# Supplementary material for: NABhClassifier Server: A Tool for the Identification of Helical Nucleic Acid-Binding Sequences in Proteins
Source: J Chem Inf Model. 2025 Feb 22;65(5):2361–7. doi: 10.1021/acs.jcim.4c02244 (PMC11898072; doi:10.1021/acs.jcim.4c02244)
Supplement: Supplementary file 1 — ci4c02244_si_001.xlsx [file ci4c02244_si_001.xlsx]

## Sheet: TRUE_set
KhpB helix
>Marinithermus_hydrothermalis
YKRRQEERLKKRALEAAARVAK
>Alkalihalobacillus_cf_FFPBLBGA_01291 KhpB
YRQRREDTLKKLADRLADKAIH
>Alkalihalobacillus_cf_OAIJALAB_04138 KhpB
YRERREDTLKKLADRLADKAMV
>Anoxybacillus_caldiproteolyticus_MJMFKIHF_02531 KhpB
YRERREKTLIQLAQKLAEKAIQ
>Anoxybacillus_caldiproteolyticus_MJMFKIHF_02800 KhpB
YRERRKEALVQLAHKLAEKAIK
>Bacillus_altitudinis_HPEOHCII_03246 KhpB
YRKKRQEALEQYAIKTANRVLK
>Bacillus_amyloliquefaciens_KHGJMDHD_02854 KhpB
YRLKRREILDQLANRLAKQVSK
>Bacillus_cereus_KCIFJICI_05545 KhpB
YRSKRKSTLESLSYRLAKQVFN
>Bacillus_cereus_JCDDIMPJ_02010 KhpB
YRSKRKSTLESLSYRLAKQVSN
>Bacillus_infantis_MIMGCMDI_04864 KhpB
YRKRRNDTLIQLAQRLAQKAVK
>Bacillus_licheniformis_OHHCEGBA_02437 KhpB
YRAKRKETLAQLALKLADQAAR
>Bacillus_nitratireducens_FFCEJPCP_03469 KhpB
YRSKRKSTLELLSYRLAKQAVS
>Bacillus_pumilus_NCPMJOHP_03365 KhpB
YRKKRQEALEQYAVKMANKVLK
>Bacillus_spizizenii_DPHKLDCO_00745 KhpB
YRLKRKETLSQLAIRLADQVLK
>Bacillus_subtilis_JOOLNBIO_03890 KhpB
YRLKRKETLSQLAIKLADQVLK
>Bacillus_velezensis_GHKFPLKL_01996 KhpB
YRRKRREILEQLANRLAKQVSK
>Brachybacterium_sp_FHPHAFOC_00282 KhpB
FRAEHKGGLEELAASAIAEAKE
>Brevibacillus_sp_nov_DKKNLPOJ_03358 KhpB
YRTRRKETLEQLAERVAKKAVA
>Brevibacterium_sp_CGCLFIPL_02344 KhpB
YRSSRRDELVRKAEDAIAEVKE
>Brevibacterium_sp_IGGINPMM_02219 KhpB
FRNSRREELIKKAKRAIDDVKD
>Curtobacterium_sp_FEMFAGFB_00876 KhpB
SRDARASELQRLVDTAVERIEA
>Fictibacillus_sp_nov_OEOAKPOC_04077 KhpB
YRTRRQESLERLAEHSAQKVFF
>Gordonia_aquimaris_IOPIEJKH_01019 KhpB
WRADRRDRLARLGTDVAERVRK
>Halobacillus_marinus_JDLOLBGC_03435 KhpB
YRERRKETLHQLAQRLADKAVR
>Heyndrickxia_oleronia_PAOFLHCE_00396 KhpB
YRERREYSLIQLAERLAEKAIH
>Kocuria_palustris_PCEPMCCP_01029 KhpB
HRLARAEQLRELARRAVQSVRG
>Kocuria_sp_JKCHNBFC_01303 KhpB
HRDERASELREMAQDAVAKVES
>Lysinibacillus_fusiformis_MBOKAFCF_03406 KhpB
YRERRQVALELLADRMADKALR
>Microbacterium_sp_EDADKFCJ_01808 KhpB
SRDTRRRQLVTLVEAAAAKLDE
>Micrococcus_luteus_BJFCGFJE_01604 KhpB
HRERRNVALRTAAQAAVERVRA
>Micromonospora_sp_BIJANOFN_00958 KhpB
YRANRRKELAAVAKNAVEKVKE
>Mycobacterium_parafortuitum_EEAFDILF_00717 KhpB
WRQRRRDELAALGEKVARRVLE
>Nocardiopsis_sp_NICMMCGH_04015 KhpB
YRDGRRKVLFQIGAEAATKVKE
>Paenibacillus_polysaccharolyticus_GIPIAMJL_04927 KhpB
FRQRRRKTLEDLAERLAGQAIR
>Paenibacillus_sp_nov_LMEDKFNN_04292 KhpB
FRERRRKTLEELADRLAGRVIR
>Paenibacillus_sp_nov_PEJAIHLL_02041 KhpB
FRERRRKTLEELSDRLAGRVIR
>Peribacillus_frigoritolerans_ABMKNHPC_01969 KhpB
YRSRRNDTLIQLAERMANKATK
>Priestia_megaterium_LJIHDOEK_04237 KhpB
YREKRKEMVEKLALKIANQAIK
>Rhodococcus_pyridinivorans_HOAPHGAC_03067 KhpB
WRAGKRAELSSLGASAAKRVLE
>Rhodococcus_sp_NIHLPEFC_04088 KhpB
WRAGRRSELSALGKAAAERVLA
>Rossellomorea_vietnamensis_NCCINHFI_03894 KhpB
YRERRKQTLTTLAERLAEKALR
>Rossellomorea_sp_nov_FCNMEJPB_03614 KhpB
YRARRRETLSNLAKRLADKALR
>Solibacillus_kalamii_GABPJCKH_02810 KhpB
YRERRQVALEQLALRMADKALR
>Sporosarcina_sp_BFFAFAFB_01088 KhpB
YRERREQSLEQFAERMADQAVR
>Sporosarcina_sp_DCBBJHMM_00457 KhpB
YRARREQSLEQLADRMADRAVR
>Streptomyces_cf_EKHLEADG_00457 KhpB
YRAQKRSELSELGAKAAAEVKS
>Streptomyces_sp_HCHMHDII_02103 KhpB
FRAKKRAVLAELGAKAANEVKS
>Thalassobacillus_cf_hwangdonensis_BCIDIHAI_00074 KhpB
YRNRRKETLETLAGRLADKALR
>Tsukamurella_pulmonis_MEELIAMP_01660 KhpB
WRASRRTRLSGLGTEVAERVAS
>tr|A0A358S3E3|A0A358S3E3_9CLOT KhpB OS=Proteiniclasticum sp OX=2053595
YRRKREETLERLAEKTAYKVKK
>tr|A0A358VZL4|A0A358VZL4_THESB KhpB OS=Thermoanaerobacter sp OX=1755
YRKRREETLIRLAKKLAKQVME
>tr|A0A359B6Y5|A0A359B6Y5_9FIRM KhpB OS=Desulfotomaculum sp OX=41211
YRRRREETLMKLALKLADKARQ
>tr|A0A359E9H1|A0A359E9H1_UNCCH KhpB OS=Chloroflexota bacterium OX=2026724
FRNRRQQQLKQLAQRIADQVAQ
>tr|A0A359HB89|A0A359HB89_9FIRM KhpB OS=Desulfotomaculum sp OX=41211
YRVRREQTLEELALRLAEKARQ
>tr|A0A359IH43|A0A359IH43_9FIRM KhpB OS=Clostridiales bacterium OX=1898207
YLQIRQQTLTKLAQNVANKVKE
>tr|A0A359JIW0|A0A359JIW0_9FIRM KhpB OS=Clostridiales bacterium OX=1898207
YRKHREEVLINMAHKAANQVLR
>tr|A0A363E9I1|A0A363E9I1_LIMRT KhpB OS=Limosilactobacillus reuteri OX=1598
YRERRQEAVHNLTQKAAMEVVA
>tr|A0A363T961|A0A363T961_9CHLR KhpB OS=Anaerolineales bacterium OX=2073117
YRTRRERQLRQLAHRMAEQAVK
>tr|A0A364K3K2|A0A364K3K2_9BACL KhpB OS=Thermoflavimicrobium daqui OX=2137476
YRERRVKSLELLAHRVADRVLQ
>tr|A0A365L7Z7|A0A365L7Z7_9BACL KhpB OS=Planococcus halotolerans OX=2233542
YRERRQETLEQLADRMADKAIR
>tr|A0A366EEN8|A0A366EEN8_9BACI KhpB OS=Paraliobacillus ryukyuensis OX=200904
YRSRREQTLEQLAVRLADKALK
>tr|A0A366ERS6|A0A366ERS6_9BACI KhpB OS=Rossellomorea aquimaris OX=189382
YRERRKQTLTNLAERLAEKALR
>tr|A0A366GPN7|A0A366GPN7_9BACI KhpB OS=Bacillus sp. DB-2 OX=1030092
YRSKRKNTLESLSYRLAKQVVS
>tr|A0A366I319|A0A366I319_9FIRM KhpB OS=Alkalibaculum bacchi OX=645887
YRKKREVTLIELAGKLAHKVEK
>tr|A0A366JJY0|A0A366JJY0_CYTFI KhpB OS=Cytobacillus firmus OX=1399
YRKRRQDTLIQLADRLAQKALK
>tr|A0A366XU03|A0A366XU03_9BACI KhpB OS=Bacillus taeanensis OX=273032
YRERRKETLEQLAKRLSQKAIR
>tr|A0A367CH52|A0A367CH52_9ENTE KhpB OS=Enterococcus durans OX=53345
YREKRQEIIQRLAERTADKVSR
>tr|A0A367ZEB8|A0A367ZEB8_9CHLR KhpB OS=Anaerolineae bacterium OX=2052143
YRTRRENQLRRLARKMAEQAIK
>tr|A0A368VQ19|A0A368VQ19_9BACL KhpB OS=Paenibacillus prosopidis OX=630520
FRERRRKTLEDLSERLAGRVIR
>tr|A0A368W876|A0A368W876_9FIRM KhpB OS=Halanaerobium sp. ST460_2HS_T2 OX=2183914
YRDRRQETLERLAERLAAKAER
>tr|A0A368X9D7|A0A368X9D7_9BACI KhpB OS=Saliterribacillus persicus OX=930114
YRKRREDTLVQLANRKASQVVE
>tr|A0A368YK89|A0A368YK89_9FIRM KhpB OS=Halanaerobium sp. DL-01 OX=1653064
YRDRRKETLERLARKMADRAVQ
>tr|A0A369ASU3|A0A369ASU3_9ENTE KhpB OS=Vagococcus fluvialis OX=2738
YRERRKAIIERLAKQTLRKVRE
>tr|A0A369B2C5|A0A369B2C5_9BACL KhpB OS=Fontibacillus phaseoli OX=1416533
FRERRRKTLEDLAIRLAGRVVR
>tr|A0A369B3M6|A0A369B3M6_9FIRM KhpB OS=Anaerobacterium chartisolvens OX=1297424
YRQKREQTLIKLADRLAERVIK
>tr|A0A370AYQ6|A0A370AYQ6_9SPIO KhpB OS=Oceanispirochaeta sp. M1 OX=2283433
YRQRREENLVRLATKTAEQVCK
>tr|A0A370GEM4|A0A370GEM4_9BACI KhpB OS=Falsibacillus pallidus OX=493781
YREKRKETLMDLAGKMASKAVR
>tr|A0A371AVH6|A0A371AVH6_9FIRM KhpB OS=Anaerosacchariphilus polymeriproducens OX=1812858
YRKRRKDTLENLAKNIAYKVKR
>tr|A0A371ISH8|A0A371ISH8_9FIRM KhpB OS=Romboutsia maritimum OX=2020948
YRSKREESLVRYASKVAREVAK
>tr|A0A371P7Z1|A0A371P7Z1_9BACL KhpB OS=Paenibacillus paeoniae OX=2292705
FRERRRKTLEELSDRLAGRVIR
>tr|A0A371RZ01|A0A371RZ01_9BACI KhpB OS=Bacillus sp. HNG OX=2293325
YRGRREETLVQLAERLADKVNR
>tr|A0A372LB28|A0A372LB28_9BACI KhpB OS=Peribacillus glennii OX=2303991
YRKRRIDTLIQLAERMAAQAVR
>tr|A0A372LLN8|A0A372LLN8_9BACI KhpB OS=Peribacillus saganii OX=2303992
YRKRRNETLIQLAERMAHKALR
>tr|A0A372MJX3|A0A372MJX3_9SPIR KhpB OS=Sphaerochaeta halotolerans OX=2293840
YRMRHEEQLIRMAFKTAEQVRK
>tr|A0A373KNG0|A0A373KNG0_9FIRM KhpB OS=Roseburia sp. AF42-8 OX=2293137
YRQRRKDTLENLAKNIAYKVKR
>tr|A0A373LIC5|A0A373LIC5_9FIRM KhpB OS=Eubacterium sp. AF36-5BH OX=2293108
YRERRKATLENLARNISLKVKR
>tr|A0A373LUV8|A0A373LUV8_9CLOT KhpB OS=Clostridium sp. AF36-4 OX=2293015
YRQRRKETIENLARNVASKVKK
>tr|A0A373TI18|A0A373TI18_9CLOT KhpB OS=Clostridium sp. AF23-6LB OX=2293005
YRARRKETLENLAKNIAFKVKR
>tr|A0A373VUS6|A0A373VUS6_9FIRM KhpB OS=Eubacterium sp. AF17-7 OX=2293105
YRERRKATLENLAKNIAFKVKR
>tr|A0A374ARK1|A0A374ARK1_9FIRM KhpB OS=Anaerostipes sp. AF04-45 OX=2292912
YRERRQETLEKLALSIANKVKK
>tr|A0A374HLG5|A0A374HLG5_9FIRM KhpB OS=Roseburia sp. TF10-5 OX=2293144
YRKRRKETLENLAKNIAYKVKR
>tr|A0A374P2S0|A0A374P2S0_9CLOT KhpB OS=Hungatella hathewayi OX=154046
YRERRKETLETLAKNIAYKVKR
>tr|A0A376H1F8|A0A376H1F8_ENTGA KhpB OS=Enterococcus gallinarum OX=1353
YREKRQAILERLANRTAEKVKR
>tr|A0A377KZC1|A0A377KZC1_ENTCA KhpB OS=Enterococcus casseliflavus OX=37734
YREKRQAILERLASRTAEKVKR
>tr|A0A378HIQ3|A0A378HIQ3_LEVBR KhpB OS=Levilactobacillus brevis OX=1580
YRERRAATLSRLADNTAREVVA
>tr|A0A378MED6|A0A378MED6_LISGR KhpB OS=Listeria grayi OX=1641
YRERRYETLSHLATKMATKALK
>tr|A0A378NVI0|A0A378NVI0_9FIRM KhpB OS=Megamonas hypermegale OX=158847
YRKRREETLCQLAERLANKARK
>tr|A0A378Y5W6|A0A378Y5W6_PAEPO KhpB OS=Paenibacillus polymyxa OX=1406
FRARRRKTLEDLAERLANQAVR
>tr|A0A380CLT8|A0A380CLT8_SPOPA KhpB OS=Sporosarcina pasteurii OX=1474
YRERREQSLANLADRMADRAVQ
>tr|A0A380S4L6|A0A380S4L6_9FIRM KhpB OS=Oscillospiraceae bacterium OX=2485925
YRKHREQVIKGLADKAVSRVRR
>tr|A0A381AAM0|A0A381AAM0_BRAPL KhpB OS=Brachyspira pilosicoli OX=52584
YRDRREETLKHMARQAAQQAKR
>tr|A0A381JCQ9|A0A381JCQ9_9CLOT KhpB OS=Clostridium putrefaciens OX=99675
YRFKREETLKRLADKTGSRVRR
>tr|A0A383RKQ9|A0A383RKQ9_PAEAL KhpB OS=Paenibacillus alvei OX=44250
FRERRKKTLESLSERLANKVIR
>tr|A0A385NVP5|A0A385NVP5_9BACI KhpB OS=Bacillus sp. Y1 OX=352858
YRKRRNDTLMQLAERLAFKAVR
>tr|A0A385TA99|A0A385TA99_BRELA KhpB OS=Brevibacillus laterosporus OX=1465
YRAKRREALEKLAHRLAQKAIH
>tr|A0A385XN01|A0A385XN01_9LACO KhpB OS=Ligilactobacillus salivarius OX=1624
YRERREETLNNLAQKKAHEAII
>tr|A0A385YNZ0|A0A385YNZ0_9BACL KhpB OS=Paenisporosarcina cavernae OX=2320858
YRERRQESLEQLAERMADKAIR
>tr|A0A386H714|A0A386H714_9CLOT KhpB OS=Clostridium fermenticellae OX=2068654
YRAKREETLRRLARKISDKVRK
>tr|A0A386PMW9|A0A386PMW9_9SPIR KhpB OS=Borrelia turcica IST7 OX=1104446
YRERFKSRFINLAINSLHKVKR
>tr|A0A386XP85|A0A386XP85_9FIRM KhpB OS=Ethanoligenens harbinense OX=253239
YRKKREKTLYALAKRLALGAVK
>tr|A0A387AQ06|A0A387AQ06_9LACO KhpB OS=Apilactobacillus bombintestini OX=2419772
YRHRRTEILKKLAEKTAREAVA
>tr|A0A395V8N1|A0A395V8N1_9FIRM KhpB OS=Roseburia hominis OX=301301
YRKRRRETLENLAKNIAYKVKR
>tr|A0A396FP82|A0A396FP82_9FIRM KhpB OS=Agathobacter rectalis OX=39491
YRKRRRETLENLAKNISFKVKR
>tr|A0A396NJ29|A0A396NJ29_9FIRM KhpB OS=Firmicutes bacterium AM29-6AC OX=2292891
YRQRRKETLESLAFNLAKKVKH
>tr|A0A396SDQ2|A0A396SDQ2_9BACI KhpB OS=Lysinibacillus yapensis OX=2304605
YRERRQAALELLAERMAEKAVY
>tr|A0A398B4Q3|A0A398B4Q3_9BACI KhpB OS=Peribacillus asahii OX=228899
YRERRNETLILLAARMADKAVR
>tr|A0A398BAW7|A0A398BAW7_9BACI KhpB OS=Mesobacillus zeae OX=1917180
YRNRRNDTLIQLAGRLAQKAVK
>tr|A0A398CNE7|A0A398CNE7_9BACL KhpB OS=Cohnella faecalis OX=2315694
FRERRRHTLESLAERMASRVIR
>tr|A0A399IGB9|A0A399IGB9_9CLOT KhpB OS=Clostridium chromiireducens OX=225345
YRSKREETLRGVATKTAYKVKK
>tr|A0A399WT78|A0A399WT78_UNCAM KhpB OS=Armatimonadota bacterium OX=2033014
HREKRTEVLEKLARDIGEAVLK
>tr|A0A399YLB8|A0A399YLB8_UNCCH KhpB OS=Chloroflexota bacterium OX=2026724
YRMRRELTLRALAKRMADRVKQ
>tr|A0A3A1QVN2|A0A3A1QVN2_9BACI KhpB OS=Bacillus salacetis OX=2315464
YRERRKQTLANLAERLAEKAVR
>tr|A0A3A1ULC7|A0A3A1ULC7_9BACL KhpB OS=Paenibacillus nanensis OX=393251
FRERRRKTLEELSERLAGRVIR
>tr|A0A3A3GRF6|A0A3A3GRF6_PANTH KhpB OS=Paenibacillus thiaminolyticus OX=49283
FRERRKKTLEALADRLANKAVR
>tr|A0A3A4NJT1|A0A3A4NJT1_9BACT KhpB OS=Candidatus Abyssubacteria bacterium SURF_5 OX=2093360
YRQRRKEMIESMARRLASKAKS
>tr|A0A3A4U0B0|A0A3A4U0B0_UNCFI KhpB OS=Bacillota bacterium OX=1879010
YRERRRQSLLRLVERVTETVRR
>tr|A0A3A4VHB3|A0A3A4VHB3_9CHLR KhpB OS=Dehalococcoidia bacterium OX=2026734
YRQRRIESLQSIARHLADQVVS
>tr|A0A3A4WAP8|A0A3A4WAP8_UNCAC KhpB OS=Actinomycetes bacterium OX=1883427
YRRRRTEELEGLAERVARKAVS
>tr|A0A3A4X6W2|A0A3A4X6W2_9BACT KhpB OS=Desulfobacteraceae bacterium OX=2049433
YLGARKSDLQRLASKMAEKAQK
>tr|A0A3A4YTI0|A0A3A4YTI0_9BACT KhpB OS=Desulfobacteraceae bacterium OX=2049433
YRLRHRNSIVDMALKLSDKAKK
>tr|A0A3A5A1D4|A0A3A5A1D4_9BACT KhpB OS=Desulfobacteraceae bacterium OX=2049433
YRKRREEILTQMALRMGDKAKR
>tr|A0A3A5AXY9|A0A3A5AXY9_UNCDE KhpB OS=Deltaproteobacteria bacterium OX=2026735
YRARHTDALVQLALKNGDKVKR
>tr|A0A3A5IE36|A0A3A5IE36_9BACI KhpB OS=Bacillus sp. PK3_68 OX=2027408
YRKRREESLTTLAGRMAEKAGS
>tr|A0A3A5R4L3|A0A3A5R4L3_9FIRM KhpB OS=Acidaminococcus sp. AM33-14BH OX=2292909
YRKRRRDTLEKLAHNLAHRVKR
>tr|A0A3A6MS46|A0A3A6MS46_9THEO KhpB OS=Ammonifex sp OX=1872493
YRKKREETLHELAHKLADKAKR
>tr|A0A3A6N1P4|A0A3A6N1P4_9FIRM KhpB OS=Desulforudis sp OX=2093368
YRRKREDTLMRLAMRLADKAKR
>tr|A0A3A6N9W3|A0A3A6N9W3_9FIRM KhpB OS=Dethiobacter sp OX=2093370
YRQKRKQTLEQLAKNLALKALR
>tr|A0A3A6NEZ1|A0A3A6NEZ1_ACHSX KhpB OS=Acholeplasma sp OX=33015
YHENRRKQLEILATKTAKEVAQ
>tr|A0A3A9A4U4|A0A3A9A4U4_UNCXX KhpB OS=bacterium 0.1xD8-71 OX=2320099
YRQRRKETLENLAKNISYKVKR
>tr|A0A3A9AGY1|A0A3A9AGY1_UNCXX KhpB OS=bacterium 1xD42-87 OX=2320113
YRKRRKETLENLAKNISYKVKR
>tr|A0A3A9AKW1|A0A3A9AKW1_9FIRM KhpB OS=Parablautia intestinalis OX=2320100
YRRRRKETLENLAKNIAYKVKR
>tr|A0A3A9C4V9|A0A3A9C4V9_UNCXX KhpB OS=bacterium C-53 OX=2320109
YRRRRKATLENLAKNLAYKVKR
>tr|A0A3A9CYY8|A0A3A9CYY8_UNCXX KhpB OS=bacterium D16-50 OX=2320112
YRQRRRETLENLAKNIAYKVKK
>tr|A0A3A9F570|A0A3A9F570_UNCXX KhpB OS=bacterium 1XD8-76 OX=2320115
YRQRRKETLENLAKNISFKVKR
>tr|A0A3A9GFK5|A0A3A9GFK5_9FIRM KhpB OS=Roseburia sp. 1XD42-69 OX=2320088
YRIRRKETLENLAKNISFKVKR
>tr|A0A3A9K0R5|A0A3A9K0R5_9THEO KhpB OS=Thermoanaerobacteraceae bacterium SP2 OX=2292448
YRKKREEALERLAKNMARRVKE
>tr|A0A3A9K3X6|A0A3A9K3X6_9BACI KhpB OS=Salipaludibacillus neizhouensis OX=885475
YRERRKEALETLAQRLSSKAIR
>tr|A0A3A9SNM4|A0A3A9SNM4_9FIRM KhpB OS=Butyrivibrio sp. CB08 OX=2364879
YRERRKATLENLAKNISIKVKK
>tr|A0A3A9SSK5|A0A3A9SSK5_9FIRM KhpB OS=Butyrivibrio sp. X503 OX=2364878
YRERRKATLENLAKNISYKVRK
>tr|A0A3B0CK14|A0A3B0CK14_9BACL KhpB OS=Paenibacillus ginsengarvi OX=400777
FRKRRRQTLEELSNRLATRVIR
>tr|A0A3B6VHG5|A0A3B6VHG5_BRAHW KhpB OS=Brachyspira hyodysenteriae (strain ATCC 49526 / WA1) OX=565034 GN=jag PE=3 SV=1
YRERREETLKHIARQAAQQAKK
>tr|A0A3B7DNX7|A0A3B7DNX7_9FIRM KhpB OS=Parvimonas micra OX=33033
YKKRKEESIREMAMTFAKKSIR
>tr|A0A3B8HS35|A0A3B8HS35_9FIRM KhpB OS=Syntrophomonas sp OX=2053627
YRKKKEQSLEALALRLSERVKK
>tr|A0A3B8J8S7|A0A3B8J8S7_9FIRM KhpB OS=Ruminiclostridium sp OX=2053608
YREKREETLIRLAKKLADKVER
>tr|A0A3B8K8W8|A0A3B8K8W8_UNCFI KhpB OS=Bacillota bacterium OX=1879010
YREKREETLRTLAQNLAKKAVR
>tr|A0A3B8NS86|A0A3B8NS86_9FIRM KhpB OS=Peptococcaceae bacterium OX=2052179
YRQRREETLRRLARRLSEKVRK
>tr|A0A3B8VJG7|A0A3B8VJG7_9CHLR KhpB OS=Dehalococcoidia bacterium OX=2026734
YQDRRYQSLMSMARRVAQRVAD
>tr|A0A3B8WLR7|A0A3B8WLR7_9SPIR KhpB OS=Treponema sp OX=166
YRVRREESLVHLAYTTADRVRS
>tr|A0A3B9B6Q8|A0A3B9B6Q8_9FIRM KhpB OS=Lachnospiraceae bacterium OX=1898203
YRHRRQQTLENLAKNIAYKVKR
>tr|A0A3B9HE64|A0A3B9HE64_9CHLR KhpB OS=Dehalococcoidia bacterium OX=2026734
YDDRRRQSLSSLANRVAQRVVK
>tr|A0A3B9JHD1|A0A3B9JHD1_9FIRM KhpB OS=Eubacteriaceae bacterium OX=2049045
YREKREDTLKDLAFKLAKKVEN
>tr|A0A3B9KKU8|A0A3B9KKU8_9CHLR KhpB OS=Anaerolineaceae bacterium OX=2024896
YRTRRENELKKLARRAADQVQK
>tr|A0A3B9M149|A0A3B9M149_9FIRM KhpB OS=Peptococcaceae bacterium OX=2052179
YRKKRAETLQRLAKRVAEKVSR
>tr|A0A3B9MV89|A0A3B9MV89_9FIRM KhpB OS=Lachnospiraceae bacterium OX=1898203
YRDRRKQTLENLAKNISYKVKR
>tr|A0A3B9QB55|A0A3B9QB55_9FIRM KhpB OS=Clostridiales bacterium UBA9857 OX=2060923
YRKRKEKMLEDLARSAARKVER
>tr|A0A3B9RNP4|A0A3B9RNP4_9SPIR KhpB OS=Sphaerochaeta sp OX=1972642
YRMRHEEQLIRMAFKSAEQVSK
>tr|A0A3B9SQB6|A0A3B9SQB6_9FIRM KhpB OS=Peptococcaceae bacterium OX=2052179
YRKKREETLQRLALRLAEKARR
>tr|A0A3B9SRY4|A0A3B9SRY4_9FIRM KhpB OS=Desulfotomaculum sp OX=41211
YRGRREETLQRLALKLANKAKQ
>tr|A0A3B9UR79|A0A3B9UR79_CLOSP KhpB OS=Clostridium sp OX=1506
YRYNRQETLKRLAGKMASKVKL
>tr|A0A3B9Z4D1|A0A3B9Z4D1_UNCCH KhpB OS=Chloroflexota bacterium OX=2026724
YRARREVLLRDLALRFASRVIA
>tr|A0A3C0BLU3|A0A3C0BLU3_9SPIR KhpB OS=Treponema sp OX=166
YRIRREESLVRLAYTTADKVHQ
>tr|A0A3C0FDC1|A0A3C0FDC1_9FIRM KhpB OS=Clostridiales bacterium UBA8153 OX=2060924
YRQQREERLLAMAQRLAERVAR
>tr|A0A3C0J9J0|A0A3C0J9J0_9FIRM KhpB OS=Butyrivibrio sp OX=28121
YRERRKATLESLAKNIAYKVKR
>tr|A0A3C0JQZ0|A0A3C0JQZ0_9CHLR KhpB OS=Dehalococcoidia bacterium OX=2026734
YRQRRETSLRDMATKVAARVVQ
>tr|A0A3C0SNF1|A0A3C0SNF1_CLOSP KhpB OS=Clostridium sp OX=1506
YRHNRQETLKKLAFKMSEKARI
>tr|A0A3C0YWE3|A0A3C0YWE3_9CHLR KhpB OS=Dehalococcoidia bacterium OX=2026734
YQERRNQALANMARRVAQRVLD
>tr|A0A3C0ZYJ3|A0A3C0ZYJ3_UNCCH KhpB OS=Chloroflexota bacterium OX=2026724
YKKRRERSLTQLARRMADRATL
>tr|A0A3C1A540|A0A3C1A540_9FIRM KhpB OS=Clostridiales bacterium OX=1898207
YREKRHTALVSLANRLADKVLR
>tr|A0A3C1C8A4|A0A3C1C8A4_9SPIO KhpB OS=Spirochaetaceae bacterium OX=1898206
YRLRREEALVRIAYKTAEEVRS
>tr|A0A3C1EXI6|A0A3C1EXI6_UNCEL KhpB OS=Elusimicrobiota bacterium OX=2030800
YLEKRNEKIIKKAKELEEKVKA
>tr|A0A3C1QN50|A0A3C1QN50_UNCFI KhpB OS=Bacillota bacterium OX=1879010
YRARREQSLRALAHRAARRVEE
>tr|A0A3C1SJ78|A0A3C1SJ78_9SPIR KhpB OS=Treponema sp OX=166
YRIRREESLVRLAYVTADKVRA
>tr|A0A3C1YHC8|A0A3C1YHC8_UNCFI KhpB OS=Bacillota bacterium OX=1879010
YRTRREESLEKLAANMADKAKR
>tr|A0A3D0GWB3|A0A3D0GWB3_9FIRM KhpB OS=Eubacterium sp OX=142586
YRRRRKETLESLARNISYKVKK
>tr|A0A3D0H531|A0A3D0H531_9BACT KhpB OS=Syntrophobacteraceae bacterium OX=2052185
YRSKRESGLVELAQQLSEKVRK
>tr|A0A3D0XWY2|A0A3D0XWY2_9FIRM KhpB OS=Clostridiales bacterium OX=1898207
YKEKREKTLQNLANRIARTVEK
>tr|A0A3D0Y986|A0A3D0Y986_9FIRM KhpB OS=Clostridiales bacterium OX=1898207
YLQTRRETLQRLAQNIAVKVKN
>tr|A0A3D0YZ60|A0A3D0YZ60_9FIRM KhpB OS=Clostridiales bacterium OX=1898207
YRERREATLRRLAERLAGRVRR
>tr|A0A3D0Z8S2|A0A3D0Z8S2_9SPIR KhpB OS=Treponema sp OX=166
YRIRREESLVRLAYTVADRVRE
>tr|A0A3D1FFX3|A0A3D1FFX3_UNCFI KhpB OS=Bacillota bacterium OX=1879010
YRSRRVASLRRLAKSVAARVRR
>tr|A0A3D1J9I9|A0A3D1J9I9_ENTSX KhpB OS=Enterococcus sp OX=35783
YREKRQAILERLASRTAEKVRR
>tr|A0A3D1JHX3|A0A3D1JHX3_9CHLR KhpB OS=Anaerolinea thermolimosa OX=229919
YRARRERQLRVLARRMAEQAIH
>tr|A0A3D1JVG7|A0A3D1JVG7_9FIRM KhpB OS=Clostridiales bacterium OX=1898207
YREKRTRTLEALAKKLAVKACR
>tr|A0A3D1LYY2|A0A3D1LYY2_9CHLR KhpB OS=Dehalococcoidia bacterium OX=2026734
YDERRKQSLSNLANRVAERVVK
>tr|A0A3D1PLU5|A0A3D1PLU5_9FIRM KhpB OS=Clostridiales bacterium OX=1898207
YKEKREKTLEDLAEKVAKTVIK
>tr|A0A3D1QBM0|A0A3D1QBM0_9FIRM KhpB OS=Syntrophomonas sp OX=2053627
YRKKKEQSLQSLALRLSDKVKN
>tr|A0A3D1RK04|A0A3D1RK04_9FIRM KhpB OS=Clostridiales bacterium OX=1898207
YREKRKKVLEDLADKISKTVIK
>tr|A0A3D1XA00|A0A3D1XA00_9FIRM KhpB OS=Clostridiales bacterium OX=1898207
YREKREETLRALARRQAERVLK
>tr|A0A3D1YVN8|A0A3D1YVN8_UNCAC KhpB OS=Actinomycetes bacterium OX=1883427
YRKRRAESLTEIAISAAQKALS
>tr|A0A3D2GFS9|A0A3D2GFS9_9BACT KhpB OS=Fervidobacterium sp OX=1871331
YREKRKEQLQKIVEHAVEKSKK
>tr|A0A3D2KFH7|A0A3D2KFH7_9FIRM KhpB OS=Lachnospiraceae bacterium OX=1898203
YRARRKDTLENLAKNIAFKVKR
>tr|A0A3D2QPL7|A0A3D2QPL7_9SPIR KhpB OS=Sphaerochaeta sp OX=1972642
YRMRHEEQLVKLAYRTAEQVKR
>tr|A0A3D3APG4|A0A3D3APG4_9SPIR KhpB OS=Spirochaetia bacterium OX=2053615
YREKRETDIHDFIRNIAGRVKK
>tr|A0A3D3RLF6|A0A3D3RLF6_9FIRM KhpB OS=Lachnospiraceae bacterium OX=1898203
YRERRKKTLENLAKNIAFKVKR
>tr|A0A3D4AL71|A0A3D4AL71_9FIRM KhpB OS=Anaerovibrio sp OX=1872532
YRSRREDTLRRLAMRLADKVRR
>tr|A0A3D4DHV4|A0A3D4DHV4_9FIRM KhpB OS=Clostridiales bacterium OX=1898207
YKQKRVETLEEVAKKKASIVER
>tr|A0A3D4EF16|A0A3D4EF16_9FIRM KhpB OS=Clostridiales bacterium OX=1898207
YRAKREESLVRLAEKMAAKVIK
>tr|A0A3D4HUZ8|A0A3D4HUZ8_9FIRM KhpB OS=Lachnospiraceae bacterium OX=1898203
YRARRKETLENLAKNIAYKVKR
>tr|A0A3D4LHH5|A0A3D4LHH5_9FIRM KhpB OS=Clostridiales bacterium OX=1898207
YRAKREETLKRLALKMADKCRY
>tr|A0A3D4NAP4|A0A3D4NAP4_9CHLR KhpB OS=Anaerolineaceae bacterium OX=2024896
YRKRRDRQLRQLGRKMAEQAIQ
>tr|A0A3D4VUA3|A0A3D4VUA3_9FIRM KhpB OS=Lachnospiraceae bacterium OX=1898203
YRQRRKDTLESLAYNLAKKVRQ
>tr|A0A3D4ZQN3|A0A3D4ZQN3_UNCAM KhpB OS=Armatimonadota bacterium OX=2033014
YRRRHRDTLHEMALEYAADAKK
>tr|A0A3D5B6C1|A0A3D5B6C1_9CHLR KhpB OS=Anaerolineaceae bacterium OX=2024896
YRRRREEEVRRLARRIAEQVVT
>tr|A0A3D5CKZ5|A0A3D5CKZ5_UNCCH KhpB OS=Chloroflexota bacterium OX=2026724
YKQRREHQLKRLAQRMAGQVQQ
>tr|A0A3D5CX78|A0A3D5CX78_ENTSX KhpB OS=Enterococcus sp OX=35783
YREKRQEIIQRLADRTAEKAIK
>tr|A0A3D5KD38|A0A3D5KD38_CLOSP KhpB OS=Clostridium sp OX=1506
YRAKREETLRRLANKTAYKVRK
>tr|A0A3D5NN70|A0A3D5NN70_9CLOT KhpB OS=Clostridiaceae bacterium OX=1898204
YRLKREETLERLAEKTAYKVKK
>tr|A0A3D5R5E3|A0A3D5R5E3_9FIRM KhpB OS=Clostridiales bacterium OX=1898207
YRDKREKTLERLAFKKADKCRY
>tr|A0A3D5UJU7|A0A3D5UJU7_9FIRM KhpB OS=Eubacteriaceae bacterium OX=2049045
YRQKREETLQDLARKLAKKVLK
>tr|A0A3D5WAT7|A0A3D5WAT7_UNCDE KhpB OS=Deltaproteobacteria bacterium OX=2026735
YRERRTESLKNLALKLGEKVKR
>tr|A0A3D5ZN51|A0A3D5ZN51_9FIRM KhpB OS=Clostridiales bacterium OX=1898207
YRGKREKTLQRLAQNLEQKVKR
>tr|A0A3D8GSH3|A0A3D8GSH3_9BACI KhpB OS=Neobacillus piezotolerans OX=2259171
YRNRRNETLIQLAQRLAQKAVK
>tr|A0A3D8P7R5|A0A3D8P7R5_9THEO KhpB OS=Ammonifex thiophilus OX=444093
YRKKREETLRALALRLAEKAKK
>tr|A0A3D8PJ51|A0A3D8PJ51_9BACI KhpB OS=Oceanobacillus arenosus OX=1229153
YRSRRAETLETLALRMADKALR
>tr|A0A3D8PLB2|A0A3D8PLB2_9BACI KhpB OS=Oceanobacillus chungangensis OX=1229152
YRGRREETLETLALRMADKALR
>tr|A0A3D8TS91|A0A3D8TS91_9LIST KhpB OS=Listeria kieliensis OX=1621700
YRERRYETLSNLAEKMAGKALK
>tr|A0A3D8VQI3|A0A3D8VQI3_9BACI KhpB OS=Halobacillus trueperi OX=156205
YRGRRKETLENLANRLAEKAVR
>tr|A0A3D8X1T2|A0A3D8X1T2_PRIMG KhpB OS=Priestia megaterium OX=1404
YREKRKEMVEKLALKIANQAIK
>tr|A0A3D9GET5|A0A3D9GET5_9BACL KhpB OS=Paenibacillus sp. VMFN-D1 OX=2135608
FRERRKKTLEDLADRLAGRVIR
>tr|A0A3D9HT66|A0A3D9HT66_9BACL KhpB OS=Cohnella lupini OX=1294267
FRERRRQTLESLSERMALRVVR
>tr|A0A3D9KC80|A0A3D9KC80_9BACL KhpB OS=Cohnella phaseoli OX=456490
FRERRRQTLEALSERMAMKVVR
>tr|A0A3D9Q1B0|A0A3D9Q1B0_9BACL KhpB OS=Paenibacillus taihuensis OX=1156355
FRERRRKTLEDLSERLAGHVVR
>tr|A0A3E0KE68|A0A3E0KE68_UNCFI KhpB OS=Bacillota bacterium OX=1879010
YRQRRVQALESLARRAAQRARR
>tr|A0A3E0R3E3|A0A3E0R3E3_9BACL KhpB OS=Brevibacillus sp OX=1882945
YRTRRKETLEQLAERVARKAVA
>tr|A0A3E2JMS0|A0A3E2JMS0_9BACI KhpB OS=Bacillus sp. V59.32b OX=1758642
YRTRRNATLIQLAERMADKAVR
>tr|A0A3E3E256|A0A3E3E256_9FIRM KhpB OS=Anaerofustis stercorihominis OX=214853
YREKRKTTLENLADKLADKAIR
>tr|A0A3F3A783|A0A3F3A783_CLOB6 KhpB OS=Clostridium botulinum (strain 657 / Type Ba4) OX=515621 GN=jag PE=3 SV=1
YRDKREETLKKLARRLGHKVRE
>tr|A0A3F3S8I3|A0A3F3S8I3_9FIRM KhpB OS=Tissierella praeacuta OX=43131
YRAKREETLIRLANKMAEKAKY
>tr|A0A3G1KVD6|A0A3G1KVD6_FORW1 KhpB OS=Formimonas warabiya OX=1761012
YRKRREQTLINLAHRLSEKVKR
>tr|A0A3G3K2G4|A0A3G3K2G4_9BACL KhpB OS=Cohnella candidum OX=2674991
FRERRRRTLEALSDRMANRVVK
>tr|A0A3G5UIT2|A0A3G5UIT2_9BACI KhpB OS=Bacillus sp. FDAARGOS_527 OX=2576356
YRSKRKATLEALSYRLAKQVVS
>tr|A0A3G6UQ60|A0A3G6UQ60_9BACI KhpB OS=Bacillus sp. FJAT-42376 OX=2014076
YRQRREEILVQLANKLAGQALA
>tr|A0A3G9JH61|A0A3G9JH61_9BACL KhpB OS=Paenibacillus baekrokdamisoli OX=1712516 GN=jag PE=3 SV=1
FRERRRKTLEDLSDRLAGHVIR
>tr|A0A3H2W1L4|A0A3H2W1L4_LISMN KhpB OS=Listeria monocytogenes OX=1639
YRERRHETLVLLANKMADKALK
>tr|A0A3L7D566|A0A3L7D566_GEOSE KhpB OS=Geobacillus stearothermophilus OX=1422
YRERREKALVELAHKLAAQAVR
>tr|A0A3L7JUJ1|A0A3L7JUJ1_9BACI KhpB OS=Falsibacillus albus OX=2478915
YRERRKETLEDLAQKMASKAIR
>tr|A0A3L7VXR7|A0A3L7VXR7_UNCCH KhpB OS=Chloroflexota bacterium OX=2026724
YRQRRQEMLESMALRMAERVRQ
>tr|A0A3L7WQJ3|A0A3L7WQJ3_UNCCH KhpB OS=Chloroflexota bacterium OX=2026724
YRQRRQEMLESMARRMAERVRQ
>tr|A0A3M0ST26|A0A3M0ST26_9CLOT KhpB OS=Clostridium autoethanogenum OX=84023
YRFKREETLKRLARRVAEKVKR
>tr|A0A3M1DM74|A0A3M1DM74_9CHLR KhpB OS=Thermoflexia bacterium OX=2420334
YRERRRRSLERLAEQMAARAVK
>tr|A0A3M1GR91|A0A3M1GR91_UNCCH KhpB OS=Chloroflexota bacterium OX=2026724
YRIRRHQSLRRLAERMAERAVA
>tr|A0A3M1IB46|A0A3M1IB46_9CHLR KhpB OS=Anaerolineae bacterium OX=2052143
YRERREQQLRRLARRMAEQAVK
>tr|A0A3M1N4F4|A0A3M1N4F4_UNCCH KhpB OS=Chloroflexota bacterium OX=2026724
YKARREQVLRRLALLMAEQAIQ
>tr|A0A3M1QVH4|A0A3M1QVH4_UNCNI KhpB OS=Nitrospinota bacterium OX=2026769
YKGKREERLRKMAHKLASRAKS
>tr|A0A3M1U5Q7|A0A3M1U5Q7_UNCAM KhpB OS=Armatimonadota bacterium OX=2033014
YRSKRQQVLEKLARDIAALVIE
>tr|A0A3M1YBU0|A0A3M1YBU0_UNCCH KhpB OS=Chloroflexota bacterium OX=2026724
YKAKRSERLEQLANRMADQAVR
>tr|A0A3M1YLP4|A0A3M1YLP4_UNCCH KhpB OS=Chloroflexota bacterium OX=2026724
YKSRRSDRLVQLALRMAEQAVK
>tr|A0A3M1ZMA5|A0A3M1ZMA5_UNCCH KhpB OS=Chloroflexota bacterium OX=2026724
YRQRREKALTRLAERMARKVSK
>tr|A0A3M7TTE5|A0A3M7TTE5_9BACI KhpB OS=Alteribacter keqinensis OX=2483800
YRERRRESLEKLALRLGDKALR
>tr|A0A3M8AYD5|A0A3M8AYD5_9BACL KhpB OS=Brevibacillus gelatini OX=1655277
YRMRRKETLEQLADRVAKKALS
>tr|A0A3M8CD73|A0A3M8CD73_9BACL KhpB OS=Brevibacillus invocatus OX=173959
YRLRRKETLEQLADRVAKKAIS
>tr|A0A3M8CMY7|A0A3M8CMY7_9BACL KhpB OS=Brevibacillus panacihumi OX=497735
YRLRRKETLEQLADRVAKKALS
>tr|A0A3M8CYN1|A0A3M8CYN1_9BACL KhpB OS=Brevibacillus nitrificans OX=651560
YRLRRRETLEQLADRVAKKALS
>tr|A0A3M8D5S5|A0A3M8D5S5_9BACL KhpB OS=Brevibacillus fluminis OX=511487
YRARRKETLEQLADRIAKKALQ
>tr|A0A3M8H9D7|A0A3M8H9D7_9BACI KhpB OS=Lysinibacillus halotolerans OX=1368476
YRERRQIALEQLAERMADKAIR
>tr|A0A3N1VNN3|A0A3N1VNN3_9BACT KhpB OS=Desulfosoma caldarium OX=610254
YRSKRESNLTEMALQLSERVKK
>tr|A0A3N5BN31|A0A3N5BN31_9THEO KhpB OS=Thermodesulfitimonas autotrophica OX=1894989
YRKKRDETLRALALKLADKVKR
>tr|A0A3N5BUS4|A0A3N5BUS4_9BACI KhpB OS=Aquisalibacillus elongatus OX=485577
YRERRKETLYQLAEKLASKAVR
>tr|A0A3N5RM46|A0A3N5RM46_9BACT KhpB OS=Desulfobacteraceae bacterium OX=2049433
YRQRRDETLTQMALKMGEKALR
>tr|A0A3N5S4U3|A0A3N5S4U3_UNCCH KhpB OS=Chloroflexota bacterium OX=2026724
YRNRRENQIKQLARKMAEQAVK
>tr|A0A3N5TBA5|A0A3N5TBA5_9SPIO KhpB OS=Spirochaetaceae bacterium OX=1898206
YRMRRQEKILDFAEQVADHVRR
>tr|A0A3N5WN78|A0A3N5WN78_UNCLA KhpB OS=Latescibacteria bacterium OX=2053570
YRERRDDQLRAKAVSMARKVKE
>tr|A0A3N5WZU8|A0A3N5WZU8_UNCDE KhpB OS=Deltaproteobacteria bacterium OX=2026735
YRTRREESLVKLAQRLAEKARQ
>tr|A0A3N6CHG1|A0A3N6CHG1_PAEXY KhpB OS=Paenibacillus xylanexedens OX=528191
FRQRRRKTLEDLAERLAGQAIR
>tr|A0A3N9PUH7|A0A3N9PUH7_9BACL KhpB OS=Paenibacillus rhizophilus OX=1850366
FRERRKKTLEDLADRLAGRVVR
>tr|A0A3N9TT26|A0A3N9TT26_9LIST KhpB OS=Listeria sp. SHR_NRA_18 OX=2269046
YRERRDETLTLLAKKMADKTVK
>tr|A0A3N9UCI1|A0A3N9UCI1_9BACI KhpB OS=Lysinibacillus composti OX=720633
YRERREIALEQLAERLADKAVR
>tr|A0A3P2AJ74|A0A3P2AJ74_9FIRM KhpB OS=Clostridiales bacterium COT073_COT-073 OX=2491044
YRNRRRKTLESLANNLAMKVKK
>tr|A0A3P3TY13|A0A3P3TY13_9BACL KhpB OS=Paenibacillus oralis OX=2490856
FRERRKKTLEDLAVRLAGRVVR
>tr|A0A3P3XIY8|A0A3P3XIY8_9SPIR KhpB OS=uncultured spirochete OX=156406
YRLRREEALVRIAYETAEEVRR
>tr|A0A3P6K172|A0A3P6K172_9CLOT KhpB OS=Clostridium carnis OX=1530
YRSKREETLKGVAIKSANRVIK
>tr|A0A3P7PFT6|A0A3P7PFT6_9FIRM KhpB OS=Petrocella atlantisensis OX=2173034 GN=jag PE=3 SV=1
YRDRRKETLETLAKNLAHKVKI
>tr|A0A3Q0NKI3|A0A3Q0NKI3_LISMG KhpB OS=Listeria monocytogenes serotype 1/2a (strain EGD / Mackaness) OX=1334565
YRERRHETLVILANKMADKALK
>tr|A0A3Q8X2W5|A0A3Q8X2W5_9BACL KhpB OS=Paenibacillus albus OX=2495582
FRERRRKTLEDLSDRLAGHVVR
>tr|A0A3Q9QYA8|A0A3Q9QYA8_9BACI KhpB OS=Neobacillus mesonae OX=1193713
YRNRRSETLIQLAQRLAQKAVK
>tr|A0A3R5QVF2|A0A3R5QVF2_9CLOT KhpB OS=Clostridium manihotivorum OX=2320868
YRGKREETLKRLADKTAYKVRK
>tr|A0A3R6NM85|A0A3R6NM85_9CLOT KhpB OS=Clostridiaceae bacterium AF42-6 OX=2291990
YRQRRKDTLENLAKNIASKVRR
>tr|A0A3R6QY51|A0A3R6QY51_9CLOT KhpB OS=Clostridium sp. AM34-9AC OX=2293030
YRQRRKETLENLAKNIAYKVKR
>tr|A0A3R6USX2|A0A3R6USX2_9FIRM KhpB OS=Roseburia sp. OM02-15 OX=2292368
YRKRRKETLENLARNIAYKVKR
>tr|A0A3R8MGR6|A0A3R8MGR6_9BACI KhpB OS=Peribacillus simplex OX=1478
YRNRRNETLIQLAGRMANKALK
>tr|A0A3R9DND3|A0A3R9DND3_9BACI KhpB OS=Mesobacillus subterraneus OX=285983
YRKRRNETLVQLAERLAQKAVR
>tr|A0A3R9NZU5|A0A3R9NZU5_9BACI KhpB OS=Salibacterium salarium OX=284579
YRKRRREALEQLADRLALKAKR
>tr|A0A3S0I8F8|A0A3S0I8F8_9BACL KhpB OS=Paenibacillus whitsoniae OX=2496558
FRERRKKTLEELALRLANRVLK
>tr|A0A3S0KG79|A0A3S0KG79_9BACI KhpB OS=Bacillus yapensis OX=2492960
YRKRRNETLIQLAERLAEKAQR
>tr|A0A3S0KK42|A0A3S0KK42_9BACI KhpB OS=Lysinibacillus telephonicus OX=1714840
YRERRQAALEQLAERMADKAVY
>tr|A0A3S0TQS5|A0A3S0TQS5_9BACI KhpB OS=Peribacillus cavernae OX=1674310
YRRRRNDTLIQLAERMANKAMR
>tr|A0A3S8RRJ9|A0A3S8RRJ9_9BACL KhpB OS=Paenibacillus lentus OX=1338368
FRERRRKTLEDLAVRLAGRVIR
>tr|A0A3S9KGG1|A0A3S9KGG1_9LEPT KhpB OS=Leptospira mayottensis 200901116 OX=1192864
YRDKRELSLVRLGKSVAATVAK
>tr|A0A3S9T1K8|A0A3S9T1K8_9FIRM KhpB OS=Anoxybacter fermentans OX=1323375
YRERRKKTLCQLAKRLAQKAKT
>tr|A0A3T0D965|A0A3T0D965_9FIRM KhpB OS=Caldicellulosiruptor changbaiensis OX=1222016
FRKKKEERLRRLALSLADKVAR
>tr|A0A3T0KZB1|A0A3T0KZB1_9BACI KhpB OS=Peribacillus asahii OX=228899 GN=jag PE=3 SV=1
YRERRNETLILLATRMADKAVR
>tr|A0A3T1DF69|A0A3T1DF69_9BACL KhpB OS=Cohnella abietis OX=2507935
FRERRRQTLEVLSERMAQRAIR
>tr|A0A401FJC5|A0A401FJC5_9LACO KhpB OS=Lentilactobacillus curieae OX=1138822
YRDRRSEALAQLAEKTARNAIA
>tr|A0A401HWV8|A0A401HWV8_9BACL KhpB OS=Paenibacillus sp. 598K OX=1117987
FRERRRKTLEELADRLAGRVIR
>tr|A0A401UIR5|A0A401UIR5_9CLOT KhpB OS=Clostridium tagluense OX=360422 GN=jag PE=3 SV=1
YRAKREETLKRLASKIAYKVRV
>tr|A0A402BTS0|A0A402BTS0_9FIRM KhpB OS=Sporomusaceae bacterium OX=1917525
YRKRREETLYRLAERLADKVKR
>tr|A0A410DCQ2|A0A410DCQ2_9BACL KhpB OS=Sporolactobacillus terrae OX=269673
YRETRKQALVTLAKRMAEKTLR
>tr|A0A410MDT1|A0A410MDT1_9BACI KhpB OS=Halobacillus litoralis OX=45668
YRGRRKETLENLAQRLAEKAIR
>tr|A0A410PRN6|A0A410PRN6_9CLOT KhpB OS=Clostridium sp. JN-9 OX=2507159
YRAKREETLKRLARRIAEKACR
>tr|A0A410QH53|A0A410QH53_9FIRM KhpB OS=Acidilutibacter cellobiosedens OX=2507161
YRKKREETLIRLANKMAQKVQY
>tr|A0A410WLV4|A0A410WLV4_BACVA KhpB OS=Bacillus vallismortis OX=72361
YRLKRKDTLSQLAIRLADQVLK
>tr|A0A410WQG2|A0A410WQG2_9BACL KhpB OS=Paenibacillus chitinolyticus OX=79263
FRDRRKQTLQELAHRLAGRVVR
>tr|A0A412KUZ5|A0A412KUZ5_9FIRM KhpB OS=Mitsuokella sp. AF21-1AC OX=2292235
YRARREETLTRLAGHLAEKACR
>tr|A0A413PX17|A0A413PX17_9FIRM KhpB OS=Anaerobutyricum hallii OX=39488
YRERRKATLEKLAKKIAYTVKR
>tr|A0A414PSW3|A0A414PSW3_FUSMR KhpB OS=Fusobacterium mortiferum OX=850
FKAKRTETLRELGKKMAEKALK
>tr|A0A414XD83|A0A414XD83_9ENTE KhpB OS=Vagococcus sp. AM17-17 OX=2292077
YRERREIVVKRLAHQAVNKVRN
>tr|A0A415X956|A0A415X956_9FIRM KhpB OS=Roseburia sp. AM16-25 OX=2292065
YRRRRKETLENLAKNMAYKVKR
>tr|A0A415Z357|A0A415Z357_9FIRM KhpB OS=Eubacterium sp. AM05-23 OX=2292043
YRSKRQKTLEALAEKMASKAVR
>tr|A0A416EL08|A0A416EL08_9FIRM KhpB OS=Lachnotalea sp. AF33-28 OX=2292046
YRERRKETLETLARNIAYKVKR
>tr|A0A416MFW8|A0A416MFW8_9FIRM KhpB OS=Firmicutes bacterium AF25-13AC OX=2292181
YRERRKETLEQLAKNIAYKVKR
>tr|A0A416VVZ2|A0A416VVZ2_9FIRM KhpB OS=Eubacterium sp. AF15-50 OX=2293103
YRERRKATLENLAKNIAIKVKR
>tr|A0A417P955|A0A417P955_9CLOT KhpB OS=Clostridiaceae bacterium OM08-6BH OX=2292274
YRQRRKDTLENLAKNISFKVRR
>tr|A0A417YH82|A0A417YH82_9BACI KhpB OS=Oceanobacillus profundus OX=372463
YRGRRKETLESLAHKMADKAKR
>tr|A0A417YTN3|A0A417YTN3_9BACI KhpB OS=Neobacillus notoginsengisoli OX=1578198
YRSRRNETLIQLAQRLAQKAVK
>tr|A0A417ZK01|A0A417ZK01_9LACO KhpB OS=Bombilactobacillus bombi OX=1303590
YRQRRQEALIALSTFKAEQVQV
>tr|A0A418M392|A0A418M392_9BACL KhpB OS=Alicyclobacillaceae bacterium I2511 OX=2048547
YRQRRTEGLQRLAERVAEKVVR
>tr|A0A419DH54|A0A419DH54_9CHLR KhpB OS=Dehalococcoidia bacterium OX=2026734
YKKRRYESLRTLAQHVGEQVEV
>tr|A0A419E2U3|A0A419E2U3_9CHLR KhpB OS=Anaerolineaceae bacterium OX=2024896
FRARREKQLRQMAQRMADQCLK
>tr|A0A419F873|A0A419F873_9BACT KhpB OS=Candidatus Abyssubacteria bacterium SURF_17 OX=2093361
YRERREEALEALAQRLAAKAKS
>tr|A0A419G589|A0A419G589_9FIRM KhpB OS=Peptococcaceae bacterium OX=2052179
YRERRCETLRKLASKLADKARQ
>tr|A0A419SGK9|A0A419SGK9_9BACL KhpB OS=Ammoniphilus oxalaticus OX=66863
YREKRKQTLEQLADRLAQKAIK
>tr|A0A419T1M4|A0A419T1M4_9FIRM KhpB OS=Thermohalobacter berrensis OX=99594
YRKKREQTLIKLAKKMASKAKR
>tr|A0A419TCZ6|A0A419TCZ6_9FIRM KhpB OS=Lacrimispora algidixylanolytica OX=94868
YRERRKETLETLSKNIAYKVKR
>tr|A0A419UUD2|A0A419UUD2_9BACL KhpB OS=Sinobaca qinghaiensis OX=342944
YRERRREALQQLAARLADKARK
>tr|A0A420VG50|A0A420VG50_9BACI KhpB OS=Caldibacillus debilis GB1 OX=1339248
YRRKREEKLTELAERLAKKVAR
>tr|A0A420YTB7|A0A420YTB7_9LACT KhpB OS=Granulicatella sp OX=2049028
YRLRRTEALQQIAEKTARRVLK
>tr|A0A421CK15|A0A421CK15_9BACT KhpB OS=Mesotoga sp. BH458_6_3_2_1 OX=1437446
YRLERKRLVEEIAHRTAKSALT
>tr|A0A421CKP0|A0A421CKP0_9BACT KhpB OS=Mesotoga sp. H07pep.5.4 OX=1463664
YRLERKKLVEEIAHRTAKSAIS
>tr|A0A422LSD6|A0A422LSD6_LACPA KhpB OS=Lacticaseibacillus paracasei OX=1597
YREQRQATVTRLAERTAREVLA
>tr|A0A424Y8S5|A0A424Y8S5_9CLOT KhpB OS=Tindallia sp. MSAO_Bac2 OX=2293856
YRKKREETLVRLASKMAKNVKA
>tr|A0A424YAU1|A0A424YAU1_9FIRM KhpB OS=Candidatus Syntrophonatronum acetioxidans OX=1795816
YRQRREATLKNLAENLAQKVLR
>tr|A0A424YGR9|A0A424YGR9_9FIRM KhpB OS=Halanaerobium sp. MSAO_Bac5 OX=2293859
YRDRRRQTLERLADRLADKAER
>tr|A0A425W3I3|A0A425W3I3_9FIRM KhpB OS=Eubacteriaceae bacterium OX=2049045
YREKRQQTLENLAHKMANKVAR
>tr|A0A425WGL8|A0A425WGL8_9FIRM KhpB OS=Lachnospiraceae bacterium OX=1898203
YRHRREETLANLARNVAYKVRK
>tr|A0A426TSH9|A0A426TSH9_9CHLR KhpB OS=Candidatus Viridilinea halotolerans OX=2491704
YRQRRQESLEGLARRMADRVRQ
>tr|A0A427RQX3|A0A427RQX3_BACSP KhpB OS=Bacillus sp OX=1409
YRSKRKATLEALSYRLAKQVVR
>tr|A0A428JB65|A0A428JB65_9BACI KhpB OS=Bacillus sp. HMF5848 OX=2495421
YRQKRKDTLEQLAGRLAEKAMR
>tr|A0A428MU19|A0A428MU19_9BACI KhpB OS=Salibacterium salarium OX=284579
YRKRRQEALEQLANRLALKAKR
>tr|A0A429X0Q9|A0A429X0Q9_9BACI KhpB OS=Siminovitchia terrae OX=1914933
YRDRRKETLVRLAERLASKATQ
>tr|A0A429XTD0|A0A429XTD0_9BACI KhpB OS=Siminovitchia acidinfaciens OX=2321395
YRDRRKETLVRLAERLASRATQ
>tr|A0A429ZCJ7|A0A429ZCJ7_9ENTE KhpB OS=Vagococcus bubulae OX=1977868
YRERREAIIKRLANQAVHKVRD
>tr|A0A429ZF53|A0A429ZF53_9ENTE KhpB OS=Vagococcus lutrae OX=81947
YRERREATLGRMAKQAARKALD
>tr|A0A430AG23|A0A430AG23_9ENTE KhpB OS=Vagococcus entomophilus OX=1160095
YREKRAIMLENLAIKAASEAIA
>tr|A0A430AN87|A0A430AN87_9ENTE KhpB OS=Vagococcus acidifermentans OX=564710
YRERREAIIHRLAKNTARKVRD
>tr|A0A430ASR1|A0A430ASR1_9ENTE KhpB OS=Vagococcus carniphilus OX=218144
YRERREAIIKRLTKQTLRQVRE
>tr|A0A432HC66|A0A432HC66_UNCDE KhpB OS=Deltaproteobacteria bacterium OX=2026735
YRKKREENLTQLAMRLSEKAKK
>tr|A0A432KB17|A0A432KB17_UNCCH KhpB OS=Chloroflexota bacterium OX=2026724
YRQRRELQLREMATTIAKRVAE
>tr|A0A432L9B4|A0A432L9B4_9BACI KhpB OS=Lysinibacillus antri OX=2498145
YRERRQVALEQLAERMADRAIR
>tr|A0A433RM11|A0A433RM11_9BACL KhpB OS=Cohnella sp. AR92 OX=648716
FRERRKQTLEALSDRMANRVIR
>tr|A0A433XI60|A0A433XI60_9BACL KhpB OS=Paenibacillus zeisoli OX=2496267
FRERRKKTLEELALRLAGKVVR
>tr|A0A433YB33|A0A433YB33_9BACL KhpB OS=Paenibacillus anaericanus OX=170367
FRERRRKTLEELAVRLAGRVVR
>tr|A0A437K9G3|A0A437K9G3_9BACI KhpB OS=Niallia taxi OX=2499688
YRERRKQALIQLAERTAYKALK
>tr|A0A437SA99|A0A437SA99_9FIRM KhpB OS=Anaerosphaera multitolerans OX=2487351
YRNKREQTLRELAKKMAAKVLR
>tr|A0A445N392|A0A445N392_9BACT KhpB OS=uncultured Desulfobacterium sp OX=201089
YRQRRKEFLTQMALQMGSKAKK
>tr|A0A450MQN2|A0A450MQN2_CLODI KhpB OS=Clostridioides difficile OX=1496
YRSKREESLIRYANKVAREVAK
>tr|A0A494WXB0|A0A494WXB0_9FIRM KhpB OS=Desulfofundulus salinum OX=2419843
YRRRREETLQRLAVKLAEKAKQ
>tr|A0A494XL23|A0A494XL23_9BACL KhpB OS=Cohnella endophytica OX=2419778
FRERRRQTLEALSERMAMRVIR
>tr|A0A494YYH8|A0A494YYH8_9BACI KhpB OS=Oceanobacillus bengalensis OX=1435466
YRDRRKETLEALAIKMANKAIK
>tr|A0A494Z217|A0A494Z217_9BACI KhpB OS=Lysinibacillus endophyticus OX=1978490
YRERRQASLEQLAERMADRAVR
>tr|A0A495A1Q6|A0A495A1Q6_9BACI KhpB OS=Oceanobacillus halophilus OX=930130
YRGRRKETLDSLALKMADKAIH
>tr|A0A495YXV8|A0A495YXV8_UNCPO KhpB OS=Poribacteria bacterium OX=2026781
YRERREQMLTDLAYRAAAKVKQ
>tr|A0A495ZRR2|A0A495ZRR2_UNCPO KhpB OS=Poribacteria bacterium OX=2026781
YRKRREQTLVDMAHQVAAKVKR
>tr|A0A495ZVV6|A0A495ZVV6_UNCPO KhpB OS=Poribacteria bacterium OX=2026781
YRERREERLVEMAHQVAEKVKY
>tr|A0A495ZZK2|A0A495ZZK2_UNCPO KhpB OS=Poribacteria bacterium OX=2026781
YRERREERLIEMAHQVAEKVRY
>tr|A0A496A6B2|A0A496A6B2_UNCPO KhpB OS=Poribacteria bacterium OX=2026781
YRERREERLIEMAHQVAEKVKY
>tr|A0A496APU3|A0A496APU3_UNCPO KhpB OS=Poribacteria bacterium OX=2026781
YRERREESLSELAHQIASKVKR
>tr|A0A496B6F2|A0A496B6F2_UNCPO KhpB OS=Poribacteria bacterium OX=2026781
YRVRREQSIVELAHQVAAKVRH
>tr|A0A496BD91|A0A496BD91_UNCPO KhpB OS=Poribacteria bacterium OX=2026781
YRERREVRLVEMAHQMAEQVKY
>tr|A0A496QF46|A0A496QF46_9BACT KhpB OS=Thermotogota bacterium OX=2053689
YKEERRQNVESLAHKMAKLAIQ
>tr|A0A496QMY3|A0A496QMY3_UNCSP KhpB OS=Spirochaetota bacterium OX=2202144
YRSRREMTIVRLARRAAEQVRR
>tr|A0A496R4G4|A0A496R4G4_UNCSP KhpB OS=Spirochaetota bacterium OX=2202144
YRNRHEENIIRQASRIAEQVKK
>tr|A0A496Y1Q8|A0A496Y1Q8_UNCDE KhpB OS=Deltaproteobacteria bacterium OX=2026735
YRERHEQALIDMALKYGDKVKR
>tr|A0A496Y7J7|A0A496Y7J7_UNCDE KhpB OS=Deltaproteobacteria bacterium OX=2026735
YRERRRETLAQMALKMGDKAKK
>tr|A0A496YM88|A0A496YM88_UNCDE KhpB OS=Deltaproteobacteria bacterium OX=2026735
YRQRRRDALIQMALKMGDKAKR
>tr|A0A496YS06|A0A496YS06_UNCDE KhpB OS=Deltaproteobacteria bacterium OX=2026735
YRQRKKDSLTQLALKMGEKAKK
>tr|A0A496YZE7|A0A496YZE7_UNCDE KhpB OS=Deltaproteobacteria bacterium OX=2026735
YREKRKASLTQLALRLGEKVKR
>tr|A0A496ZGL9|A0A496ZGL9_UNCDE KhpB OS=Deltaproteobacteria bacterium OX=2026735
YLQAQRERLEKLALRLGEKVKK
>tr|A0A497AB44|A0A497AB44_UNCCH KhpB OS=Chloroflexota bacterium OX=2026724
YKKRRRDSLQRLALHLAEQVKS
>tr|A0A497B4A7|A0A497B4A7_UNCCH KhpB OS=Chloroflexota bacterium OX=2026724
YKARRWRFLSRLAHQMAEKVAR
>tr|A0A497B9R6|A0A497B9R6_UNCCH KhpB OS=Chloroflexota bacterium OX=2026724
YKARREKALRRLALRMAEQVER
>tr|A0A497BNK5|A0A497BNK5_UNCCH KhpB OS=Chloroflexota bacterium OX=2026724
YKQRRYLVLRDLALRLAQKVKA
>tr|A0A497C0G7|A0A497C0G7_UNCCH KhpB OS=Chloroflexota bacterium OX=2026724
FKAHREKSLRRLARRMAEQAVR
>tr|A0A497C6S6|A0A497C6S6_UNCCH KhpB OS=Chloroflexota bacterium OX=2026724
YRERREQQVRQLARRVAEQVTD
>tr|A0A498DIZ8|A0A498DIZ8_9BACI KhpB OS=Oceanobacillus piezotolerans OX=2448030
YRSRRKETLEALALRMADKAIR
>tr|A0A498RBG9|A0A498RBG9_9FIRM KhpB OS=Lucifera butyrica OX=1351585
YRKRRADTLSNLAVRLADKVKR
>tr|A0A4D7Q602|A0A4D7Q602_GEOKU KhpB OS=Geobacillus kaustophilus NBRC 102445 OX=1220595
YRERREKALIELAHKLAARAVK
>tr|A0A4P5V462|A0A4P5V462_UNCCH KhpB OS=Chloroflexota bacterium OX=2026724
YRARREVLLRDLALRFASRVVA
>tr|A0A4P6BM64|A0A4P6BM64_9FIRM KhpB OS=Moorella sp. E306M OX=2572683
YRKRREQTLINLARRLSARVKA
>tr|A0A4P6EXU2|A0A4P6EXU2_9BACL KhpB OS=Paenibacillus protaetiae OX=2509456
FRERRRKTLEDMSDRLAGKVIR
>tr|A0A4P6UTG6|A0A4P6UTG6_9BACL KhpB OS=Ureibacillus thermophilus OX=367743
YRERRQIALEKLAEKMADRAIR
>tr|A0A4P7A1K6|A0A4P7A1K6_9BACL KhpB OS=Paenisporosarcina antarctica OX=417367
YRERRQESLEQLADRMADKAIR
>tr|A0A4P7GSK9|A0A4P7GSK9_9FIRM KhpB OS=Thermaerobacter sp. FW80 OX=2546351
YRERRRQALERLALRMAERARR
>tr|A0A4P8KKZ2|A0A4P8KKZ2_ENTAV KhpB OS=Enterococcus avium OX=33945
YRQKREEVLTRLAQRTAEKVKE
>tr|A0A4P8L1T3|A0A4P8L1T3_9BACT KhpB OS=Desulfoglaeba alkanexedens ALDC OX=980445
YRCKRETSLTELAYQLSEKVKR
>tr|A0A4P8SIF0|A0A4P8SIF0_9BACI KhpB OS=Lysinibacillus sp. SGAir0095 OX=2070463
YRERRKEALELLAERMADKAIH
>tr|A0A4P8XSD2|A0A4P8XSD2_9BACL KhpB OS=Paenibacillus algicola OX=2565926
FRARRQKTLEGLADRLAKQAVS
>tr|A0A4Q0I296|A0A4Q0I296_9FIRM KhpB OS=Acetivibrio mesophilus OX=2487273
YRQKREETLVKLANRLADRVIK
>tr|A0A4Q0V3Q9|A0A4Q0V3Q9_CLOTA KhpB OS=Clostridium tetani OX=1513
YRKKREETIKRLAIKIANKAIK
>tr|A0A4Q0VW31|A0A4Q0VW31_9BACI KhpB OS=Anaerobacillus alkaliphilus OX=1548597
YRDRRKESLEQLAKRLGHKALK
>tr|A0A4Q1T0H2|A0A4Q1T0H2_9BACL KhpB OS=Ammoniphilus sp. CFH 90114 OX=2493665
YRLKRRQTLEQLADRLAHKAIK
>tr|A0A4Q1TUW9|A0A4Q1TUW9_9LACO KhpB OS=Lacticaseibacillus chiayiensis OX=2100821
YRERRQDTVKRLAERTAREVLA
>tr|A0A4Q1ZSM8|A0A4Q1ZSM8_9FIRM KhpB OS=Fusibacter sp. A1 OX=2283630
YRSKREASLIKLANKLAYKAKK
>tr|A0A4Q2AYB3|A0A4Q2AYB3_9LACO KhpB OS=Ligilactobacillus murinus OX=1622
YRARRKETLQFLARKVARDAIQ
>tr|A0A4Q2LWX9|A0A4Q2LWX9_9BACL KhpB OS=Paenibacillaceae bacterium OX=2003592
FRERRRKTLEELSDRLANRVIR
>tr|A0A4Q2WNV2|A0A4Q2WNV2_9FIRM KhpB OS=Desulforamulus aquiferis OX=1397668
YRQRREETLQKLATRLADKARQ
>tr|A0A4Q7P6K6|A0A4Q7P6K6_9FIRM KhpB OS=Cuneatibacter caecimuris OX=1796618
YRNRRKETLENLAKNIAYKVKR
>tr|A0A4Q7QP81|A0A4Q7QP81_9BACI KhpB OS=Fictibacillus sp. BK138 OX=2512121
YRTRRQESLERLAEHSAQKVFI
>tr|A0A4Q9DQD8|A0A4Q9DQD8_9BACL KhpB OS=Paenibacillus thalictri OX=2527873
FRERRRKTLEDLAVRLAERVIR
>tr|A0A4R1AQB7|A0A4R1AQB7_9BACI KhpB OS=Cytobacillus praedii OX=1742358
YRKRRNDTLTQLAERLAQKALR
>tr|A0A4R1BFF2|A0A4R1BFF2_9ACTN KhpB OS=Rubrobacter taiwanensis OX=185139
YRQRRIEAVQSIAHRTARRSIK
>tr|A0A4R1M3V4|A0A4R1M3V4_9FIRM KhpB OS=Natranaerovirga hydrolytica OX=680378
YRKRRKDTLENLAKNIAYKVRK
>tr|A0A4R1PVX9|A0A4R1PVX9_9FIRM KhpB OS=Anaerospora hongkongensis OX=244830
YRKRRADTLTQLALRLADKVKR
>tr|A0A4R1QGH1|A0A4R1QGH1_9BACI KhpB OS=Thermolongibacillus altinsuensis OX=575256
YRKRREETLTRLARNLAKKAIQ
>tr|A0A4R1QYE1|A0A4R1QYE1_9FIRM KhpB OS=Kineothrix alysoides OX=1469948
YRQRRKDTLENLAKNMAYKVKR
>tr|A0A4R1SAE8|A0A4R1SAE8_HYDET KhpB OS=Hydrogenispora ethanolica OX=1082276
YRRRREEALRRLAVKLADKVRR
>tr|A0A4R2BBW7|A0A4R2BBW7_9BACI KhpB OS=Mesobacillus foraminis OX=279826
YRRRRNDTLVQLAERLAQKAVK
>tr|A0A4R2KCI8|A0A4R2KCI8_9THEO KhpB OS=Caldanaerobacter subterraneus OX=911092
YRKRREETLTRLARKLAKKVME
>tr|A0A4R2LC24|A0A4R2LC24_9FIRM KhpB OS=Frisingicoccus caecimuris OX=1796636
YRERRKQTLENLAKNLSYKVKR
>tr|A0A4R2LFL7|A0A4R2LFL7_9CLOT KhpB OS=Marinisporobacter balticus OX=2018667
YRRKREQTLIRLANKLANQVKI
>tr|A0A4R2NFR5|A0A4R2NFR5_9BACL KhpB OS=Scopulibacillus darangshiensis OX=442528
YRARRKESLEILAERMAHKAVR
>tr|A0A4R2QYK2|A0A4R2QYK2_9BACL KhpB OS=Tumebacillus sp. BK434 OX=2512169
YRMRRKETLERLAERLANKALM
>tr|A0A4R2THK9|A0A4R2THK9_9CLOT KhpB OS=Serpentinicella alkaliphila OX=1734049
YRQKREETLIKLANKIVYKVKK
>tr|A0A4R3KD07|A0A4R3KD07_9BACI KhpB OS=Tepidibacillus fermentans OX=1281767
YRSRRKATLEELAMKLADRVVR
>tr|A0A4R3KGS6|A0A4R3KGS6_9FIRM KhpB OS=Pectinatus cerevisiiphilus OX=86956
YRSRREDTLKHLAWRIADKVRA
>tr|A0A4R3L8T5|A0A4R3L8T5_9BACL KhpB OS=Hazenella coriacea OX=1179467
YRKRREEVLIALAKKLAKQVLH
>tr|A0A4R3N8R7|A0A4R3N8R7_9BACI KhpB OS=Melghiribacillus thermohalophilus OX=1324956
YRERRKETLENLAEKLADKAIR
>tr|A0A4R4AWY0|A0A4R4AWY0_BACTU KhpB OS=Bacillus thuringiensis OX=1428
YRSKRKGTLEALSYRLAKQVVS
>tr|A0A4R4BQS2|A0A4R4BQS2_9SPIR KhpB OS=Treponema sp. J25 OX=2094121
YRIRREESLVRLAYSVADKVRE
>tr|A0A4R4D108|A0A4R4D108_9FIRM KhpB OS=Dehalobacter sp. 12DCB1 OX=2070364
YRKRREETLIVLAKRLAEKVKK
>tr|A0A4R4ECI6|A0A4R4ECI6_9BACL KhpB OS=Paenibacillus albiflavus OX=2545760
FRERRKQTLEDLANKLANRVLR
>tr|A0A4R5KG14|A0A4R5KG14_9BACL KhpB OS=Paenibacillus piri OX=2547395
FRDRRKKTLEDLASRLAERVIR
>tr|A0A4R5NIN2|A0A4R5NIN2_9LACO KhpB OS=Secundilactobacillus malefermentans OX=176292
YRERRAETLIRLADNMAREVVA
>tr|A0A4R5VXA7|A0A4R5VXA7_9BACI KhpB OS=Bacillus salipaludis OX=2547811
YRNRRNETLIQLAHRLAQKAVK
>tr|A0A4R5XL13|A0A4R5XL13_9BACL KhpB OS=Jeotgalibacillus sp. S-D1 OX=2552189
YRQRRQETLEHLAKKMADQAVR
>tr|A0A4R6BBI0|A0A4R6BBI0_9STAP KhpB OS=Macrococcus brunensis OX=198483
YREKRKGTLENLALNMAQKALT
>tr|A0A4R6BK56|A0A4R6BK56_9STAP KhpB OS=Macrococcus hajekii OX=198482
YREKRKEILENLALNMANKALD
>tr|A0A4R6BTL0|A0A4R6BTL0_9STAP KhpB OS=Macrococcus lamae OX=198484
YRFKRKETLQKLALNMSKKAKV
>tr|A0A4R6C3U8|A0A4R6C3U8_9STAP KhpB OS=Macrococcus canis OX=1855823
YREKRRETLQNLALNMSKKAIA
>tr|A0A4R6U5N3|A0A4R6U5N3_9BACI KhpB OS=Aureibacillus halotolerans OX=1508390
YRGRRKETLEQLAIRMAYKAKT
>tr|A0A4R7KAQ6|A0A4R7KAQ6_9CLOT KhpB OS=Fonticella tunisiensis OX=1096341
YRKKREETLIRLANRLAYNVER
>tr|A0A4R8H9G9|A0A4R8H9G9_9FIRM KhpB OS=Orenia marismortui OX=46469
YRKRRKKTLENLALKMSKKARR
>tr|A0A4R8LGV3|A0A4R8LGV3_9BACL KhpB OS=Alicyclobacillus sacchari OX=392010
YRQRRKDNLRRIADQAAERAVR
>tr|A0A4R9G5Z0|A0A4R9G5Z0_9LEPT KhpB OS=Leptospira semungkisensis OX=2484985
YRDKRELSLIRLSKSVASSVAK
>tr|A0A4R9GGB7|A0A4R9GGB7_9LEPT KhpB OS=Leptospira fletcheri OX=2484981
YRDKRELSLIRLSKSVAASVAK
>tr|A0A4R9I8S5|A0A4R9I8S5_9LEPT KhpB OS=Leptospira noumeaensis OX=2484964
YRDKRELSLIRLAKSIAASVIK
>tr|A0A4R9IRW6|A0A4R9IRW6_9LEPT KhpB OS=Leptospira bourretii OX=2484962
YRDKRELSLIRLAKSVAASVIK
>tr|A0A4R9LL93|A0A4R9LL93_9LEPT KhpB OS=Leptospira ilyithenensis OX=2484901
YRDKRELSLIRLAKSIASSVIK
>tr|A0A4S2DGW4|A0A4S2DGW4_9CLOT KhpB OS=Clostridium sartagoforme OX=84031
YRKKREETLIRVAEKTAYKVRK
>tr|A0A4S2DZ76|A0A4S2DZ76_LIMRT KhpB OS=Limosilactobacillus reuteri OX=1598
YRERRQEAVHNLAQKAAMEVVA
>tr|A0A4S2HI51|A0A4S2HI51_9FIRM KhpB OS=Lachnospiraceae bacterium OX=1898203
YRKRRRDTLENLAKNIAYKVKR
>tr|A0A4S3PJC2|A0A4S3PJC2_9BACI KhpB OS=Bacillus timonensis OX=1033734
YRVRREETLVQLAERLADKVTR
>tr|A0A4S4BGN0|A0A4S4BGN0_9BACL KhpB OS=Cohnella fermenti OX=2565925
FRERRKQTLEALSERMASRVIR
>tr|A0A4S4BSH6|A0A4S4BSH6_9BACI KhpB OS=Metabacillus sediminilitoris OX=2567941
YRSRRKDTLNQLAERLAKQAIR
>tr|A0A4U0FA92|A0A4U0FA92_9BACL KhpB OS=Cohnella pontilimi OX=2564100
FRERRRQTLEALAERMASRVIK
>tr|A0A4U1D4F4|A0A4U1D4F4_9BACI KhpB OS=Robertmurraya kyonggiensis OX=1037680
YRKRRNETLIHLAERLAEKAQR
>tr|A0A4U1MAY9|A0A4U1MAY9_9BACI KhpB OS=Pseudalkalibacillus hwajinpoensis OX=208199
YRERREETLKKLADRLADKAMV
>tr|A0A4U2Q1W3|A0A4U2Q1W3_9BACL KhpB OS=Paenibacillus terrae OX=159743
FRARRQKTLEDLADRLANQAIR
>tr|A0A4U3F8A6|A0A4U3F8A6_9BACL KhpB OS=Paenibacillus sp. CFBP13512 OX=2184007
FRERRRKTLEDLADRLAGRVIR
>tr|A0A4U7JKG7|A0A4U7JKG7_9FIRM KhpB OS=Ruminiclostridium herbifermentans OX=2488810
YRQKREETLIKLANRLAEKVVK
>tr|A0A4U9RXM9|A0A4U9RXM9_HATHI KhpB OS=Hathewaya histolytica OX=1498
YRKKREETLIRLADKLAKKATT
>tr|A0A4V0WP26|A0A4V0WP26_9ENTE KhpB OS=Enterococcus florum OX=2480627
YRQKREEVLARLAKRTAEKVKE
>tr|A0A4V1AIQ0|A0A4V1AIQ0_9LACO KhpB OS=Periweissella cryptocerci OX=2506420
YREKRAETLERLAYRTADDVVS
>tr|A0A4V2R7L1|A0A4V2R7L1_9BACL KhpB OS=Paenibacillus sp. BK033 OX=2512133
FRERRRKTLEELSERLAGRVVR
>tr|A0A4V2UZR0|A0A4V2UZR0_9FIRM KhpB OS=Natranaerovirga pectinivora OX=682400
YRVRRKETLENLAKNIALKVKK
>tr|A0A4V3TV79|A0A4V3TV79_9ENTE KhpB OS=Vagococcus silagei OX=2508885
YRERREEILRRLAKRTAREVRD
>tr|A0A4V6NZ30|A0A4V6NZ30_9FIRM KhpB OS=Keratinibaculum paraultunense OX=1278232
YRKRREDTLIKLANKMAQKAKY
>tr|A0A4Y1ZDR8|A0A4Y1ZDR8_9BACL KhpB OS=Sporolactobacillus inulinus OX=2078
YRETRKQALVTLAKRMAKKTLR
>tr|A0A4Y3JQ58|A0A4Y3JQ58_9ENTE KhpB OS=Enterococcus sp. NBRC 3427 OX=1113587
YREKRQEIIQRLADRTAEKVKR
>tr|A0A4Y7R5W8|A0A4Y7R5W8_9FIRM KhpB OS=Pelotomaculum schinkii OX=78350
YRRRREETLQKLALKLADKAKQ
>tr|A0A4Y7RXH9|A0A4Y7RXH9_9FIRM KhpB OS=Pelotomaculum propionicicum OX=258475
YRNRREKTLQKLALKLADKARQ
>tr|A0A4Y7WH03|A0A4Y7WH03_9BACI KhpB OS=Shouchella lehensis OX=300825
YREKREETLRQLALRISQKAHT
>tr|A0A4Y8INT4|A0A4Y8INT4_9BACI KhpB OS=Filobacillus milosensis OX=94137
YRERRKETLYQLAEKLASKAIR
>tr|A0A4Y8L7U3|A0A4Y8L7U3_9BACL KhpB OS=Jeotgalibacillus sp. R-1-5s-1 OX=2555897
YRERRRVTLSQLAERMAHQAVR
>tr|A0A4Y8LFM6|A0A4Y8LFM6_9BACL KhpB OS=Jeotgalibacillus salarius OX=546023
YRERRRVTLGQLAERKAEQALR
>tr|A0A4Y8PWF7|A0A4Y8PWF7_9BACL KhpB OS=Paenibacillus athensensis OX=1967502
FRERRKKTLEELAVRLAGRVIK
>tr|A0A4Y9AAD5|A0A4Y9AAD5_9BACI KhpB OS=Lentibacillus salicampi OX=175306
YRGRRKDTLESLAHKMADKALS
>tr|A0A4Y9IY80|A0A4Y9IY80_9LACT KhpB OS=Granulicatella sp. WM01 OX=2558277
YRQKREEKLREIADRTAKRVLK
>tr|A0A4Z0D8U2|A0A4Z0D8U2_9FIRM KhpB OS=Soehngenia longivitae OX=2562294
YRKKREETLVNVANKMAKKVLT
>tr|A0A4Z0DBY5|A0A4Z0DBY5_9ENTE KhpB OS=Vagococcus xieshaowenii OX=2562451
YRERRQEAMERLARRTARKVEE
>tr|A0A4Z0GNX4|A0A4Z0GNX4_9BACL KhpB OS=Sporolactobacillus shoreae OX=1465501
YREIRKKALISLSERAAAQVVR
>tr|A0A4Z0GUD5|A0A4Z0GUD5_9BACI KhpB OS=Halobacillus salinus OX=192814
YRGRRRETLESLAERLADKAIR
>tr|A0A4Z0JC43|A0A4Z0JC43_9LACO KhpB OS=Levilactobacillus suantsaiihabitans OX=2487722
YRERRTATLTRLAESTAREVVA
>tr|A0A4Z0QXF1|A0A4Z0QXF1_9FIRM KhpB OS=Desulfosporosinus sp. Sb-LF OX=2560027
YRQRREETLVRLAKRLSEKVKR
>tr|A0A4Z0R206|A0A4Z0R206_9FIRM KhpB OS=Desulfosporosinus fructosivorans OX=2018669
YRSRREDTLVRLAKRLSEKVKR
>tr|A0A502I9Q0|A0A502I9Q0_BRELA KhpB OS=Brevibacillus laterosporus OX=1465
YRAKRKEALEKLAYRLAQKAIH
>tr|A0A508YN48|A0A508YN48_LACRH KhpB OS=Lacticaseibacillus rhamnosus OX=47715
YRERRQATVTRLAERTAREVLA
>tr|A0A510HKH2|A0A510HKH2_9ACTN KhpB OS=Rubrobacter xylanophilus OX=49319
YRQRRIEAIQGIAHRSARRAIR
>tr|A0A510WHH9|A0A510WHH9_ENTTH KhpB OS=Enterococcus thailandicus OX=417368
YREKRQEIIQRLAERTADKVIR
>tr|A0A511DT23|A0A511DT23_LENKE KhpB OS=Lentilactobacillus kefiri OX=33962
YRSRRSESLIQLADKTARNAIA
>tr|A0A511UX91|A0A511UX91_9BACI KhpB OS=Cerasibacillus quisquiliarum OX=227865
YRERRRITLEKLAHRMAERAKR
>tr|A0A511V705|A0A511V705_9BACL KhpB OS=Aneurinibacillus danicus OX=267746
YREKRKEALEQLADRMAGQAAK
>tr|A0A511W0T3|A0A511W0T3_9BACI KhpB OS=Alkalibacillus haloalkaliphilus OX=94136
YRERRKETLENLASNLAKKAMR
>tr|A0A511WS64|A0A511WS64_9BACI KhpB OS=Halobacillus faecis OX=360184
YRGRRKATLENLAHRLAEKAVR
>tr|A0A511X0G6|A0A511X0G6_9BACI KhpB OS=Halolactibacillus alkaliphilus OX=442899
YRSRRKATLEQLATRLADKAIK
>tr|A0A511ZQG9|A0A511ZQG9_9BACI KhpB OS=Oceanobacillus sojae OX=582851 GN=jag PE=3 SV=1
YRARRKETLESLALKMGDKAQK
>tr|A0A512TQ84|A0A512TQ84_CLOBU KhpB OS=Clostridium butyricum OX=1492 GN=jag PE=3 SV=1
YRSKREETLKGVALKSASRVKK
>tr|A0A516KKW2|A0A516KKW2_9BACI KhpB OS=Radiobacillus deserti OX=2594883
YRDRRKQTLETLANRMAEKAIS
>tr|A0A516QZU1|A0A516QZU1_9BACI KhpB OS=Bacillus sp. BD59S OX=2499213
YRSKRKATLEVLSYRLAKQVVS
>tr|A0A517E0H1|A0A517E0H1_9FIRM KhpB OS=Sporomusa termitida OX=2377
YRKRRAETLSRLAMRLADKVKR
>tr|A0A520V6D2|A0A520V6D2_UNCDA KhpB OS=Dadabacteria bacterium OX=2080303
FREKKDKQLAERVTALIEKVIS
>tr|A0A521FCK7|A0A521FCK7_9BACL KhpB OS=Melghirimyces algeriensis OX=910412
YRERRRRTLEEVADRVAKKVIR
>tr|A0A521ISF8|A0A521ISF8_9SPIR KhpB OS=Sphaerochaeta sp OX=1972642
YRIRHEEQLIRLAYRTAEQVAR
>tr|A0A521XS83|A0A521XS83_9CHLR KhpB OS=Dehalococcoidia bacterium OX=2026734
YRRRRERQLTTLAHRMAEQVKR
>tr|A0A522DB93|A0A522DB93_UNCSP KhpB OS=Spirochaetota bacterium OX=2202144
YRAKREKALRKLSREIALKVAK
>tr|A0A522U595|A0A522U595_UNCXX KhpB OS=bacterium OX=1869227
YRQRREHTVREIALRAARQVKM
>tr|A0A523C4G1|A0A523C4G1_UNCCL KhpB OS=Clostridia bacterium OX=2044939
YRQRREESLIRLAHRVSERVKR
>tr|A0A523CD22|A0A523CD22_UNCAC KhpB OS=Actinomycetes bacterium OX=1883427
YRYRRRIKLEEIARRAADRVAR
>tr|A0A523IGD0|A0A523IGD0_UNCDE KhpB OS=Deltaproteobacteria bacterium OX=2026735
YKRRKEDSISKMVKDSVKKVRR
>tr|A0A523IRG7|A0A523IRG7_UNCDA KhpB OS=Dadabacteria bacterium OX=2080303
YKRRREDKISRLVKDTAKKVRK
>tr|A0A523QC06|A0A523QC06_9CHLR KhpB OS=Dehalococcoidia bacterium OX=2026734
YKQRRYEALQALAQRMAEQVKT
>tr|A0A523SIJ5|A0A523SIJ5_9CHLR KhpB OS=Dehalococcoidia bacterium OX=2026734
YKQRRYETLRALAWRLAEQVKA
>tr|A0A523SKD5|A0A523SKD5_9CHLR KhpB OS=Dehalococcoidia bacterium OX=2026734
YRQRRYESLRLLARRLADQVRS
>tr|A0A523TA82|A0A523TA82_9CHLR KhpB OS=Dehalococcoidia bacterium OX=2026734
YKQRRHQTLQALALRVAEQVKA
>tr|A0A523TZ00|A0A523TZ00_9CHLR KhpB OS=Anaerolineales bacterium OX=2073117
YRARREQQIRRLAQQMAKQAIE
>tr|A0A523U515|A0A523U515_9CHLR KhpB OS=Dehalococcoidia bacterium OX=2026734
YRERRYEALKNLALRMAERVRD
>tr|A0A523UFC4|A0A523UFC4_UNCEL KhpB OS=Elusimicrobiota bacterium OX=2030800
YRQRRENALVKMAGEVADEVKS
>tr|A0A523UZB3|A0A523UZB3_UNCT6 KhpB OS=candidate division TA06 bacterium OX=2250710
YKARHNQLLRRKAKETAERVRR
>tr|A0A523V6Y1|A0A523V6Y1_9CHLR KhpB OS=Dehalococcoidia bacterium OX=2026734
YKRHRRDSLERLALYLADQVKS
>tr|A0A523VJS1|A0A523VJS1_9CHLR KhpB OS=Anaerolineales bacterium OX=2073117
FKARREETLRGMAQRIARQAAQ
>tr|A0A523VQK2|A0A523VQK2_9CHLR KhpB OS=Dehalococcoidia bacterium OX=2026734
YKKRRYDSLQRLAMYLAEQVKA
>tr|A0A523XID6|A0A523XID6_UNCT6 KhpB OS=candidate division TA06 bacterium OX=2250710
YKARHNQLLRRRAKETAERVRR
>tr|A0A523XPG6|A0A523XPG6_9CHLR KhpB OS=Anaerolineales bacterium OX=2073117
YRARREQQLRGLARRMAEQVIE
>tr|A0A523YA92|A0A523YA92_9BACT KhpB OS=Desulfobacteraceae bacterium OX=2049433
YRQRRRESLIQMALRMGEKAKN
>tr|A0A523YLY5|A0A523YLY5_9BACT KhpB OS=Desulfobacteraceae bacterium OX=2049433
YRQRREEFLKRLAFKMGERAKK
>tr|A0A523ZJJ5|A0A523ZJJ5_9CHLR KhpB OS=Dehalococcoidia bacterium OX=2026734
YRERRQEALKNLAWRIAESVMA
>tr|A0A524ACB6|A0A524ACB6_9CHLR KhpB OS=Anaerolineales bacterium OX=2073117
YKVRRERSLRRLAQQMAERVSF
>tr|A0A524AJG3|A0A524AJG3_9CHLR KhpB OS=Dehalococcoidia bacterium OX=2026734
YKKRRRDSLQRLALYLAEQVKS
>tr|A0A524IP16|A0A524IP16_9SPIR KhpB OS=Spirochaetales bacterium OX=2026792
YRGRREEALIRLARKTADQVRK
>tr|A0A524KA47|A0A524KA47_9SPIR KhpB OS=Spirochaetales bacterium OX=2026792
YRIRREESIVKMAYEIAEKVRR
>tr|A0A524PR52|A0A524PR52_9CHLR KhpB OS=Anaerolineales bacterium OX=2073117
YRARREDQLRRLARRLASQAVE
>tr|A0A525BXX4|A0A525BXX4_9BACT KhpB OS=Desulfovibrio sp OX=885
YRERQDENLRQLALHLAEKAKS
>tr|A0A534QMI5|A0A534QMI5_UNCDE KhpB OS=Deltaproteobacteria bacterium OX=2026735
YRERRQEALEQLARRLAEKAKV
>tr|A0A534SUA8|A0A534SUA8_UNCDE KhpB OS=Deltaproteobacteria bacterium OX=2026735
YRERRREALEQLARRLAEKAKL
>tr|A0A534ZC35|A0A534ZC35_UNCCH KhpB OS=Chloroflexota bacterium OX=2026724
YRQRREHTVREIAMRAARQVKM
>tr|A0A535A5M3|A0A535A5M3_UNCDE KhpB OS=Deltaproteobacteria bacterium OX=2026735
YRDRRREALEQMAKRLAEKVKA
>tr|A0A535D5J9|A0A535D5J9_UNCCH KhpB OS=Chloroflexota bacterium OX=2026724
YRARREEQVRELALRLALRVKR
>tr|A0A535DNR7|A0A535DNR7_UNCCH KhpB OS=Chloroflexota bacterium OX=2026724
YHRRREESLRGLARRMADRVRQ
>tr|A0A535ER80|A0A535ER80_UNCCH KhpB OS=Chloroflexota bacterium OX=2026724
YRQRRENTVREIAYRAARQVKV
>tr|A0A535ETP3|A0A535ETP3_UNCCH KhpB OS=Chloroflexota bacterium OX=2026724
YRQRREHTVREIAFRAARQVKV
>tr|A0A536K9F7|A0A536K9F7_UNCCH KhpB OS=Chloroflexota bacterium OX=2026724
YRQRREHTVREIAYRAARQVKV
>tr|A0A536MDI0|A0A536MDI0_UNCCH KhpB OS=Chloroflexota bacterium OX=2026724
YRQRREHTVREIAIRAARQVKM
>tr|A0A537J1U9|A0A537J1U9_9BACT KhpB OS=Terrabacteria group bacterium ANGP1 OX=2569760
YRERRRVALEELAHRTAERVAR
>tr|A0A537K364|A0A537K364_9BACT KhpB OS=Terrabacteria group bacterium ANGP1 OX=2569760
YRERRRETLEEMAWRFAERVRR
>tr|A0A537LQP9|A0A537LQP9_9BACT KhpB OS=Terrabacteria group bacterium ANGP1 OX=2569760
YRARRQLALEELARRTAERVAR
>tr|A0A537TSG2|A0A537TSG2_UNCAC KhpB OS=Actinomycetes bacterium OX=1883427
YRARRRSTLERIAERAAADAVR
>tr|A0A537W2J4|A0A537W2J4_UNCAC KhpB OS=Actinomycetes bacterium OX=1883427
YRERRRATLESLALRTAEQVRA
>tr|A0A537WUS3|A0A537WUS3_UNCAC KhpB OS=Actinomycetes bacterium OX=1883427
YRARRQASLEALAVRSAQRAAQ
>tr|A0A537Z530|A0A537Z530_UNCAC KhpB OS=Actinomycetes bacterium OX=1883427
YRERREGVLRRSADRAVAEALD
>tr|A0A538ADM8|A0A538ADM8_UNCAC KhpB OS=Actinomycetes bacterium OX=1883427
YRERRRAALETLAVRSAEEAVA
>tr|A0A538AQM7|A0A538AQM7_UNCAC KhpB OS=Actinomycetes bacterium OX=1883427
YRKRQRSRLERAAQDAARRVGK
>tr|A0A538DHT4|A0A538DHT4_UNCAC KhpB OS=Actinomycetes bacterium OX=1883427
YRDRRRATLESLAIRSAERALS
>tr|A0A538DN37|A0A538DN37_UNCAC KhpB OS=Actinomycetes bacterium OX=1883427
YRERRRAALESLAVRSAEEAVA
>tr|A0A538EMV1|A0A538EMV1_UNCAC KhpB OS=Actinomycetes bacterium OX=1883427
YRARRRASLEALAVRSAERALA
>tr|A0A538F4F9|A0A538F4F9_UNCAC KhpB OS=Actinomycetes bacterium OX=1883427
YRARREATLEALALRSAERAVS
>tr|A0A538FHB7|A0A538FHB7_UNCAC KhpB OS=Actinomycetes bacterium OX=1883427
YRERRKASLDSLAVRCAERAVS
>tr|A0A538FVH9|A0A538FVH9_UNCAC KhpB OS=Actinomycetes bacterium OX=1883427
YRERRKASLDALAVRSAERAVS
>tr|A0A538G7V9|A0A538G7V9_UNCAC KhpB OS=Actinomycetes bacterium OX=1883427
YRARRTASLAAVARRSARQAAS
>tr|A0A538GLS4|A0A538GLS4_UNCAC KhpB OS=Actinomycetes bacterium OX=1883427
YRERREATLGTLALRSAERVRS
>tr|A0A538GQF2|A0A538GQF2_UNCAC KhpB OS=Actinomycetes bacterium OX=1883427
YRARRQATLESLAERVADRVLE
>tr|A0A538I0A9|A0A538I0A9_UNCAC KhpB OS=Actinomycetes bacterium OX=1883427
YRARRRASLEALAVRSAQRALQ
>tr|A0A538I2K9|A0A538I2K9_UNCAC KhpB OS=Actinomycetes bacterium OX=1883427
YRSRRESALRAIAHRSAEQAVG
>tr|A0A538IEK1|A0A538IEK1_UNCAC KhpB OS=Actinomycetes bacterium OX=1883427
YRARRKATLEALALRIAERVRD
>tr|A0A538IX10|A0A538IX10_UNCAC KhpB OS=Actinomycetes bacterium OX=1883427
YRDRRRVALESLAVRSAERALS
>tr|A0A538J6E4|A0A538J6E4_UNCAC KhpB OS=Actinomycetes bacterium OX=1883427
YRERRRETLESLAVRSAERALQ
>tr|A0A538K2P8|A0A538K2P8_UNCAC KhpB OS=Actinomycetes bacterium OX=1883427
YRDRRRATLESLAVRSAERALS
>tr|A0A538LF68|A0A538LF68_UNCAC KhpB OS=Actinomycetes bacterium OX=1883427
YRERRRATLESLALRTAEHVRA
>tr|A0A544QV50|A0A544QV50_9FIRM KhpB OS=Peptacetobacter hominis OX=2743610
YREKREESLVRYANKMAREVAR
>tr|A0A544SU37|A0A544SU37_9BACI KhpB OS=Psychrobacillus lasiicapitis OX=1636719
YRERRRESLEQLAERMADKAVR
>tr|A0A544TRF0|A0A544TRF0_9BACI KhpB OS=Psychrobacillus vulpis OX=2325572
YRERRQESLEQLAERMADKAVR
>tr|A0A549YGP4|A0A549YGP4_9BACI KhpB OS=Lentibacillus cibarius OX=2583219
YRERRKETLESLARKMADKSLR
>tr|A0A553KH14|A0A553KH14_9BACL KhpB OS=Brevibacillus sp. LEMMJ03 OX=2595056
YRTRRKETLEQLAERVAKKAVA
>tr|A0A554A1G9|A0A554A1G9_9BACI KhpB OS=Alkalicoccobacillus porphyridii OX=2597270
YRAKRIQSLRELAIRVAKKAQE
>tr|A0A556CZJ2|A0A556CZJ2_9BACI KhpB OS=Bacillus sp. HY001 OX=2597691
YRSKRKGTLEALSYRLAKQVVN
>tr|A0A556PGC5|A0A556PGC5_9BACI KhpB OS=Allobacillus salarius OX=1955272
YRARRKETLENLANKLANKALK
>tr|A0A556PMH1|A0A556PMH1_9BACI KhpB OS=Allobacillus sp. SKP2-8 OX=1955271
YRARRKETLEDLANKLANKAMK
>tr|A0A559JJA7|A0A559JJA7_9BACL KhpB OS=Cohnella terricola OX=1289167
FRERRRQTLEALSERMAQRVIR
>tr|A0A559KEZ8|A0A559KEZ8_9BACL KhpB OS=Paenibacillus cremeus OX=2163881
FRERRKKTLQELADRLADRVIR
>tr|A0A559TPI9|A0A559TPI9_9BACI KhpB OS=Aeribacillus composti OX=1868734
YREKRRETLTQLAVKLADKVVK
>tr|A0A561D8G3|A0A561D8G3_9BACI KhpB OS=Neobacillus bataviensis OX=220685
YRNRRSETLIQLAHRLASKAIK
>tr|A0A561X7V9|A0A561X7V9_9BACI KhpB OS=Geobacillus sp. C56-T2 OX=600773
YRERREKALIELANKLAAQVVK
>tr|A0A562HJS7|A0A562HJS7_9FIRM KhpB OS=Desulfitobacterium sp. LBE OX=884086
YRQRREETLVRLAKRLSDKVKR
>tr|A0A562JG54|A0A562JG54_9BACI KhpB OS=Cytobacillus oceanisediminis OX=665099
YRKRRQDTLIQLAERLAQKALK
>tr|A0A562JM11|A0A562JM11_9FIRM KhpB OS=Sedimentibacter saalensis OX=130788
YRAKREETLKKLAAKMADKCRY
>tr|A0A562QSC9|A0A562QSC9_9BACI KhpB OS=Halalkalibacter nanhaiisediminis OX=688079
YRERRKQTLEQLALRVADKVSK
>tr|A0A562S6U7|A0A562S6U7_9SPIR KhpB OS=Treponema putidum OX=221027
YRMRREELLVRMAYDVADKVRM
>tr|A0A5A8F8T8|A0A5A8F8T8_9BACT KhpB OS=Deferribacter autotrophicus OX=500465
YRKRVIEDLKNRAIELANKVKK
>tr|A0A5B0C2M8|A0A5B0C2M8_9BACL KhpB OS=Sporosarcina sp. ANT_H38 OX=2597358
YRERREQSLEQLAERMADKAVR
>tr|A0A5B0WM40|A0A5B0WM40_9BACL KhpB OS=Paenibacillus sp. B2(2019) OX=2607754
FRERRKKTLEELADRLASRVIR
>tr|A0A5B7TJN7|A0A5B7TJN7_9CLOT KhpB OS=Caloramator sp. E03 OX=2576307
YRKKREETLVKLANRLAYKVKR
>tr|A0A5B8TD19|A0A5B8TD19_9LACO KhpB OS=Loigolactobacillus coryniformis OX=1610
YRERRNGILARLADKTAREAIA
>tr|A0A5B8ZAQ5|A0A5B8ZAQ5_BACDA KhpB OS=Bacillus dafuensis OX=1742359
YRKRRNETLIQLAERLAHKAIK
>tr|A0A5B9HW62|A0A5B9HW62_BACCE KhpB OS=Bacillus cereus OX=1396
YRSKRKSTLESLSYRLAKQVFN
>tr|A0A5C0SGU2|A0A5C0SGU2_9CLOT KhpB OS=Crassaminicella thermophila OX=2599308
YRRKREQTLIRLANKLAQQVKI
>tr|A0A5C1Q9P8|A0A5C1Q9P8_9SPIO KhpB OS=Thiospirochaeta perfilievii OX=252967
YRTRREDNIVRSALKTADIVCS
>tr|A0A5C1QQ32|A0A5C1QQ32_9SPIO KhpB OS=Oceanispirochaeta crateris OX=2518645
YRQRREENLIRLASKTAEQVCK
>tr|A0A5C4SZ31|A0A5C4SZ31_9BACL KhpB OS=Paenibacillus hemerocallicola OX=1172614
FRLRRRQTLEELSDRLAMRVIR
>tr|A0A5C4TJ27|A0A5C4TJ27_FRUSA KhpB OS=Fructilactobacillus sanfranciscensis OX=1625
YRERRRKILIDLATRSARDVEA
>tr|A0A5C5AJW5|A0A5C5AJW5_9BACI KhpB OS=Bacillus sp. CD3-5 OX=2587157
YRSKRKATLEALSYRLAKQVIS
>tr|A0A5C6VW00|A0A5C6VW00_9BACI KhpB OS=Metabacillus litoralis OX=152268
YRERRKETLILLAARLAQQVKR
>tr|A0A5C7FHE6|A0A5C7FHE6_9BACI KhpB OS=Alkalicoccus halolimnae OX=1667239
YRARRKEALETLADRIAKKAVR
>tr|A0A5C8E3Y9|A0A5C8E3Y9_9SPIR KhpB OS=Brachyspira aalborgi OX=29522
YRERREETLKHMARQAAQQAKK
>tr|A0A5C8LP59|A0A5C8LP59_9BACL KhpB OS=Paenibacillus sp. N3.4 OX=2603222
FRDRRKKTLEELALRLANRVIR
>tr|A0A5C8MV87|A0A5C8MV87_9BACI KhpB OS=Parageobacillus sp. SY1 OX=2603622
YRERREKTLIQLAQKLAEKAIK
>tr|A0A5C8NQ16|A0A5C8NQ16_9BACI KhpB OS=Cerasibacillus terrae OX=2498845
YRKRRKETLEILAFRMSERAKR
>tr|A0A5C9DRI4|A0A5C9DRI4_UNCSP KhpB OS=Spirochaetota bacterium OX=2202144
YRIRREESLVRIAYESAEQVRR
>tr|A0A5D0CUC1|A0A5D0CUC1_9BACL KhpB OS=Paenibacillus faecis OX=862114
FRERRKKTLEDLAERLAAKVIR
>tr|A0A5D0SGD7|A0A5D0SGD7_9BACT KhpB OS=Kosmotoga sp OX=1955248
YKDNRKESIEDIAHRVASIALK
>tr|A0A5D0WST7|A0A5D0WST7_9FIRM KhpB OS=Acetobacterium wieringae OX=52694
YRAKREKTLEDLGEKMANKAVY
>tr|A0A5D4KEV0|A0A5D4KEV0_9BACI KhpB OS=Rossellomorea vietnamensis OX=218284
YRERRRQTLASLAERLAEKAVR
>tr|A0A5D4N401|A0A5D4N401_BACIU KhpB OS=Bacillus subtilis OX=1423
YRLKRKETLSQLANRLADQVLK
>tr|A0A5D4NVW6|A0A5D4NVW6_9BACI KhpB OS=Rossellomorea vietnamensis OX=218284
YRERRRQTLANLAERLAEKVVR
>tr|A0A5D4R1P9|A0A5D4R1P9_BACPU KhpB OS=Bacillus pumilus OX=1408
YRKKRQEALEQYALKTANRVLK
>tr|A0A5D4R2I4|A0A5D4R2I4_9BACI KhpB OS=Bacillus infantis OX=324767
YRKRRNDTLIQLARRLAQKAVK
>tr|A0A5D4RPG8|A0A5D4RPG8_9BACI KhpB OS=Rossellomorea marisflavi OX=189381
YRARRRETLSNLAKRLADKALR
>tr|A0A5D4SLS7|A0A5D4SLS7_9BACI KhpB OS=Bacillus infantis OX=324767
YRKRRNDTLIQLAQRLAQKAVK
>tr|A0A5D4T3D5|A0A5D4T3D5_9BACI KhpB OS=Sutcliffiella horikoshii OX=79883
YREKRRETLEQLAERLAQKAMK
>tr|A0A5D6W4A1|A0A5D6W4A1_9FIRM KhpB OS=Selenomonas sp. mPRGC5 OX=2593411
YRSRREETLVRLAGHLAEKACR
>tr|A0A5D6WMZ7|A0A5D6WMZ7_9FIRM KhpB OS=Selenomonas caprae OX=2606905
YRSRREETLQRLAGHLADKACR
>tr|A0A5D8Q7Z5|A0A5D8Q7Z5_9THEO KhpB OS=Calorimonas adulescens OX=2606906
YRERRETTLRNLANRMAKRAVS
>tr|A0A5F0MI97|A0A5F0MI97_CARDV KhpB OS=Carnobacterium divergens OX=2748
YRERREMILKQLAERTAEKVLR
>tr|A0A5F0MR04|A0A5F0MR04_CARDV KhpB OS=Carnobacterium divergens OX=2748
YRERRETILKQLAERTAEKVLR
>tr|A0A5J4JF07|A0A5J4JF07_9BACI KhpB OS=Weizmannia acidilactici OX=2607726 GN=jag PE=3 SV=1
YREKREASLVQLAERLAAQVIR
>tr|A0A5J5GAW4|A0A5J5GAW4_9BACL KhpB OS=Paenibacillus spiritus OX=2496557
FRERRKKTLEDLADRLASRVIR
>tr|A0A5J5H2B1|A0A5J5H2B1_9BACI KhpB OS=Niallia endozanthoxylica OX=2036016
YRERRNETLIHLAEKLAQRVVQ
>tr|A0A5J6WEA2|A0A5J6WEA2_9SPIR KhpB OS=Borrelia maritima OX=2761123
YRERFKSRFINLAINSFHKVKR
>tr|A0A5J6XTP9|A0A5J6XTP9_9BACI KhpB OS=Pradoshia sp. D12 OX=2651284
YRSRRNEALVNLSEKMANKAIY
>tr|A0A5K1KR64|A0A5K1KR64_BACAB KhpB OS=Bacillus altitudinis OX=293387
YRKKRQEALEQYAIKTANRVLK
>tr|A0A5K7ZUU4|A0A5K7ZUU4_9BACT KhpB OS=Desulfosarcina ovata subsp. sediminis OX=885957
YLDKRKNNLKQMAQRMAEKAKR
>tr|A0A5M8REZ0|A0A5M8REZ0_9BACI KhpB OS=Bacillus swezeyi OX=1925020
YRAKRKETLTQLALKLADQASR
>tr|A0A5M9N163|A0A5M9N163_9CLOT KhpB OS=Clostridium sp. HV4-5-A1G OX=2004595
YRAKREETLRRLARRVAEKVRR
>tr|A0A5N8YT73|A0A5N8YT73_9CHLR KhpB OS=SAR202 cluster bacterium AD-804-J14_MRT_500m OX=2587836
YRSRRQASLEEMARRTSERVIA
>tr|A0A5N9A466|A0A5N9A466_9CHLR KhpB OS=SAR202 cluster bacterium OX=2030829
YRQRREASLRDMAAKVGARVAQ
>tr|A0A5N9AFA1|A0A5N9AFA1_9CHLR KhpB OS=SAR202 cluster bacterium OX=2030829
YKERRYSSLRTLAKRVAERVVD
>tr|A0A5N9AHW3|A0A5N9AHW3_9CHLR KhpB OS=SAR202 cluster bacterium OX=2030829
YRDRRNASIKALASKVAQRVIS
>tr|A0A5N9AP94|A0A5N9AP94_9CHLR KhpB OS=SAR202 cluster bacterium OX=2030829
YDDRRKQSLHNLAERVSQRVVR
>tr|A0A5N9AY83|A0A5N9AY83_9CHLR KhpB OS=SAR202 cluster bacterium OX=2030829
YQERRRQNIASLAESAAEKVIK
>tr|A0A5N9AZW6|A0A5N9AZW6_9CHLR KhpB OS=SAR202 cluster bacterium OX=2030829
YQFRRDKSLERLAKNIAQKVIG
>tr|A0A5N9B2V4|A0A5N9B2V4_9CHLR KhpB OS=SAR202 cluster bacterium OX=2030829
YIEKKFNNLSQLIKKMEKTVIR
>tr|A0A5N9BVU8|A0A5N9BVU8_9CHLR KhpB OS=SAR202 cluster bacterium OX=2030829
YQERRKKSLQNMARNVSLKVAQ
>tr|A0A5N9C3E1|A0A5N9C3E1_9CHLR KhpB OS=SAR202 cluster bacterium OX=2030829
YQERRYDSLSHLAEKVANQVLK
>tr|A0A5N9C9Y0|A0A5N9C9Y0_9CHLR KhpB OS=SAR202 cluster bacterium OX=2030829
YKSRRFEQIRQVARNAAIQVDK
>tr|A0A5N9CD39|A0A5N9CD39_9CHLR KhpB OS=SAR202 cluster bacterium OX=2030829
YDTRRQQSLENLAKRVAQRVIK
>tr|A0A5N9DSZ2|A0A5N9DSZ2_9CHLR KhpB OS=SAR202 cluster bacterium OX=2030829
YKSRRYDSLANLAYKVAEQVVD
>tr|A0A5N9ERD5|A0A5N9ERD5_9CHLR KhpB OS=SAR202 cluster bacterium OX=2030829
YKERRSQSLNTLAAKVADRVMN
>tr|A0A5N9F552|A0A5N9F552_9CHLR KhpB OS=SAR202 cluster bacterium OX=2030829
YRQRREVQLRDMATKVAERVAQ
>tr|A0A5N9G0J9|A0A5N9G0J9_9CHLR KhpB OS=SAR202 cluster bacterium OX=2030829
YDERRKQSLANLASRVAQRVVK
>tr|A0A5N9GIF3|A0A5N9GIF3_9CHLR KhpB OS=SAR202 cluster bacterium OX=2030829
YRQRREFQLRDMATKVAARVTQ
>tr|A0A5N9GNH6|A0A5N9GNH6_9CHLR KhpB OS=SAR202 cluster bacterium OX=2030829
YDDRRKQSLTNLAKRVSQRVVK
>tr|A0A5N9GT65|A0A5N9GT65_9CHLR KhpB OS=SAR202 cluster bacterium OX=2030829
YRHRRTQVLRGLALRIADRVAG
>tr|A0A5N9H528|A0A5N9H528_9CHLR KhpB OS=SAR202 cluster bacterium OX=2030829
YRQRREGSLKDMAIRVASRVAQ
>tr|A0A5N9H5H0|A0A5N9H5H0_9CHLR KhpB OS=SAR202 cluster bacterium OX=2030829
YKERRYSSLRTLANRVAERVVD
>tr|A0A5P1X321|A0A5P1X321_9LACO KhpB OS=Paucilactobacillus nenjiangensis OX=1296540
YRAKRSEILKKVAERAAKEVAN
>tr|A0A5P1X755|A0A5P1X755_9LACO KhpB OS=Paucilactobacillus nenjiangensis OX=1296540
YRAKRSRILRKVATRAEKVVGE
>tr|A0A5P2F1Q3|A0A5P2F1Q3_9CLOT KhpB OS=Clostridium diolis OX=223919
YRSKREETLKGVAIKTANRVKK
>tr|A0A5P6VNE3|A0A5P6VNE3_PSEXY KhpB OS=Pseudobutyrivibrio xylanivorans OX=185007
YRRRRKETLENLAKNMASKVKR
>tr|A0A5P9HZM6|A0A5P9HZM6_9BACI KhpB OS=Bacillus sp. THAF10 OX=2587848
YREKRRETLEQLAERLAQKALK
>tr|A0A5Q2P8L1|A0A5Q2P8L1_9LACO KhpB OS=Loigolactobacillus bifermentans OX=1607
YRQHRQEILKRLAKQALQDVIA
>tr|A0A5Q2TRL7|A0A5Q2TRL7_9BACI KhpB OS=Gracilibacillus salitolerans OX=2663022
YRERRKETLISLAERLADRASK
>tr|A0A5R8QIA7|A0A5R8QIA7_9FIRM KhpB OS=Culicoidibacter larvae OX=2579976
YRKDNNDKLIQYAIRIAHKVAK
>tr|A0A5R9F2K1|A0A5R9F2K1_9BACI KhpB OS=Pseudalkalibacillus caeni OX=2574798
YRERRKETLQQLANRLAEKAIQ
>tr|A0A5R9FZC6|A0A5R9FZC6_9BACL KhpB OS=Paenibacillus antri OX=2582848
FRERRKKTLEDLSMRLANQVVR
>tr|A0A5S3R7Q7|A0A5S3R7Q7_9BACI KhpB OS=Lentibacillus cibarius OX=2583219
YRERRKETLESLARKMVDKSLR
>tr|A0A5S4ZUP1|A0A5S4ZUP1_9FIRM KhpB OS=Desulfallas thermosapovorans DSM 6562 OX=1121431
YRKRREDTLKKLAYKLADKARQ
>tr|A0A5S5AXD2|A0A5S5AXD2_9FIRM KhpB OS=Thermosediminibacter litoriperuensis OX=291989
YREKREKALKELALKIAKRVKE
>tr|A0A5S5CAH5|A0A5S5CAH5_9BACL KhpB OS=Paenibacillus methanolicus OX=582686
FRDRRRKTLEDLSDRLAGRVIR
>tr|A0A640NCT8|A0A640NCT8_BACAN KhpB OS=Bacillus anthracis OX=1392
YREKRHEILERLAKRTAEKAKR
>tr|A0A651DLQ8|A0A651DLQ8_9BACI KhpB OS=Alkalicoccus sp OX=2005376
YRARRKEALETLAGRLAEKALR
>tr|A0A651FZM8|A0A651FZM8_9BACT KhpB OS=Desulfovibrionales bacterium OX=2448050
FRERQDEELGALAVSLAEKAKS
>tr|A0A656Z0V8|A0A656Z0V8_STROR KhpB OS=Streptococcus oralis OX=1303
YVEHRAEVLQTYAQKLATRVLE
>tr|A0A660QQZ8|A0A660QQZ8_9BACT KhpB OS=Thermotogota bacterium OX=2053689
YRERRKRQLETITKEAIEKAIK
>tr|A0A660RB51|A0A660RB51_9THEM KhpB OS=Thermotoga sp OX=28240
YNEYREDKLEKIAFYALEKVRK
>tr|A0A660TBQ0|A0A660TBQ0_UNCSP KhpB OS=Spirochaetota bacterium OX=2202144
YRNRHEENIIRQASRVADIVIK
>tr|A0A660U997|A0A660U997_UNCSP KhpB OS=Spirochaetota bacterium OX=2202144
YRDKRRDTLKDLAIKIADKVKK
>tr|A0A660UDY3|A0A660UDY3_UNCSP KhpB OS=Spirochaetota bacterium OX=2202144
YRDKRENTLRELALKIAEKVKK
>tr|A0A661IZP4|A0A661IZP4_UNCDE KhpB OS=Deltaproteobacteria bacterium OX=2026735
YKRKRAERVREIALRMARRAKT
>tr|A0A661J7U0|A0A661J7U0_UNCDE KhpB OS=Deltaproteobacteria bacterium OX=2026735
YRERRRKALTEVALNLGNRAKK
>tr|A0A661JGT3|A0A661JGT3_UNCDE KhpB OS=Deltaproteobacteria bacterium OX=2026735
YRSRREAKLVSIANRLGERAQR
>tr|A0A661JYG5|A0A661JYG5_UNCDE KhpB OS=Deltaproteobacteria bacterium OX=2026735
YRRRRRESLERRAKELAERVRR
>tr|A0A661K4P7|A0A661K4P7_UNCDE KhpB OS=Deltaproteobacteria bacterium OX=2026735
YRERRKKSLIDLAKQLGRKARK
>tr|A0A661KC99|A0A661KC99_UNCDE KhpB OS=Deltaproteobacteria bacterium OX=2026735
YRERRKSALERLARRMGDKAKS
>tr|A0A661KTF8|A0A661KTF8_UNCDE KhpB OS=Deltaproteobacteria bacterium OX=2026735
YRKRRIESLKETAQRLAAKAKK
>tr|A0A661KUI6|A0A661KUI6_UNCDE KhpB OS=Deltaproteobacteria bacterium OX=2026735
YRERKKEYLKKLAIDMGNRAKR
>tr|A0A661LBW6|A0A661LBW6_UNCDE KhpB OS=Deltaproteobacteria bacterium OX=2026735
YRQRRQEFLERLAFRMGEKAKK
>tr|A0A661LP06|A0A661LP06_UNCDE KhpB OS=Deltaproteobacteria bacterium OX=2026735
YRQRRRDALIQMALKLGDKAKR
>tr|A0A661LUB0|A0A661LUB0_UNCDE KhpB OS=Deltaproteobacteria bacterium OX=2026735
YRKRREESLKRLALSMGEKAKK
>tr|A0A661M8N4|A0A661M8N4_UNCDE KhpB OS=Deltaproteobacteria bacterium OX=2026735
YRQRRKDSLIQLALRLGEKARR
>tr|A0A661MTC1|A0A661MTC1_UNCDE KhpB OS=Deltaproteobacteria bacterium OX=2026735
YRQRRRDSLIQMALKLGDKAKR
>tr|A0A661SK13|A0A661SK13_UNCDE KhpB OS=Deltaproteobacteria bacterium OX=2026735
YRARRKASLTQLALRLADRVKL
>tr|A0A661SSE1|A0A661SSE1_UNCDE KhpB OS=Deltaproteobacteria bacterium OX=2026735
YRERRREFLVQMAVKMGDKAKR
>tr|A0A661T6F4|A0A661T6F4_UNCDE KhpB OS=Deltaproteobacteria bacterium OX=2026735
YLEKRQNNLKMLAGRLAEKAKR
>tr|A0A661TA23|A0A661TA23_UNCDE KhpB OS=Deltaproteobacteria bacterium OX=2026735
YRRRRKEFLTQMALEMGAKAKR
>tr|A0A661U1S5|A0A661U1S5_UNCCO KhpB OS=Coatesbacteria bacterium OX=2250272
YRRRRERSLSRLAQNVAKKVKM
>tr|A0A661V082|A0A661V082_UNCCH KhpB OS=Chloroflexota bacterium OX=2026724
YRERRRSALQELALHLAEQVKL
>tr|A0A661V4X2|A0A661V4X2_UNCCH KhpB OS=Chloroflexota bacterium OX=2026724
YKKRRCDSLQRLAMYLAEQVKT
>tr|A0A661VM57|A0A661VM57_UNCCH KhpB OS=Chloroflexota bacterium OX=2026724
YKVRREHSLRQLAERMAERVAL
>tr|A0A661WLH7|A0A661WLH7_UNCCH KhpB OS=Chloroflexota bacterium OX=2026724
HRSRREQQLRRMAQKMAEQVIK
>tr|A0A661X865|A0A661X865_9BACT KhpB OS=Caldisericota bacterium OX=2052147
YKRKRIERLKKLIQNKLKLLEE
>tr|A0A679IP29|A0A679IP29_9ENTE KhpB OS=Enterococcus saigonensis OX=1805431
YRQKRQAILQRLAERTAEKVKR
>tr|A0A6A0JT24|A0A6A0JT24_9CHLR KhpB OS=SAR202 cluster bacterium OX=2030829
YEDRRNQSLINLANRVAQRVTK
>tr|A0A6A7K7J7|A0A6A7K7J7_9FIRM KhpB OS=Alkalibaculum sporogenes OX=2655001
YRKKRELTLKDLAEKLAHRVIS
>tr|A0A6A7LN33|A0A6A7LN33_UNCCH KhpB OS=Chloroflexota bacterium OX=2026724
YRDRREQSLRGIAVRAAERARR
>tr|A0A6A8DFK9|A0A6A8DFK9_9BACI KhpB OS=Aquibacillus halophilus OX=930132
YRARRQGTLENLANRLADKAIS
>tr|A0A6A8FSK6|A0A6A8FSK6_BACIU KhpB OS=Bacillus subtilis OX=1423
YRLKRKETLSQLAIKLADQVLK
>tr|A0A6A8GUA6|A0A6A8GUA6_9LACO KhpB OS=Ligilactobacillus ruminis OX=1623
YRERRTETLKYLAKKVAYDAIS
>tr|A0A6A8LKP0|A0A6A8LKP0_9BACI KhpB OS=Bacillus velezensis OX=492670
YRRKRREILDQLANRLAKQVSK
>tr|A0A6B3TUU7|A0A6B3TUU7_9BACI KhpB OS=Neobacillus thermocopriae OX=1215031
YRNRRSETLIQLANRLAQKAIK
>tr|A0A6B3W087|A0A6B3W087_9BACI KhpB OS=Bacillus aquiflavi OX=2672567
YRKRRNDTLVHLAERLAQKALR
>tr|A0A6B4JQR1|A0A6B4JQR1_CLOBO KhpB OS=Clostridium botulinum OX=1491
YRKKREETLKNVAKKTAEKVKR
>tr|A0A6B8RY28|A0A6B8RY28_9BACL KhpB OS=Paenibacillus psychroresistens OX=1778678
FRERRKKTLEELATRLAGRVIR
>tr|A0A6B9YG68|A0A6B9YG68_9BACI KhpB OS=Virgibacillus sp. MSP4-1 OX=2700081
YRERRSETLKQLAERLAKKSVR
>tr|A0A6C0FP58|A0A6C0FP58_9BACL KhpB OS=Paenibacillus lycopersici OX=2704462
FRDRRRKTLEDLSDRLAGHVIR
>tr|A0A6C0P134|A0A6C0P134_9BACL KhpB OS=Paenibacillus rhizovicinus OX=2704463
FRQRRRKTLEDLSDRLAGHVVR
>tr|A0A6C1PD91|A0A6C1PD91_9SPIO KhpB OS=Spirochaetaceae bacterium OX=1898206
YRQRREENLIRLAQQVGDQVKR
>tr|A0A6C1QVH3|A0A6C1QVH3_9SPIO KhpB OS=Spirochaetaceae bacterium OX=1898206
YRSRREESLIRLAEKVGDQVKR
>tr|A0A6C1RV30|A0A6C1RV30_9SPIO KhpB OS=Spirochaetaceae bacterium OX=1898206
YRSRREESLIRLAEKVGDQVKH
>tr|A0A6D1SZ50|A0A6D1SZ50_9BACI KhpB OS=Bacillus sp. BH32 OX=2528961
YRSKRKSTLESLSYRLAKQVSN
>tr|A0A6F8TXJ3|A0A6F8TXJ3_9BACI KhpB OS=Bacillus sp. KH172YL63 OX=2709784 GN=jag PE=3 SV=1
YRERRKQTLTTLAERLAEKAAR
>tr|A0A6F9XKI7|A0A6F9XKI7_9LACO KhpB OS=Ligilactobacillus agilis OX=1601
YRKQRQETLTHLAQNVAREAVL
>tr|A0A6G1XAE6|A0A6G1XAE6_9BACI KhpB OS=Salinibacillus xinjiangensis OX=1229268
YRGRRNDTLKQLADRLAQKAVR
>tr|A0A6G4A0B7|A0A6G4A0B7_9BACL KhpB OS=Paenibacillus sp. SYP-B3998 OX=2678564
FRERRKRTLEELALRLASRVIK
>tr|A0A6G7JL35|A0A6G7JL35_9BACI KhpB OS=Bacillus paralicheniformis OX=1648923
YRAKRKETLAQLALKLADQAAR
>tr|A0A6G7PWX2|A0A6G7PWX2_9BACT KhpB OS=Thermosulfuriphilus ammonigenes OX=1936021
YRDRHIEALEELARKTAIQVKK
>tr|A0A6G8AM10|A0A6G8AM10_9ENTE KhpB OS=Vagococcus coleopterorum OX=2714946
YRQRREKKLSRIANETLKEVRE
>tr|A0A6G8ASL4|A0A6G8ASL4_9ENTE KhpB OS=Vagococcus hydrophili OX=2714947
YRERREAIIKRLAKQTLRTVRE
>tr|A0A6G9Q9K7|A0A6G9Q9K7_LENHI KhpB OS=Lentilactobacillus hilgardii OX=1588
YRNRRSEALIQLADKTARNAIA
>tr|A0A6H1NXA9|A0A6H1NXA9_PRIMG KhpB OS=Priestia megaterium OX=1404
YRKRRNETLIQLAHRLAQKVVK
>tr|A0A6H1X343|A0A6H1X343_9FIRM KhpB OS=Romboutsia sp. CE17 OX=2724150
YRSKREESLIKYANKVARDVKK
>tr|A0A6H2JX28|A0A6H2JX28_BACMO KhpB OS=Bacillus mojavensis OX=72360 GN=jag PE=3 SV=1
YRSKRKDTLSQLAVRLADQVLK
>tr|A0A6I0F3H4|A0A6I0F3H4_9FIRM KhpB OS=Heliorestis acidaminivorans OX=553427
YRQRREETLIRLAKRLGDKAKR
>tr|A0A6I0F6Z8|A0A6I0F6Z8_9CLOT KhpB OS=Alkaliphilus pronyensis OX=1482732
YREKREETLVRLANKMARKVKK
>tr|A0A6I1F3X3|A0A6I1F3X3_9BACI KhpB OS=Bacillus sp. B1-b2 OX=2653201
YRERRKQALIQLAERIAHKVVK
>tr|A0A6I1FLC1|A0A6I1FLC1_9BACI KhpB OS=Bacillus aerolatus OX=2653354
YRKRREETLAALAKRMAEKAVS
>tr|A0A6I1MLN7|A0A6I1MLN7_9CLOT KhpB OS=Clostridium tarantellae OX=39493
YRNKREETLKRLAEKTAYKVKK
>tr|A0A6I1Z5E7|A0A6I1Z5E7_9CHLR KhpB OS=Dehalococcoidia bacterium OX=2026734
YKKHRRDSLQKLALRLAEQVKL
>tr|A0A6I1ZI70|A0A6I1ZI70_9CHLR KhpB OS=Dehalococcoidia bacterium OX=2026734
YRERRQEALKNLAWRIAERVMA
>tr|A0A6I2M791|A0A6I2M791_9BACI KhpB OS=Metabacillus idriensis OX=324768
YRTRRKETLVQLAQKLAHQAVR
>tr|A0A6I2R7F0|A0A6I2R7F0_FLAPL KhpB OS=Flavonifractor plautii OX=292800
YRAKREESLVRLAQKVAGKVVK
>tr|A0A6I2UI40|A0A6I2UI40_9FIRM KhpB OS=Anaerovibrio slackiae OX=2652309
YRSRREETLRRLALRLADKVRR
>tr|A0A6I2UWU7|A0A6I2UWU7_9FIRM KhpB OS=Selenomonas montiformis OX=2652285
YRSRREETLSRLAGHLAEKACR
>tr|A0A6I3BQ46|A0A6I3BQ46_UNCAC KhpB OS=Actinomycetes bacterium OX=1883427
YRDRRRRTLESLALRAADDARE
>tr|A0A6I4ZUZ5|A0A6I4ZUZ5_9CHLR KhpB OS=Dehalococcoidia bacterium OX=2026734
YQERRYNSLRNLARRVAQRVAD
>tr|A0A6I6DHQ7|A0A6I6DHQ7_9FIRM KhpB OS=Candidatus Syntrophocurvum alkaliphilum OX=2293317
YRKKKEESLESLALRLSDKVKK
>tr|A0A6I6F083|A0A6I6F083_9CLOT KhpB OS=Clostridium bovifaecis OX=2184719
YRVKREETLRRLATKIAYKVRK
>tr|A0A6I6UU53|A0A6I6UU53_9BACI KhpB OS=Rossellomorea vietnamensis OX=218284
YRERRKQTLTTLAERLAEKALR
>tr|A0A6I7F447|A0A6I7F447_9BACI KhpB OS=Bacillus sp. NSP9.1 OX=1071078
YRAKRKETLAQLAMKLADQARR
>tr|A0A6I7PLJ1|A0A6I7PLJ1_9SPIO KhpB OS=Spirochaetaceae bacterium OX=1898206
YRSRREESLVRLAERVGDQVKR
>tr|A0A6J4IV91|A0A6J4IV91_9CHLR KhpB OS=uncultured Chloroflexia bacterium OX=1672391
YRQRRQESLEGLARRVAEQVRA
>tr|A0A6J4JJJ3|A0A6J4JJJ3_9CHLR KhpB OS=uncultured Chloroflexota bacterium OX=166587
YRARREDLLRSMATRFATRVRE
>tr|A0A6J4R4U3|A0A6J4R4U3_9ACTN KhpB OS=uncultured Rubrobacteraceae bacterium OX=349277
YRQRRVEALQGMAHRTARRAVR
>tr|A0A6L3V0K7|A0A6L3V0K7_9BACI KhpB OS=Cytobacillus depressus OX=1602942
YRKRRNDTLIQLAGRLAQKAIK
>tr|A0A6L7MKY1|A0A6L7MKY1_9CHLR KhpB OS=Dehalococcoidia bacterium OX=2026734
YQERRHQSLTNMAHRVAGRVAD
>tr|A0A6L7Q0P8|A0A6L7Q0P8_UNCCH KhpB OS=Chloroflexota bacterium OX=2026724
YRQRREDSLREMADRVANRVQQ
>tr|A0A6L7YM17|A0A6L7YM17_UNCCH KhpB OS=Chloroflexota bacterium OX=2026724
YQQRRYDSVANLARRVAQRVAQ
>tr|A0A6L8B5L2|A0A6L8B5L2_UNCPO KhpB OS=Poribacteria bacterium OX=2026781
YRERREQMLTDLAHQVAAKVKR
>tr|A0A6L8F133|A0A6L8F133_UNCPO KhpB OS=Poribacteria bacterium OX=2026781
YRKRREERLVEMAYQVAEKVKY
>tr|A0A6L8JR87|A0A6L8JR87_VIRHA KhpB OS=Virgibacillus halodenitrificans OX=1482
YRGRRKETLESLAEKMAAKSIR
>tr|A0A6L8UWR3|A0A6L8UWR3_9BACL KhpB OS=Paenibacillus silvestris OX=2606219
FRDRRKKTLEELALRLANRVIK
>tr|A0A6M0H2D8|A0A6M0H2D8_9CLOT KhpB OS=Clostridium senegalense OX=1465809
YRHTRQETLKRLAEKMESKVKA
>tr|A0A6M0L4K4|A0A6M0L4K4_9LACT KhpB OS=Granulicatella sp. zg-ZJ OX=2678504
YREKREVKLKDVADRTAKKVLR
>tr|A0A6M0P1V1|A0A6M0P1V1_9BACI KhpB OS=Heyndrickxia ginsengihumi OX=363870
YREQRRQILIKLASRLADQVVK
>tr|A0A6M0Q9U9|A0A6M0Q9U9_9BACI KhpB OS=Bacillus mesophilus OX=1808955
YRARRKETLVILAGRLADQALR
>tr|A0A6M0RDZ3|A0A6M0RDZ3_9CLOT KhpB OS=Clostridium niameyense OX=1622073
YREKREQTLKRLARRLSEKVKS
>tr|A0A6M0YL24|A0A6M0YL24_CLOBO KhpB OS=Clostridium botulinum OX=1491
YRKKREETLKNVANKTAEKVKR
>tr|A0A6M1UE84|A0A6M1UE84_9BACL KhpB OS=Brevibacillus sp. SYP-B805 OX=1578199
YRLRRKETLENLADRIAKKAVQ
>tr|A0A6N2E5J0|A0A6N2E5J0_9SPIO KhpB OS=Spirochaetaceae bacterium OX=1898206
YRSRREESLVRLAHQVGDQVLR
>tr|A0A6N3EN30|A0A6N3EN30_9CLOT KhpB OS=Clostridium paraputrificum OX=29363
YRSKREETLKRVAEKTAYKVKK
>tr|A0A6N3FZD8|A0A6N3FZD8_9FIRM KhpB OS=Intestinibacter bartlettii OX=261299
YREKREQSLIRYANKVAREVAK
>tr|A0A6N3IPD7|A0A6N3IPD7_9BACT KhpB OS=uncultured Thermomicrobiales bacterium OX=1645740
YKRRREESLIGLAERVARQVER
>tr|A0A6N6KYK7|A0A6N6KYK7_UNCCH KhpB OS=Chloroflexota bacterium OX=2026724
YRMRRERSLRQMAQKMARQAVR
>tr|A0A6N6S5K5|A0A6N6S5K5_UNCDA KhpB OS=Dadabacteria bacterium OX=2080303
YKRRKEDNISKLVKETARRVRK
>tr|A0A6N7ACQ7|A0A6N7ACQ7_9CHLR KhpB OS=Anaerolineaceae bacterium OX=2024896
YRARRERQLRQMAQRMADQAVK
>tr|A0A6N7AVN3|A0A6N7AVN3_UNCFI KhpB OS=Bacillota bacterium OX=1879010
YRAKRIESLEEMSLKLAEKAKR
>tr|A0A6N7IVN4|A0A6N7IVN4_9FIRM KhpB OS=Desulfofundulus thermobenzoicus OX=29376
YRRRREETLQKLAQKLADKAKQ
>tr|A0A6N7R3G7|A0A6N7R3G7_9BACI KhpB OS=Gracilibacillus thailandensis OX=563735
YRERRRETLISLADRLADRASQ
>tr|A0A6N7VM07|A0A6N7VM07_ACIFE KhpB OS=Acidaminococcus fermentans OX=905
YRERRRETLERLARNLADRVKR
>tr|A0A6N7X1P7|A0A6N7X1P7_9FIRM KhpB OS=Peptostreptococcus porci OX=2652282
YRSKREESLKRYCYKAAREVAR
>tr|A0A6N7XP76|A0A6N7XP76_9FIRM KhpB OS=Tissierella pigra OX=2607614
YRAKREETLIKLANKMAEKAKY
>tr|A0A6N7Y1Y7|A0A6N7Y1Y7_9FIRM KhpB OS=Anaerobutyricum soehngenii OX=105843
YRERRKVTLEKLAKKIAYTVKR
>tr|A0A6N8B3T6|A0A6N8B3T6_UNCFI KhpB OS=Bacillota bacterium OX=1879010
YRKRRENTLYKLASKLADKAIR
>tr|A0A6N8BB57|A0A6N8BB57_UNCFI KhpB OS=Bacillota bacterium OX=1879010
YRKRREETLRGLAIKLAEKAKQ
>tr|A0A6N8FFC1|A0A6N8FFC1_9BACI KhpB OS=Ornithinibacillus caprae OX=2678566
YRGRRKETLETLAERMAEKAKR
>tr|A0A6N8HNE6|A0A6N8HNE6_9BACI KhpB OS=Lentibacillus sp. JNUCC-1 OX=2654513
YRKRRQESLEGLAAKMADKAIY
>tr|A0A6N8YU19|A0A6N8YU19_UNCCH KhpB OS=Chloroflexota bacterium OX=2026724
YRERRSRQLATLARRMAQRAIS
>tr|A0A6N8YY11|A0A6N8YY11_UNCCH KhpB OS=Chloroflexota bacterium OX=2026724
YRQRREASLRDMASKVADRVQQ
>tr|A0A6N8ZB34|A0A6N8ZB34_UNCCH KhpB OS=Chloroflexota bacterium OX=2026724
YRQRREDSLREMADRVANRVSQ
>tr|A0A6N9CBV0|A0A6N9CBV0_UNCPO KhpB OS=Poribacteria bacterium OX=2026781
YRERREQMLMDLAYRAAAKVKQ
>tr|A0A6N9Q312|A0A6N9Q312_9BACL KhpB OS=Chengkuizengella marina OX=2507566
FRQKRKNTLEQLAGKIADRVIR
>tr|A0A6N9TQ07|A0A6N9TQ07_DISTH KhpB OS=Dissulfurirhabdus thermomarina OX=1765737
YRERRARSLEALARRTAEKALR
>tr|A0A6P1HQI4|A0A6P1HQI4_9BACI KhpB OS=Pontibacillus sp. HMF3514 OX=2692425
YRERRKETLTQLSNRLADKAIT
>tr|A0A6P1XY72|A0A6P1XY72_9SPIR KhpB OS=Treponema vincentii OX=69710
YRLRREESLVRLAYTTADQVVT
>tr|A0A6P1YFA8|A0A6P1YFA8_9FIRM KhpB OS=Caloranaerobacter azorensis OX=116090
YRKKREETLIRLAEKMAFKAKR
>tr|A0A6P2B507|A0A6P2B507_9CHLR KhpB OS=Anaerolineaceae bacterium OX=2024896
YKSSRVDRLEQLAQRMADQAIE
>tr|A0A6V8M5H2|A0A6V8M5H2_9BACL KhpB OS=Paenibacillus curdlanolyticus OX=59840
FRDRRRKTLEELSERLAGRVVR
>tr|A0A6V8NMJ6|A0A6V8NMJ6_9ACTN KhpB OS=Candidatus Hakubella thermalkaliphila OX=2754717
YKERQATKLADFARKMADKAVK
>tr|A0A6V8SN28|A0A6V8SN28_9CLOT KhpB OS=Clostridium fungisolvens OX=1604897
YRVKREETLKRLADKTAYKVRK
>tr|A0A7C0WRD3|A0A7C0WRD3_9BACT KhpB OS=Thermodesulforhabdus norvegica OX=39841
YRARREKSLQDLARQLSAKVKR
>tr|A0A7C0ZCM5|A0A7C0ZCM5_9BACT KhpB OS=Desulfobacteraceae bacterium OX=2049433
YRERRKDSLVQLALRMAERAKK
>tr|A0A7C1CYN3|A0A7C1CYN3_9BACT KhpB OS=Mesotoga infera OX=1236046
YRLERKRLVEEIAHRTAKSALS
>tr|A0A7C1EIM5|A0A7C1EIM5_UNCCH KhpB OS=Chloroflexota bacterium OX=2026724
YKARREQKLRQLAARMAEQAVQ
>tr|A0A7C1F3Z7|A0A7C1F3Z7_9CHLR KhpB OS=Anaerolineae bacterium OX=2052143
YRQHREQALTQLARRMADKVRL
>tr|A0A7C1GFC2|A0A7C1GFC2_UNCDE KhpB OS=Deltaproteobacteria bacterium OX=2026735
YRQRHMSYLKSIAINMGQKAKK
>tr|A0A7C1HS00|A0A7C1HS00_9BACT KhpB OS=Desulfobacteraceae bacterium OX=2049433
YRRRRKDYLTQMAVDMGEKARK
>tr|A0A7C1KAW0|A0A7C1KAW0_UNCCH KhpB OS=Chloroflexota bacterium OX=2026724
YRRRREEWLRNLALRMAERVRS
>tr|A0A7C1MR53|A0A7C1MR53_UNCDE KhpB OS=Deltaproteobacteria bacterium OX=2026735
YRQRREDFLVQMALRMGDKAKK
>tr|A0A7C1SP61|A0A7C1SP61_UNCDU KhpB OS=Desulfobacterales bacterium OX=2044940
YLEARQASLERLAIRLAEKVKR
>tr|A0A7C1T0N2|A0A7C1T0N2_UNCAM KhpB OS=Armatimonadota bacterium OX=2033014
WRRRRTERLRNQVIAIANEVKK
>tr|A0A7C1W9C0|A0A7C1W9C0_UNCPS KhpB OS=Pseudomonadota bacterium OX=1977087
YQERRKAYLTEMAMRLKERAQK
>tr|A0A7C1XS31|A0A7C1XS31_THERO KhpB OS=Thermomicrobium roseum OX=500
YRSRREESLIALAHRVARQVAR
>tr|A0A7C1Z7G5|A0A7C1Z7G5_UNCCH KhpB OS=Chloroflexota bacterium OX=2026724
YKQRRERNLRRLAKRMAEKAVE
>tr|A0A7C2AM29|A0A7C2AM29_DESA2 KhpB OS=Desulfofervidus auxilii OX=1621989
YRKKKINTLKELAKKLAARVKK
>tr|A0A7C2EGF2|A0A7C2EGF2_UNCDA KhpB OS=Dadabacteria bacterium OX=2080303
YKKRREEAIAKMVKEAAEKARR
>tr|A0A7C2FK43|A0A7C2FK43_UNCCH KhpB OS=Chloroflexota bacterium OX=2026724
YKQRRERVLIELAERMSDRVMA
>tr|A0A7C2L8W1|A0A7C2L8W1_UNCAM KhpB OS=Armatimonadota bacterium OX=2033014
YRKQRAEKLRRMALEVAKQVKE
>tr|A0A7C2LSF9|A0A7C2LSF9_9SPIR KhpB OS=Spirochaetia bacterium OX=2053615
YRERRQRKLIDFAEEVADNVRR
>tr|A0A7C2N6A9|A0A7C2N6A9_UNCDA KhpB OS=Dadabacteria bacterium OX=2080303
YKKRRESNISKMVRDAAKKVRR
>tr|A0A7C2PAJ2|A0A7C2PAJ2_UNCCH KhpB OS=Chloroflexota bacterium OX=2026724
YRARRELQLRQLARRMAEQAVE
>tr|A0A7C2PKU1|A0A7C2PKU1_9CHLR KhpB OS=Chloroflexus sp OX=1904827
YRQRRQESLESLARRMAERVRQ
>tr|A0A7C2RUR0|A0A7C2RUR0_UNCXX KhpB OS=bacterium OX=1869227
YREKRKKKLIEIAIKTAKKVQL
>tr|A0A7C2SVW5|A0A7C2SVW5_UNCDE KhpB OS=Deltaproteobacteria bacterium OX=2026735
YRSKRESSLEALALKLGEKAKR
>tr|A0A7C2VUY1|A0A7C2VUY1_UNCDE KhpB OS=Deltaproteobacteria bacterium OX=2026735
YRRRHAERLRRMALEAARRVKR
>tr|A0A7C2W0R0|A0A7C2W0R0_UNCPO KhpB OS=Poribacteria bacterium OX=2026781
FREKRKRVLEDMAHRLAEKVKM
>tr|A0A7C2WWD4|A0A7C2WWD4_9CHLR KhpB OS=Anaerolineae bacterium OX=2052143
YRARREGQLRRLARRIAEQAIE
>tr|A0A7C3AU90|A0A7C3AU90_9CHLR KhpB OS=Dehalococcoidia bacterium OX=2026734
YKQRRDEALQTLAWRVAEQVKA
>tr|A0A7C3AUR7|A0A7C3AUR7_9CHLR KhpB OS=Dehalococcoidia bacterium OX=2026734
YKKRRSEALQALAVRMAEQVRT
>tr|A0A7C3AWN9|A0A7C3AWN9_9CHLR KhpB OS=Dehalococcoidia bacterium OX=2026734
YKKRRYESLRSLALRLAEQVKT
>tr|A0A7C3B2W9|A0A7C3B2W9_9CHLR KhpB OS=Dehalococcoidia bacterium OX=2026734
YRLRRSEKLMALAGRLAEQVRT
>tr|A0A7C3BZX9|A0A7C3BZX9_9CHLR KhpB OS=Dehalococcoidia bacterium OX=2026734
YKQRRYEGLRALAWRIAEEVKV
>tr|A0A7C3C527|A0A7C3C527_9CHLR KhpB OS=Dehalococcoidia bacterium OX=2026734
YKQRRYQALQVFARQMAEQVNA
>tr|A0A7C3DVN7|A0A7C3DVN7_UNCAM KhpB OS=Armatimonadota bacterium OX=2033014
YRARHQAALEQKAREIAEQVKL
>tr|A0A7C3EZU1|A0A7C3EZU1_9CHLR KhpB OS=Anaerolineae bacterium OX=2052143
YRFRRERQLRQLARRLADQVVQ
>tr|A0A7C3F7J6|A0A7C3F7J6_9CHLR KhpB OS=Anaerolineae bacterium OX=2052143
YRARREQQLRRLARRMAQQTIE
>tr|A0A7C3FMC4|A0A7C3FMC4_9CHLR KhpB OS=Caldilineae bacterium OX=2420332
YKRRREQSLQRLARNMADRAVS
>tr|A0A7C3HV28|A0A7C3HV28_9SPIR KhpB OS=Gracilinema caldarium OX=215591
YRIRREESLVRLAYTVADKVRE
>tr|A0A7C3IDR0|A0A7C3IDR0_UNCDE KhpB OS=Deltaproteobacteria bacterium OX=2026735
YRERRRQYLEALARRLGEQVKR
>tr|A0A7C3MJQ8|A0A7C3MJQ8_DICTH KhpB OS=Dictyoglomus thermophilum OX=14
YRERREKYLEELAKKIAAKVKK
>tr|A0A7C3MXR6|A0A7C3MXR6_UNCAM KhpB OS=Armatimonadota bacterium OX=2033014
YRSRREQSLRRLALELARQVRD
>tr|A0A7C3PN63|A0A7C3PN63_9CHLR KhpB OS=Anaerolineae bacterium OX=2052143
YRDRREKQLIQMAKRMADQVAK
>tr|A0A7C3PS62|A0A7C3PS62_DICTH KhpB OS=Dictyoglomus thermophilum OX=14
YRERKEKYLSNLAKKIAEKVKK
>tr|A0A7C3QWM0|A0A7C3QWM0_UNCCH KhpB OS=Chloroflexota bacterium OX=2026724
YKARRVKALQTLAQRLAEQVKQ
>tr|A0A7C3SIE3|A0A7C3SIE3_9BACT KhpB OS=Desulfobacca acetoxidans OX=60893
YRTRHCQALTQMALKYGDKVKK
>tr|A0A7C3UI43|A0A7C3UI43_UNCPO KhpB OS=Poribacteria bacterium OX=2026781
YRERREESLVSLAKRLASKVKA
>tr|A0A7C3UZE2|A0A7C3UZE2_9BACT KhpB OS=Desulfobacca acetoxidans OX=60893
YRARHQEALTQLALKSGEKAKK
>tr|A0A7C3W4C7|A0A7C3W4C7_9CHLR KhpB OS=Anaerolineae bacterium OX=2052143
YRVRRRRALQRLALRMAERAVS
>tr|A0A7C3WUL1|A0A7C3WUL1_9BACT KhpB OS=Dictyoglomus turgidum OX=513050
YRERRERYLEELAKKIASKVKK
>tr|A0A7C3XV69|A0A7C3XV69_UNCDE KhpB OS=Deltaproteobacteria bacterium OX=2026735
YRNRRKEYLEKLALRMGAKAKQ
>tr|A0A7C3YX80|A0A7C3YX80_UNCFI KhpB OS=Bacillota bacterium OX=1879010
YRARREQSLRHLAGRMADKARL
>tr|A0A7C3ZX30|A0A7C3ZX30_9BACT KhpB OS=candidate division NC10 bacterium OX=2072417
YRARRQDEIRSFALRSATKAKS
>tr|A0A7C4A7L9|A0A7C4A7L9_UNCAM KhpB OS=Armatimonadota bacterium OX=2033014
YRARREEALRQQALYLAKKVRQ
>tr|A0A7C4AU06|A0A7C4AU06_UNCEL KhpB OS=Elusimicrobiota bacterium OX=2030800
WRQKKEEKIIEKAKEIAALVKK
>tr|A0A7C4EUF2|A0A7C4EUF2_UNCPS KhpB OS=Pseudomonadota bacterium OX=1977087
YRQRHIESLAALAKRLSEKAKQ
>tr|A0A7C4HLP8|A0A7C4HLP8_9THEM KhpB OS=Thermotoga sp OX=28240
YRKKRRKFIEKIVQEAVAKALK
>tr|A0A7C4K3L8|A0A7C4K3L8_9CHLR KhpB OS=Anaerolineae bacterium OX=2052143
YRSRRERQLRHMARRMAEQAVK
>tr|A0A7C4L5S4|A0A7C4L5S4_UNCSP KhpB OS=Spirochaetota bacterium OX=2202144
YRLRREESLVRLAYETAEQVRR
>tr|A0A7C4N0A6|A0A7C4N0A6_UNCDU KhpB OS=Desulfobacterales bacterium OX=2044940
YRRRREDAITQLALKMGEKAKK
>tr|A0A7C4N2I1|A0A7C4N2I1_UNCSP KhpB OS=Spirochaetota bacterium OX=2202144
YRAKREKALRKLSKEIALKVAR
>tr|A0A7C4RFR1|A0A7C4RFR1_9BACT KhpB OS=Synergistota bacterium OX=2268202
YKEKRKKKLREVALKIARKVEE
>tr|A0A7C4T482|A0A7C4T482_UNCSP KhpB OS=Spirochaetota bacterium OX=2202144
YRLRREESLVKMAYEIAERVRK
>tr|A0A7C4VSQ0|A0A7C4VSQ0_9BACT KhpB OS=Fervidobacterium thailandense OX=1008305
YRERRREQLERIVSAAVEKARK
>tr|A0A7C4WQ74|A0A7C4WQ74_UNCPS KhpB OS=Pseudomonadota bacterium OX=1977087
YRHRREQSLRNMALRLGEKAKK
>tr|A0A7C4XHP3|A0A7C4XHP3_9BACT KhpB OS=Desulfobacteraceae bacterium OX=2049433
YRQRRKEGVTQMAKRMGEKAKK
>tr|A0A7C4YTU4|A0A7C4YTU4_UNCDE KhpB OS=Deltaproteobacteria bacterium OX=2026735
YREKRKKALIDLAKKLAQKVRK
>tr|A0A7C4Z3B2|A0A7C4Z3B2_UNCAM KhpB OS=Armatimonadota bacterium OX=2033014
YRERREQALRRLALQVARQVRE
>tr|A0A7C5A825|A0A7C5A825_9CHLR KhpB OS=Anaerolineae bacterium OX=2052143
YRTRRERQLRQLARRMAEQAVR
>tr|A0A7C5E0I7|A0A7C5E0I7_9CHLR KhpB OS=Anaerolineae bacterium OX=2052143
YRVRRRQSLRQMAQKMAERVTA
>tr|A0A7C5EM24|A0A7C5EM24_9BACT KhpB OS=Desulfobacca acetoxidans OX=60893
YRARQQEALTQLALKSGEKAKK
>tr|A0A7C5ET34|A0A7C5ET34_9CHLR KhpB OS=Anaerolineae bacterium OX=2052143
YRRRRSATLRELAARMAERVCQ
>tr|A0A7C5FQM0|A0A7C5FQM0_UNCAM KhpB OS=Armatimonadota bacterium OX=2033014
YRDRHREILEKKAHEYAAAVKS
>tr|A0A7C5NTE4|A0A7C5NTE4_UNCCH KhpB OS=Chloroflexota bacterium OX=2026724
YRARREQQLRRLARRMASQAVE
>tr|A0A7C5RRI7|A0A7C5RRI7_UNCCH KhpB OS=Chloroflexota bacterium OX=2026724
YKRRREESLRNLAFRLAEKVKQ
>tr|A0A7C5UBX6|A0A7C5UBX6_UNCAM KhpB OS=Armatimonadota bacterium OX=2033014
YREKRWEQVKRMALDAMRRAKL
>tr|A0A7C5UDG3|A0A7C5UDG3_UNCXX KhpB OS=bacterium OX=1869227
YRERRRAAIIQLALNAAEKARN
>tr|A0A7C5UF88|A0A7C5UF88_UNCCH KhpB OS=Chloroflexota bacterium OX=2026724
YKRRREEALKGLAQRLAQRVKQ
>tr|A0A7C5UQW5|A0A7C5UQW5_9CHLR KhpB OS=Anaerolineae bacterium OX=2052143
YRRRRDASLRDLARRMAERVIR
>tr|A0A7C5YZP8|A0A7C5YZP8_9FIRM KhpB OS=Caldicellulosiruptor owensensis OX=55205
FRKRKEERLKRLALSLADKVVR
>tr|A0A7C6B5X0|A0A7C6B5X0_UNCDE KhpB OS=Deltaproteobacteria bacterium OX=2026735
YREKRKKALTIMAKRLADRVKR
>tr|A0A7C6C0K7|A0A7C6C0K7_9CLOT KhpB OS=Clostridiaceae bacterium OX=1898204
YRERRIKNMAQNARRSADRVLR
>tr|A0A7C6CI46|A0A7C6CI46_UNCFI KhpB OS=Bacillota bacterium OX=1879010
YRARREETLRSLAQRAARKVEE
>tr|A0A7C6CLR5|A0A7C6CLR5_UNCFI KhpB OS=Bacillota bacterium OX=1879010
YRKRREENLKRLALSTAERVKR
>tr|A0A7C6D0M5|A0A7C6D0M5_UNCFI KhpB OS=Bacillota bacterium OX=1879010
YRARRTETLQNLAQRLAAKAQA
>tr|A0A7C6D3A4|A0A7C6D3A4_9CLOT KhpB OS=Clostridiaceae bacterium OX=1898204
YKKKRESILVGLANRAASRVLR
>tr|A0A7C6D8K7|A0A7C6D8K7_UNCFI KhpB OS=Bacillota bacterium OX=1879010
YRKRKEKILEDLARNAARRVER
>tr|A0A7C6FVC9|A0A7C6FVC9_9FIRM KhpB OS=Papillibacter sp OX=2699752
YRARRNEALEKLAAKVAAKVVK
>tr|A0A7C6GDG5|A0A7C6GDG5_UNCFI KhpB OS=Bacillota bacterium OX=1879010
YRSRRENTLKSLAQRLAARAVD
>tr|A0A7C6GEN2|A0A7C6GEN2_9MOLU KhpB OS=Mollicutes bacterium OX=37628
YREKQIKKLEFLARKTAKEVLA
>tr|A0A7C6GSF0|A0A7C6GSF0_9FIRM KhpB OS=Clostridiales bacterium OX=1898207
YRAKREEALRALARRMAERVLK
>tr|A0A7C6HE54|A0A7C6HE54_9FIRM KhpB OS=Clostridiales bacterium OX=1898207
YRARRKETLENLAKNLAYKVKR
>tr|A0A7C6HG19|A0A7C6HG19_9CLOT KhpB OS=Clostridiaceae bacterium OX=1898204
YRKKKEENLRSLANRTAAKVVR
>tr|A0A7C6INB6|A0A7C6INB6_9CLOT KhpB OS=Natronincola sp OX=2699832
YRVRREESLRSLASRAASKVEK
>tr|A0A7C6J460|A0A7C6J460_UNCFI KhpB OS=Bacillota bacterium OX=1879010
YRHRREESLRRLANRVGTRVSL
>tr|A0A7C6J9S5|A0A7C6J9S5_9FIRM KhpB OS=Peptococcaceae bacterium OX=2052179
YRKRREETLQKLALKLADKAKQ
>tr|A0A7C6JSJ9|A0A7C6JSJ9_UNCFI KhpB OS=Bacillota bacterium OX=1879010
YRARRVATLERLAKRTAERAME
>tr|A0A7C6K2K4|A0A7C6K2K4_9FIRM KhpB OS=Tissierellia bacterium OX=2049431
YRKKREETLIRLAQKMGRKAKY
>tr|A0A7C6K904|A0A7C6K904_9FIRM KhpB OS=Syntrophomonadaceae bacterium OX=2093811
YRSRREETLRRLARKTADRVRR
>tr|A0A7C6KKD5|A0A7C6KKD5_UNCFI KhpA OS=Bacillota bacterium OX=1879010 GN=khpA PE=3 SV=1
EPSEPGVAHRPPRLRPSREGER
>tr|A0A7C6KR07|A0A7C6KR07_9FIRM KhpB OS=Peptococcaceae bacterium OX=2052179
YRKRREETLIKLAKRLAEKVKK
>tr|A0A7C6L135|A0A7C6L135_THESZ KhpB OS=Thermoanaerobacterium sp OX=40549
YREKREKVLINLANKIARKVKQ
>tr|A0A7C6LE01|A0A7C6LE01_UNCCL KhpB OS=Clostridia bacterium OX=2044939
YRQRREETLVKLARKLSDKAKR
>tr|A0A7C6LI56|A0A7C6LI56_UNCFI KhpB OS=Bacillota bacterium OX=1879010
YRQRREEALRSLALRTADKVKT
>tr|A0A7C6MVM1|A0A7C6MVM1_9FIRM KhpB OS=Clostridiales bacterium OX=1898207
YRQKREKALERLAKRLAQKVKR
>tr|A0A7C6MXB3|A0A7C6MXB3_9FIRM KhpB OS=Thermoanaerobacterales bacterium OX=2304039
YRVRRKNTLIRLAEKLAKQAKK
>tr|A0A7C6NCU9|A0A7C6NCU9_9SPIR KhpB OS=Spirochaetales bacterium OX=2026792
YRLRHEENLVKLAFSSAEQVKR
>tr|A0A7C6NIM3|A0A7C6NIM3_9FIRM KhpB OS=Halanaerobiaceae bacterium OX=2093794
YRQRREKTLENLAKRLAEKAIS
>tr|A0A7C6NRE9|A0A7C6NRE9_9CHLR KhpB OS=Anaerolineaceae bacterium OX=2024896
YRGKREKAIQKMAKRMAEQVIE
>tr|A0A7C6PDP6|A0A7C6PDP6_9FIRM KhpB OS=Tepidimicrobium sp OX=2184419
YRKRREETLIRLANRMGKKAKY
>tr|A0A7C6PLU4|A0A7C6PLU4_UNCFI KhpB OS=Bacillota bacterium OX=1879010
YRGRREQALRSLALRVAERVRR
>tr|A0A7C6PV75|A0A7C6PV75_UNCCL KhpB OS=Clostridia bacterium OX=2044939
YRRRREQTLERLALRLAEQVRR
>tr|A0A7C6QB98|A0A7C6QB98_UNCFI KhpB OS=Bacillota bacterium OX=1879010
YRARREETLRNLALRLGERVKR
>tr|A0A7C6QS06|A0A7C6QS06_9FIRM KhpB OS=Syntrophomonadaceae bacterium OX=2093811
YRERREESLRRLARKTAEKVCR
>tr|A0A7C6QV48|A0A7C6QV48_9CLOT KhpB OS=Clostridiaceae bacterium OX=1898204
YREKREETLLKLADRLAQKVIK
>tr|A0A7C6QXR6|A0A7C6QXR6_9FIRM KhpB OS=Syntrophomonadaceae bacterium OX=2093811
YRRRREETLRRLARRLSERVKR
>tr|A0A7C6SLP2|A0A7C6SLP2_CLOSP KhpB OS=Clostridium sp OX=1506
YRKKREETLIKLANRLADRVVK
>tr|A0A7C6SWP6|A0A7C6SWP6_UNCFI KhpB OS=Bacillota bacterium OX=1879010
YRGRRAASLERLARSVAERAMR
>tr|A0A7C6T147|A0A7C6T147_UNCFI KhpB OS=Bacillota bacterium OX=1879010
YRKRRERELEEMARSLARRAIR
>tr|A0A7C6U0S4|A0A7C6U0S4_UNCFI KhpB OS=Bacillota bacterium OX=1879010
YRSRREKTLVRLAKNIAAKVVS
>tr|A0A7C6UBE9|A0A7C6UBE9_UNCFI KhpB OS=Bacillota bacterium OX=1879010
YRQRREQTLSRLAEKSADKVFA
>tr|A0A7C6UPC8|A0A7C6UPC8_UNCCL KhpB OS=Clostridia bacterium OX=2044939
YRQRREETLTKLAYKMAKKVQQ
>tr|A0A7C6VE90|A0A7C6VE90_UNCFI KhpB OS=Bacillota bacterium OX=1879010
YRKRRAETLKNLARRLCQRVRR
>tr|A0A7C6VU65|A0A7C6VU65_UNCFI KhpB OS=Bacillota bacterium OX=1879010
YRSRREESLRALAYRAARRVQE
>tr|A0A7C6WSS5|A0A7C6WSS5_9FIRM KhpB OS=Thermoanaerobacterales bacterium OX=2304039
YREKREKTLERLALKMASKVKD
>tr|A0A7C6X819|A0A7C6X819_9CLOT KhpB OS=Clostridiaceae bacterium OX=1898204
YRSRREQRLQQQARRTAERVLD
>tr|A0A7C6YL64|A0A7C6YL64_9FIRM KhpB OS=Thermoanaerobacterales bacterium OX=2304039
YRKRREESLEKLAQNIARRVKS
>tr|A0A7C6YW68|A0A7C6YW68_UNCFI KhpB OS=Bacillota bacterium OX=1879010
YRLKREETLRTLAQRLAVKAET
>tr|A0A7C6YZA1|A0A7C6YZA1_9CLOT KhpB OS=Clostridiaceae bacterium OX=1898204
YRKKRENTLIKLSNRLADRVMK
>tr|A0A7C6ZZZ3|A0A7C6ZZZ3_9CLOT KhpB OS=Clostridiaceae bacterium OX=1898204
YRQKREKTLVRLANRVAEKVVR
>tr|A0A7C7A2C7|A0A7C7A2C7_UNCFI KhpB OS=Bacillota bacterium OX=1879010
YRKRRERDLEDMAKNAARRVEK
>tr|A0A7C7AE94|A0A7C7AE94_9FIRM KhpB OS=Clostridiales bacterium OX=1898207
YRSKREETLVKLARRLAQKVHK
>tr|A0A7C7D9R6|A0A7C7D9R6_UNCFI KhpB OS=Bacillota bacterium OX=1879010
YRAKRAKSLERLAQAVAERVRR
>tr|A0A7C7DJU4|A0A7C7DJU4_UNCFI KhpB OS=Bacillota bacterium OX=1879010
YRKRRADTLKNLTRRLCQRVRR
>tr|A0A7C7DMB9|A0A7C7DMB9_UNCCL KhpB OS=Clostridia bacterium OX=2044939
YRKRRNEALVRLAKRMAEKAKR
>tr|A0A7C7DNE1|A0A7C7DNE1_UNCFI KhpB OS=Bacillota bacterium OX=1879010
YRKRREDALRSLARRVAERVRR
>tr|A0A7C7DQM6|A0A7C7DQM6_9FIRM KhpB OS=Syntrophaceticus sp OX=2699755
YRERREESLRRLARKTAERVCR
>tr|A0A7C7E3L1|A0A7C7E3L1_9FIRM KhpB OS=Thermoanaerobacterales bacterium OX=2304039
YRGKREKTLERLAVKMADKVKE
>tr|A0A7C7EDF0|A0A7C7EDF0_9FIRM KhpB OS=Clostridiales bacterium OX=1898207
YRKKREETLVRLANRMAEKVVK
>tr|A0A7C7EKD3|A0A7C7EKD3_9FIRM KhpB OS=Tissierellia bacterium OX=2049431
YRSKREDTLKRLALKMADKCRY
>tr|A0A7C7M9D1|A0A7C7M9D1_9CHLR KhpB OS=Dehalococcoidia bacterium OX=2026734
YRQRRENSLRDMATKVASRVVQ
>tr|A0A7C7MHW9|A0A7C7MHW9_9CHLR KhpB OS=Dehalococcoidia bacterium OX=2026734
YIEKKFNNLSQLVEKMEKTVIR
>tr|A0A7C7Q5M9|A0A7C7Q5M9_UNCAM KhpB OS=Armatimonadota bacterium OX=2033014
YRERRWRNVEQMALRAAQRAKA
>tr|A0A7C7QKN9|A0A7C7QKN9_UNCDU KhpB OS=Desulfobacterales bacterium OX=2044940
YREKRKASLTHLAIRLGEKVKR
>tr|A0A7C7QR55|A0A7C7QR55_9CHLR KhpB OS=Anaerolineae bacterium OX=2052143
YKVRRERSLRRLAQRMAERVSF
>tr|A0A7C7UAY0|A0A7C7UAY0_9CHLR KhpB OS=Anaerolineae bacterium OX=2052143
FKARREKSLRRLAQRMAEEAVR
>tr|A0A7C7V7M3|A0A7C7V7M3_9CHLR KhpB OS=Anaerolineales bacterium OX=2073117
YRKRREKQLQRMARRMADQAVR
>tr|A0A7C8AMK8|A0A7C8AMK8_UNCDE KhpB OS=Deltaproteobacteria bacterium OX=2026735
YRSKRELSLNELARQLSEKVKK
>tr|A0A7C8LDA2|A0A7C8LDA2_9FIRM KhpB OS=Defluviitalea raffinosedens OX=1450156
YREKRKDTLEALARNLAKKVKA
>tr|A0A7D3XS79|A0A7D3XS79_9BACL KhpB OS=Kroppenstedtia pulmonis OX=1380685
YRSRRETALKGLADRIARQVIQ
>tr|A0A7D6W0M1|A0A7D6W0M1_9CLOT KhpB OS=Clostridium intestinale OX=36845
YRAKREETLKRLAGKTAFKVRK
>tr|A0A7D7VBV0|A0A7D7VBV0_UNCDA KhpB OS=Dadabacteria bacterium OX=2080303
YKRKREKEIERKAVEAAKKVIE
>tr|A0A7D7WFE3|A0A7D7WFE3_9SPIR KhpB OS=Borrelia sp. A-FGy1 OX=2608247
YRERFKSKFINLAISSLHKVKR
>tr|A0A7G6E567|A0A7G6E567_THEFR KhpB OS=Thermanaerosceptrum fracticalcis OX=1712410
YRKRREDTLVKLAARLAERVKR
>tr|A0A7G7FRZ3|A0A7G7FRZ3_9BACI KhpB OS=Metabacillus sp. KUDC1714 OX=2745198
YRERRKDTLNQLAARLARQVIR
>tr|A0A7G7UDE5|A0A7G7UDE5_9BACI KhpB OS=Bacillus sp. PAMC26543 OX=2762329
YRLKRKETLSQLAVRLADQVLK
>tr|A0A7G9FMM5|A0A7G9FMM5_9FIRM KhpB OS=Wujia chipingensis OX=2763670
YRARRKDTLENLAKNISFKVKR
>tr|A0A7G9G103|A0A7G9G103_9FIRM KhpB OS=Qiania dongpingensis OX=2763669
YRERRKATLESLAKNIAAKVKR
>tr|A0A7G9W8J2|A0A7G9W8J2_ALKCA KhpB OS=Alkalicella caledoniensis OX=2731377
YRLKREQTLENLAIRQGQRAKA
>tr|A0A7H8SA96|A0A7H8SA96_9BACI KhpB OS=Lentibacillus sp. CBA3610 OX=2518176
YRGRRKETLESLAHKMTDKALT
>tr|A0A7H9ELM4|A0A7H9ELM4_9LACO KhpB OS=Ligilactobacillus saerimneri OX=228229
YRQRRAETLERLAKRVARNAIA
>tr|A0A7I8DF38|A0A7I8DF38_9BACL KhpB OS=Effusibacillus dendaii OX=2743772
YRQRRKETLERLADRLAKQVIR
>tr|A0A7J5WA53|A0A7J5WA53_UNCAC KhpB OS=Actinomycetes bacterium OX=1883427
YRYRRKVKLEEIARRAADRVVR
>tr|A0A7L5UKA1|A0A7L5UKA1_9LACO KhpB OS=Lactobacillus sp. 3B(2020) OX=2695882
YRERRKRALTKLGQQSVTRVIA
>tr|A0A7M2AHK2|A0A7M2AHK2_9BACL KhpB OS=Paenibacillus sp. JNUCC-31 OX=2777983
FRQRRRKTLEELAERLAGQAIR
>tr|A0A7M2YX94|A0A7M2YX94_9ACTN KhpB OS=Gaiella occulta OX=1002870
YRARRSATLEQLARRSAERACA
>tr|A0A7R7EQ64|A0A7R7EQ64_9FIRM KhpB OS=Anaeromicropila herbilytica OX=2785025 GN=jag PE=3 SV=1
YRERRRETLQNLAKNIAYKVKR
>tr|A0A7S7AWA5|A0A7S7AWA5_9SPIR KhpB OS=Treponema pedis OX=409322
YRVRREELLVRMAYDTADRVRM
>tr|A0A7S8HGE9|A0A7S8HGE9_9BACI KhpB OS=Mangrovibacillus cuniculi OX=2593652
YRNKRASSLQELAQRVADQVQQ
>tr|A0A7T3RDF2|A0A7T3RDF2_9SPIR KhpB OS=Treponema peruense OX=2787628
YRIRREESLVRLAYVTADKVRQ
>tr|A0A7T5EUG7|A0A7T5EUG7_9BACL KhpB OS=Alicyclobacillus sp. SO9 OX=2665646
YRERHKESIVRLAERAAQRAVR
>tr|A0A7T5JNI3|A0A7T5JNI3_9BACL KhpB OS=Brevibacillus composti OX=2796470
YRQRRKETLEQLAERVTKKALS
>tr|A0A7T6ZE26|A0A7T6ZE26_9BACI KhpB OS=Salicibibacter cibi OX=2743001
YRKRREQTLEQLAYRLAEKAKR
>tr|A0A7U3YIL6|A0A7U3YIL6_GEOS0 KhpB OS=Geobacillus sp. (strain Y4.1MC1) OX=581103
YRERREKTLIQLAQKLAEKAAQ
>tr|A0A7U4KN97|A0A7U4KN97_9BACL KhpB OS=Paenibacillus sp. FSL P4-0081 OX=1536769
FRERRKKTLEELADRLAGRVVR
>tr|A0A7U4KTS0|A0A7U4KTS0_BACIU KhpB OS=Bacillus subtilis OX=1423
YRLKRREILDQLANRLAKQVSK
>tr|A0A7U6KIN5|A0A7U6KIN5_9FIRM KhpB OS=Lachnospiraceae bacterium KM106-2 OX=2093742
YRERRKETLENLARNIAYKVKR
>tr|A0A7U9NBN3|A0A7U9NBN3_9FIRM KhpB OS=Lachnospiraceae bacterium OX=1898203
YRERRKETLENLAKNIAYKVKR
>tr|A0A7U9RFJ2|A0A7U9RFJ2_9FIRM KhpB OS=Lachnospiraceae bacterium OX=1898203
YRNRRRETLENLAKNIAYKVKR
>tr|A0A7U9X2I9|A0A7U9X2I9_9FIRM KhpB OS=Lachnospiraceae bacterium OX=1898203
YRIRRRETLENLAKNIAYKVKR
>tr|A0A7V0J461|A0A7V0J461_9ACTN KhpB OS=Actinomycetota bacterium OX=2900548
YQERRKEALRIYARRLAEQVIE
>tr|A0A7V0NEM8|A0A7V0NEM8_DESA2 KhpB OS=Desulfofervidus auxilii OX=1621989
YRQRRANSLVELAKKLAARVKK
>tr|A0A7V1E638|A0A7V1E638_9ACTN KhpB OS=Actinomycetota bacterium OX=2900548
YREKRQKEVKSMAERTVGQVLG
>tr|A0A7V1H5V3|A0A7V1H5V3_UNCSP KhpB OS=Spirochaetota bacterium OX=2202144
YRDKRENTLTDLAHKVAGKVKK
>tr|A0A7V1M8A0|A0A7V1M8A0_UNCAM KhpB OS=Armatimonadota bacterium OX=2033014
YRKQRAEKLRRMALEIAKQVKE
>tr|A0A7V2GGA0|A0A7V2GGA0_UNCDE KhpB OS=Deltaproteobacteria bacterium OX=2026735
YRMRREKTLIALAEKLGQKAKR
>tr|A0A7V2KNF9|A0A7V2KNF9_9CHLR KhpB OS=Dehalococcoidia bacterium OX=2026734
YKKRRYQALRSLAERMAERVRG
>tr|A0A7V2KVP9|A0A7V2KVP9_9CHLR KhpB OS=Dehalococcoidia bacterium OX=2026734
YKQRRSEALQALAARLAEQVRA
>tr|A0A7V2LAI1|A0A7V2LAI1_9CHLR KhpB OS=Anaerolineae bacterium OX=2052143
YRARREGQLRRLARKIAEQAIE
>tr|A0A7V2LEA4|A0A7V2LEA4_9CHLR KhpB OS=Dehalococcoidia bacterium OX=2026734
YKKRRHESLRLMAQRLAEQVRN
>tr|A0A7V2LRA4|A0A7V2LRA4_9CHLR KhpB OS=Dehalococcoidia bacterium OX=2026734
YKKRRYEALQALAHRMAEQVKA
>tr|A0A7V2QLD2|A0A7V2QLD2_9CHLR KhpB OS=Dehalococcoidia bacterium OX=2026734
YKQRRYRALQALAYRMAERVRE
>tr|A0A7V2VSF7|A0A7V2VSF7_9CHLR KhpB OS=Dehalococcoidia bacterium OX=2026734
YKQRRHESLRALAQRLAEQVKV
>tr|A0A7V2ZZY1|A0A7V2ZZY1_9SPIR KhpB OS=Spirochaetales bacterium OX=2026792
YRSRREQNLIRMARKIGEQVRR
>tr|A0A7V3CP56|A0A7V3CP56_UNCAC KhpB OS=Actinomycetes bacterium OX=1883427
YRHRRRQKIEDMAKRAADRAVR
>tr|A0A7V3I361|A0A7V3I361_UNCAM KhpB OS=Armatimonadota bacterium OX=2033014
[truncated: 3,121 more rows]

## Sheet: FALSE_set
Albumin&Randon helix
>Albumin_helix1
ACLLPKLDELRDEGKASSAKQR
>Helix1_A6YF56|ALBU_MESAU Albumin OS=Mesocricetus auratus OX=10036 GN=ALB PE=1 SV=1
VCITPKLDALKEKALASSVNQR
>Helix1_G3MYZ3|AFAM_BOVIN Afamin OS=Bos taurus OX=9913 GN=AFM PE=1 SV=1
ECFQTKAEPFIYYLKALSSYQK
>Helix1_O35090|ALBU_MERUN Albumin OS=Meriones unguiculatus OX=10047 GN=ALB PE=2 SV=1
ECLTPKLDALKEKALVSAVRQR
>Helix1_O89020|AFAM_MOUSE Afamin OS=Mus musculus OX=10090 GN=Afm PE=1 SV=2
ECFQAKAAPITQYLKASSSYQR
>Helix1_P02768|ALBU_HUMAN Albumin OS=Homo sapiens OX=9606 GN=ALB PE=1 SV=2
ECLLPKLDELRDEGKASSAKQR
>Helix1_P02769|ALBU_BOVIN Albumin OS=Bos taurus OX=9913 GN=ALB PE=1 SV=4
KCLLPKIETMREKVLASSARQR
>Helix1_P02770|ALBU_RAT Albumin OS=Rattus norvegicus OX=10116 GN=Alb PE=1 SV=2
TCLTPKLDAVKEKALVAAVRQR
>Helix1_P07724|ALBU_MOUSE Albumin OS=Mus musculus OX=10090 GN=Alb PE=1 SV=3
TCLTPKLDGVKEKALVSSVRQR
>Helix1_P08759|ALBUA_XENLA Albumin A OS=Xenopus laevis OX=8355 GN=alb-a PE=2 SV=2
DCFAEKMKELMKHSHSIEDKQK
>Helix1_P08835|ALBU_PIG Albumin OS=Sus scrofa OX=9823 GN=ALB PE=1 SV=2
QCLLPKIEHLREKVLTSAAKQR
>Helix1_P14639|ALBU_SHEEP Albumin OS=Ovis aries OX=9940 GN=ALB PE=1 SV=1
KCLLPKIDAMREKVLASSARQR
>Helix1_P14872|ALBUB_XENLA Albumin B OS=Xenopus laevis OX=8355 GN=alb-b PE=2 SV=2
DCFSEKMKQLMKQSHSIEDKQH
>Helix1_P19121|ALBU_CHICK Albumin OS=Gallus gallus OX=9031 GN=ALB PE=1 SV=2
VCLDTKEIVMREKAKGVSVKQQ
>Helix1_P35747|ALBU_HORSE Albumin OS=Equus caballus OX=9796 GN=ALB PE=1 SV=1
DCLIPKLDALKERILLSSAKER
>Helix1_P36953|AFAM_RAT Afamin OS=Rattus norvegicus OX=10116 GN=Afm PE=3 SV=1
EYFQDKAAPITQYLKALSSYQR
>Helix1_P43652|AFAM_HUMAN Afamin OS=Homo sapiens OX=9606 GN=AFM PE=1 SV=1
ECLQTRAIPVTQYLKAFSSYQK
>Helix1_P49064|ALBU_FELCA Albumin OS=Felis catus OX=9685 GN=ALB PE=1 SV=1
QCLTPKVDALREKVLASSAKER
>Helix1_P49065|ALBU_RABIT Albumin OS=Oryctolagus cuniculus OX=9986 GN=ALB PE=1 SV=2
KCLTPKLDALEGKSLISAAQER
>Helix1_P49822|ALBU_CANLF Albumin OS=Canis lupus familiaris OX=9615 GN=ALB PE=1 SV=3
QCLGPKIEALREKVLLSSAKER
>Helix1_Q3T478|ALBU_BOMMX Serum albumin OS=Bombina maxima OX=161274 PE=1 SV=1
ECFKDRMTQLKKALHIVEVQQK
>tr|A0A061IJ21|A0A061IJ21_CRIGR Albumin OS=Cricetulus griseus OX=10029 GN=H671_1g2575 PE=4 SV=1
ACLTPKIDALKEKALASSVHQR
>tr|A0A087R269|A0A087R269_APTFO Serum albumin OS=Aptenodytes forsteri OX=9233 GN=AS27_10815 PE=4 SV=1
VCLDEKAAAIKERAKKVSVKQQ
>tr|A0A087VRD9|A0A087VRD9_BALRE Serum albumin (Fragment) OS=Balearica regulorum gibbericeps OX=100784 GN=N312_04369 PE=4 SV=1
VCLDEKAAVIKERAKKISLQQQ
>tr|A0A091EMF8|A0A091EMF8_CORBR Serum albumin OS=Corvus brachyrhynchos OX=85066 GN=N302_14878 PE=4 SV=1
VCLDAKAVVIKERAKLIGVKQQ
>tr|A0A091G8Y4|A0A091G8Y4_9AVES Serum albumin (Fragment) OS=Cuculus canorus OX=55661 GN=N303_05823 PE=4 SV=1
VCLDEKATAIKEKAKKISVKQQ
>tr|A0A091GNH5|A0A091GNH5_BUCRH Serum albumin (Fragment) OS=Buceros rhinoceros silvestris OX=175836 GN=N320_07377 PE=4 SV=1
VCLDEKAVVIRERAKKISQKQQ
>tr|A0A091I8G9|A0A091I8G9_CALAN Serum albumin OS=Calypte anna OX=9244 GN=N300_02121 PE=4 SV=1
VCLDEKATAIKEKAKKASMKHQ
>tr|A0A091KH67|A0A091KH67_9GRUI Serum albumin (Fragment) OS=Chlamydotis macqueenii OX=187382 GN=N324_04735 PE=4 SV=1
VCLDEKATAIKEKAKKLSVKHQ
>tr|A0A091MHG6|A0A091MHG6_9PASS Serum albumin OS=Acanthisitta chloris OX=57068 GN=N310_13515 PE=4 SV=1
VCLDEKAATIKERAKMINKKQQ
>tr|A0A091MMC9|A0A091MMC9_CARIC Serum albumin (Fragment) OS=Cariama cristata OX=54380 GN=N322_12131 PE=4 SV=1
LCLDEKALTIKERAKKVSVKQQ
>tr|A0A091NPM5|A0A091NPM5_APAVI Serum albumin (Fragment) OS=Apaloderma vittatum OX=57397 GN=N311_04327 PE=4 SV=1
VCLDEKAVAIKEKAKKASLKQQ
>tr|A0A091PLW7|A0A091PLW7_LEPDC Serum albumin (Fragment) OS=Leptosomus discolor OX=188344 GN=N330_13395 PE=4 SV=1
VCLDEKAIPIKEKAKKVSEKQE
>tr|A0A091R9A9|A0A091R9A9_MERNU Serum albumin OS=Merops nubicus OX=57421 GN=N331_03984 PE=4 SV=1
VCLDEKVAAIKERAKKVSVKQQ
>tr|A0A091RWK1|A0A091RWK1_9GRUI Serum albumin OS=Mesitornis unicolor OX=54374 GN=N332_03122 PE=4 SV=1
VCLDEKATTIKEKAKKMSVKQQ
>tr|A0A091UPZ3|A0A091UPZ3_PHALP Serum albumin OS=Phaethon lepturus OX=97097 GN=N335_06786 PE=4 SV=1
VCLDEKAVAIEERAKKVSVKQQ
>tr|A0A091WBF7|A0A091WBF7_OPIHO Serum albumin OS=Opisthocomus hoazin OX=30419 GN=N306_01286 PE=4 SV=1
MCLDEKAAVIKERAKKVSLKQL
>tr|A0A091WH83|A0A091WH83_NIPNI Serum albumin OS=Nipponia nippon OX=128390 GN=Y956_03391 PE=4 SV=1
VCLDEKAIAIKEKAKKVSVTQQ
>tr|A0A093F817|A0A093F817_TYTAL Serum albumin OS=Tyto alba OX=56313 GN=N341_01277 PE=4 SV=1
VCLDEKAVAIKERAKKVSVKQQ
>tr|A0A093FHI9|A0A093FHI9_GAVST Serum albumin OS=Gavia stellata OX=37040 GN=N328_06103 PE=4 SV=1
VCLDEKATAIKERAKKVSVKQQ
>tr|A0A093GD58|A0A093GD58_DRYPU Serum albumin (Fragment) OS=Dryobates pubescens OX=118200 GN=N307_08092 PE=4 SV=1
VCLDTKAVAIKERAKKISLMHQ
>tr|A0A093I422|A0A093I422_STRCA Serum albumin (Fragment) OS=Struthio camelus australis OX=441894 GN=N308_00941 PE=4 SV=1
VCLDEKAAAIKEKAKKISVKQQ
>tr|A0A093P0F9|A0A093P0F9_PYGAD Serum albumin OS=Pygoscelis adeliae OX=9238 GN=AS28_07759 PE=4 SV=1
MCLDEKAAAIKERAKKVSVKQQ
>tr|A0A093QN86|A0A093QN86_9PASS Serum albumin OS=Manacus vitellinus OX=328815 GN=N305_12782 PE=4 SV=1
VCLDEKASAIKDRAKIIGVQQQ
>tr|A0A093TAA7|A0A093TAA7_PHACA Serum albumin (Fragment) OS=Phalacrocorax carbo OX=9209 GN=N336_00997 PE=4 SV=1
VCLDKEAVAIKERAKKLSVKQR
>tr|A0A094L9Z6|A0A094L9Z6_PODCR Serum albumin (Fragment) OS=Podiceps cristatus OX=345573 GN=N338_13009 PE=4 SV=1
VCLDEKEIVIKEKAKKVSVKQQ
>tr|A0A096MVE5|A0A096MVE5_PAPAN Albumin OS=Papio anubis OX=9555 GN=ALB PE=4 SV=3
ACLLPKLDELRDQGKASSAKQR
>tr|A0A099ZM43|A0A099ZM43_TINGU Serum albumin OS=Tinamus guttatus OX=94827 GN=N309_11365 PE=4 SV=1
VCLDEKALAIKEKAKKISVRHQ
>tr|A0A0A0AN62|A0A0A0AN62_CHAVO Serum albumin OS=Charadrius vociferus OX=50402 GN=N301_09369 PE=4 SV=1
VCLDEKANAIKERAKKVSVKQQ
>tr|A0A0Q3X9Z0|A0A0Q3X9Z0_AMAAE Serum albumin-like protein OS=Amazona aestiva OX=12930 GN=AAES_04781 PE=4 SV=1
VCLDEKAGAIKEKAKKISLKQQ
>tr|A0A140T897|A0A140T897_BOVIN Albumin OS=Bos taurus OX=9913 GN=ALB PE=4 SV=1
KCLLPKIETMREKVLTSSARQR
>tr|A0A151N5S7|A0A151N5S7_ALLMI Serum albumin OS=Alligator mississippiensis OX=8496 GN=ALB PE=4 SV=1
QCLDEKMSAIKEKAKKLNSRQV
>tr|A0A1A6GCY1|A0A1A6GCY1_NEOLE Albumin domain-containing protein OS=Neotoma lepida OX=56216 GN=A6R68_07361 PE=4 SV=1
ECFQTKAVPITQYLKASSSYQG
>tr|A0A1B8Y8N9|A0A1B8Y8N9_XENTR Albumin OS=Xenopus tropicalis OX=8364 GN=alb PE=4 SV=1
DCFKEKIKEIMKQTHSIQDTQK
>tr|A0A1S2X0K6|A0A1S2X0K6_SALSA serum albumin 1 precursor OS=Salmo salar OX=8030 GN=alb1 PE=4 SV=1
KCFDTKKATFQHAVMKRVAELR
>tr|A0A1S2X1J6|A0A1S2X1J6_SALSA serum albumin 2 precursor OS=Salmo salar OX=8030 GN=LOC100136922 PE=4 SV=1
KCFDTKKATFQHAIAKRVAELK
>tr|A0A1S2ZRW6|A0A1S2ZRW6_ERIEU Albumin OS=Erinaceus europaeus OX=9365 GN=ALB PE=4 SV=1
LCLTPKMDELKGKALVSAAQQR
>tr|A0A1S3FHD6|A0A1S3FHD6_DIPOR Albumin OS=Dipodomys ordii OX=10020 GN=LOC105988594 PE=4 SV=1
DCLTPKLDALKEKVLMSSAQQR
>tr|A0A1S3FI52|A0A1S3FI52_DIPOR Albumin OS=Dipodomys ordii OX=10020 GN=LOC105988593 PE=4 SV=1
GCLTPKLDALKEKALASSAQQR
>tr|A0A1U7RTP4|A0A1U7RTP4_ALLSI Serum albumin-like OS=Alligator sinensis OX=38654 GN=LOC102376438 PE=4 SV=1
QCLDEKVTALKDRTRQVYKIHR
>tr|A0A1V4JUX8|A0A1V4JUX8_PATFA Serum albumin isoform B OS=Patagioenas fasciata monilis OX=372326 GN=ALB PE=4 SV=1
VCLDEKATAIKEKAKKVSVKHQ
>tr|A0A212D5P0|A0A212D5P0_CEREH Albumin OS=Cervus elaphus hippelaphus OX=46360 GN=Celaphus_00017423 PE=4 SV=1
KCLLPKIDTMREKVLTSSARQR
>tr|A0A218UQG0|A0A218UQG0_9PASE Serum albumin OS=Lonchura striata domestica OX=299123 GN=ALB PE=4 SV=1
VCLDEKAAVIKERAKKINVHQQ
>tr|A0A226MDX7|A0A226MDX7_CALSU Albumin domain-containing protein OS=Callipepla squamata OX=9009 GN=ASZ78_003367 PE=4 SV=1
LCLDTKETAMREKAKKISVKQQ
>tr|A0A287BB29|A0A287BB29_PIG Albumin domain-containing protein OS=Sus scrofa OX=9823 GN=LOC102166306 PE=1 SV=1
MCFQIKLQPIKKYVREISLRHH
>tr|A0A2I0MH12|A0A2I0MH12_COLLI Albumin OS=Columba livia OX=8932 GN=ALB PE=4 SV=1
VCLDEKATAIKEKAKKVSVKQQ
>tr|A0A2I2UT16|A0A2I2UT16_FELCA Albumin domain-containing protein OS=Felis catus OX=9685 GN=LOC101095098 PE=4 SV=1
ACFQIKLEPIRKYVREISLRHH
>tr|A0A2I3H4J6|A0A2I3H4J6_NOMLE Albumin OS=Nomascus leucogenys OX=61853 GN=ALB PE=4 SV=1
ECLLPKLDGLRDEGKASSAKQR
>tr|A0A2I3RFK4|A0A2I3RFK4_PANTR Albumin OS=Pan troglodytes OX=9598 GN=ALB PE=4 SV=1
GCLLPKLDELRDEGKASSAKQR
>tr|A0A2K5DPG3|A0A2K5DPG3_AOTNA Albumin OS=Aotus nancymaae OX=37293 GN=ALB PE=4 SV=1
DCLLPKLDELRDQGKASSARQR
>tr|A0A2K5JLW3|A0A2K5JLW3_COLAP Albumin domain-containing protein OS=Colobus angolensis palliatus OX=336983 PE=4 SV=1
ECFQTRAIPVIQYLKAFSSYQK
>tr|A0A2K5QA72|A0A2K5QA72_CEBIM Albumin OS=Cebus imitator OX=2715852 PE=4 SV=1
DCLLPKLDELQDQGKAASAKQR
>tr|A0A2K6PQM6|A0A2K6PQM6_RHIRO Albumin OS=Rhinopithecus roxellana OX=61622 GN=ALB PE=4 SV=1
ACLFPKLDELREEGKASSAKQR
>tr|A0A2K6TMC5|A0A2K6TMC5_SAIBB Albumin OS=Saimiri boliviensis boliviensis OX=39432 GN=ALB PE=4 SV=1
DCLTPKLDELQSEGKASSAKQR
>tr|A0A2R8MJI3|A0A2R8MJI3_CALJA Albumin OS=Callithrix jacchus OX=9483 GN=ALB PE=4 SV=1
DCLLPKLDELRDQGKASSAKQR
>tr|A0A2S1M4Y6|A0A2S1M4Y6_CERNI Albumin OS=Cervus nippon OX=9863 PE=2 SV=1
KCLLPKIDTMREKVLASSARQR
>tr|A0A2U3V5M2|A0A2U3V5M2_TURTR Albumin OS=Tursiops truncatus OX=9739 GN=ALB PE=4 SV=2
QCLIPKIETLREEVLASSARQR
>tr|A0A2U3VEQ8|A0A2U3VEQ8_ODORO Albumin OS=Odobenus rosmarus divergens OX=9708 GN=ALB PE=4 SV=1
QCLTPKIDALREKVLVSSAKER
>tr|A0A2Y9FLM7|A0A2Y9FLM7_PHYMC Albumin OS=Physeter macrocephalus OX=9755 GN=ALB PE=4 SV=1
QCLIPKIETVREEVLASSARQR
>tr|A0A2Y9JLE8|A0A2Y9JLE8_ENHLU Albumin OS=Enhydra lutris kenyoni OX=391180 GN=LOC111148905 PE=4 SV=1
QCLEPKIEALREKVLVSSAKER
>tr|A0A2Y9RIZ4|A0A2Y9RIZ4_TRIMA Albumin OS=Trichechus manatus latirostris OX=127582 GN=LOC101359043 PE=4 SV=1
KCLTPKINSLKEKVLTASAKER
>tr|A0A340Y7Z8|A0A340Y7Z8_LIPVE Albumin OS=Lipotes vexillifer OX=118797 GN=ALB PE=4 SV=1
QCLIPKIETVREEVLASSAAQR
>tr|A0A383ZXR0|A0A383ZXR0_BALAS Albumin OS=Balaenoptera acutorostrata scammoni OX=310752 GN=ALB PE=4 SV=1
QCLIPKIESVREQVLASSARQR
>tr|A0A384C9B0|A0A384C9B0_URSMA Albumin OS=Ursus maritimus OX=29073 GN=ALB PE=4 SV=1
QCLTPKIDALREKVLVSSARER
>tr|A0A3M0KLX2|A0A3M0KLX2_HIRRU Albumin domain-containing protein OS=Hirundo rustica rustica OX=333673 GN=DUI87_08698 PE=4 SV=1
VCLDEKAAVIKERAKHIGVKQK
>tr|A0A3Q0DSV4|A0A3Q0DSV4_CARSF Albumin OS=Carlito syrichta OX=1868482 GN=ALB PE=4 SV=1
DCLFPKLDALKEKGMASSANQR
>tr|A0A3Q0G2I5|A0A3Q0G2I5_ALLSI Serum albumin-like isoform X2 OS=Alligator sinensis OX=38654 GN=LOC102380877 PE=4 SV=1
QCLEGKIAALKEKATEMSLWHE
>tr|A0A3Q7R3P8|A0A3Q7R3P8_VULVU Albumin OS=Vulpes vulpes OX=9627 GN=ALB PE=4 SV=1
QCLSPKIDALREKVLISSAKER
>tr|A0A3Q9WH96|A0A3Q9WH96_TAMSI Albumin OS=Tamias sibiricus OX=64680 GN=Alb PE=2 SV=1
LCMTPKIEAMKKIVLFSSAKYR
>tr|A0A449ARY7|A0A449ARY7_9BACT Protein G-related albumin-binding (GA) module domain-containing protein OS=Mycoplasmopsis canis OX=29555 GN=MCYN0308_3 PE=4 SV=1
NDLNNKSSSEMQNILTSAKRED
>tr|A0A452H898|A0A452H898_9SAUR Albumin domain-containing protein OS=Gopherus agassizii OX=38772 PE=4 SV=1
ECLDKEVFIFSAKVNTSHAVSS
>tr|A0A452I8W0|A0A452I8W0_9SAUR Albumin domain-containing protein OS=Gopherus agassizii OX=38772 PE=4 SV=1
VCFNEKASSVIKSVKESSLVEE
>tr|A0A452RMP8|A0A452RMP8_URSAM Albumin domain-containing protein OS=Ursus americanus OX=9643 PE=4 SV=1
ECFQIKLEPIRKYIREISLRHH
>tr|A0A452TL57|A0A452TL57_URSMA Albumin domain-containing protein OS=Ursus maritimus OX=29073 PE=4 SV=1
VCFQIKLEPIRKYIREISLRHH
>tr|A0A493TIR6|A0A493TIR6_ANAPP Albumin OS=Anas platyrhynchos platyrhynchos OX=8840 GN=ALB PE=4 SV=1
VCLDGKETGIREKVKKISVKQQ
>tr|A0A4U1F5N2|A0A4U1F5N2_MONMO Albumin domain-containing protein (Fragment) OS=Monodon monoceros OX=40151 GN=EI555_014080 PE=4 SV=1
VCYETALEPIRKYIREISSRHH
>tr|A0A4W5JG55|A0A4W5JG55_9TELE Albumin domain-containing protein OS=Hucho hucho OX=62062 PE=4 SV=1
KCFNTKKPTFQHFVRNRVNELK
>tr|A0A4X2KJW1|A0A4X2KJW1_VOMUR Albumin OS=Vombatus ursinus OX=29139 GN=ALB PE=4 SV=1
NCLKEKLPLLRHKVLAEGAKQR
>tr|A0A4X2KQM2|A0A4X2KQM2_VOMUR Albumin OS=Vombatus ursinus OX=29139 GN=ALB PE=4 SV=1
NCLKEKLSALKEKVVFAGVRQR
>tr|A0A5E4BJX4|A0A5E4BJX4_MARMO Albumin (Fragment) OS=Marmota monax OX=9995 GN=MONAX_5E019954 PE=4 SV=1
QCLTPKIENLKKKIKFYSAKDR
>tr|A0A5F5PTA7|A0A5F5PTA7_HORSE Albumin domain-containing protein OS=Equus caballus OX=9796 PE=4 SV=2
MCLQMKLEPIRKYIRKISLRHH
>tr|A0A5F9CE05|A0A5F9CE05_RABIT Albumin OS=Oryctolagus cuniculus OX=9986 GN=ALB PE=4 SV=1
KCLTPKLDALKEKALISAAQER
>tr|A0A5N3UZT4|A0A5N3UZT4_MUNMU Albumin domain-containing protein OS=Muntiacus muntjak OX=9888 GN=FD754_019329 PE=4 SV=1
ECFRTKAEPFIYYLKALSSYQK
>tr|A0A5N3V071|A0A5N3V071_MUNMU Albumin OS=Muntiacus muntjak OX=9888 GN=FD754_019335 PE=4 SV=1
KCLLPKIETMREKVLGSSARQR
>tr|A0A5N4EFP0|A0A5N4EFP0_CAMDR Albumin OS=Camelus dromedarius OX=9838 GN=Cadr_000001877 PE=4 SV=1
KCLLPKLDALKERILASSARQR
>tr|A0A643C8E2|A0A643C8E2_BALPH Albumin domain-containing protein (Fragment) OS=Balaenoptera physalus OX=9770 GN=E2I00_013439 PE=4 SV=1
ECFRTKAETFIQYLKALSSYQK
>tr|A0A643C8Q4|A0A643C8Q4_BALPH Albumin domain-containing protein OS=Balaenoptera physalus OX=9770 GN=E2I00_013442 PE=4 SV=1
VCFQIKLEPIRKYVREISLRHH
>tr|A0A663DKV2|A0A663DKV2_AQUCH Serum albumin-like OS=Aquila chrysaetos chrysaetos OX=223781 GN=ALB PE=4 SV=1
VCLDEKAAAIKAKAKKISVMQQ
>tr|A0A663MSH1|A0A663MSH1_ATHCN Albumin OS=Athene cunicularia OX=194338 GN=ALB PE=4 SV=1
VCLDEKAIVIKEKAMKVSMMQQ
>tr|A0A663MSI3|A0A663MSI3_ATHCN Albumin domain-containing protein OS=Athene cunicularia OX=194338 PE=4 SV=1
HCFRRQAPKVVKPVKEDGLRQE
>tr|A0A669PVY3|A0A669PVY3_PHACC Albumin domain-containing protein OS=Phasianus colchicus OX=9054 PE=4 SV=1
ICFRRQAPKVVKPIREDGLRQE
>tr|A0A669PX28|A0A669PX28_PHACC Albumin domain-containing protein OS=Phasianus colchicus OX=9054 PE=4 SV=1
HCFRRQAPKVVKPIREDGLRQE
>tr|A0A669PZA4|A0A669PZA4_PHACC Albumin OS=Phasianus colchicus OX=9054 PE=4 SV=1
LCLDTKETAMREKAKKISMKQQ
>tr|A0A670JHE0|A0A670JHE0_PODMU Albumin domain-containing protein OS=Podarcis muralis OX=64176 PE=4 SV=1
DCFTEKATEVSKYLRKEFARQK
>tr|A0A670JIZ0|A0A670JIZ0_PODMU Albumin domain-containing protein OS=Podarcis muralis OX=64176 PE=4 SV=1
ACFREKLPAVREQKNYAIGLQK
>tr|A0A671FUU9|A0A671FUU9_RHIFE Albumin OS=Rhinolophus ferrumequinum OX=59479 GN=ALB PE=4 SV=1
QCLGPKMDALKDTVMAASAKDR
>tr|A0A671G520|A0A671G520_RHIFE Albumin domain-containing protein OS=Rhinolophus ferrumequinum OX=59479 PE=4 SV=1
VCFQIKVEPIRKYIREISLRHH
>tr|A0A672UZK1|A0A672UZK1_STRHB Albumin domain-containing protein OS=Strigops habroptila OX=2489341 PE=4 SV=1
HCFRRQAPKVVKPIKEDGLRQE
>tr|A0A673SN32|A0A673SN32_SURSU Albumin OS=Suricata suricatta OX=37032 PE=4 SV=1
DCLTPKIDALKEKVLASSAKER
>tr|A0A673XG41|A0A673XG41_SALTR Serum albumin 2-like OS=Salmo trutta OX=8032 GN=LOC115200616 PE=4 SV=1
KCFDTKKSTFQHFVRNRVNELK
>tr|A0A673Z7T8|A0A673Z7T8_SALTR Serum albumin 2 OS=Salmo trutta OX=8032 GN=LOC115152762 PE=4 SV=1
KCFDTKKATFQHAVAKRVAELK
>tr|A0A674IGW6|A0A674IGW6_TERCA Serum albumin-like OS=Terrapene carolina triunguis OX=2587831 GN=ALB PE=4 SV=1
ECLDEKLPLIKERVLLLSKMNT
>tr|A0A6G1BCZ4|A0A6G1BCZ4_CROCR Albumin (Fragment) OS=Crocuta crocuta OX=9678 GN=Alb_0 PE=4 SV=1
QCLTPKIDALREKVLASSAKER
>tr|A0A6I8MZS2|A0A6I8MZS2_ORNAN Albumin OS=Ornithorhynchus anatinus OX=9258 GN=ALB PE=4 SV=1
NCFKEKLPELKDKVLVTTAKQR
>tr|A0A6I9HSS2|A0A6I9HSS2_GEOFO Serum albumin isoform X1 OS=Geospiza fortis OX=48883 GN=LOC102044659 PE=4 SV=1
VCLDAKAAVIKERAKKIDVKQQ
>tr|A0A6I9IHM8|A0A6I9IHM8_VICPA Albumin OS=Vicugna pacos OX=30538 GN=ALB PE=4 SV=1
KCLLPKIDALRERILTSSARQR
>tr|A0A6I9LWC9|A0A6I9LWC9_PERMB Albumin OS=Peromyscus maniculatus bairdii OX=230844 GN=Alb PE=4 SV=1
ACLTPKLDALKEKALSSSVQQR
>tr|A0A6I9MG68|A0A6I9MG68_PERMB Albumin OS=Peromyscus maniculatus bairdii OX=230844 GN=LOC102916574 PE=4 SV=1
ACLTPKLDVLKEKALCSYAHQR
>tr|A0A6I9X7J7|A0A6I9X7J7_9SAUR Serum albumin-like OS=Thamnophis sirtalis OX=35019 GN=LOC106540733 PE=4 SV=1
SCINEKATEATKKFREIIEDQE
>tr|A0A6J0CTW9|A0A6J0CTW9_PERMB Albumin OS=Peromyscus maniculatus bairdii OX=230844 GN=LOC102907422 PE=4 SV=1
ACLTPKLDALTEKVLYSSVHHR
>tr|A0A6J0J5F6|A0A6J0J5F6_9PASS Serum albumin OS=Lepidothrix coronata OX=321398 GN=ALB PE=4 SV=1
VCLDEKASVIKDRAKVIGVQQQ
>tr|A0A6J0WT46|A0A6J0WT46_ODOVR Albumin OS=Odocoileus virginianus texanus OX=9880 GN=ALB PE=4 SV=1
KCLLPKLENVREEVLASSARQR
>tr|A0A6J2G5F2|A0A6J2G5F2_9PASS Albumin isoform X3 OS=Pipra filicauda OX=649802 GN=LOC113984493 PE=4 SV=2
VCLDDKASAIKERAKLIGVQQQ
>tr|A0A6J2L4J1|A0A6J2L4J1_9CHIR Albumin OS=Phyllostomus discolor OX=89673 GN=ALB PE=4 SV=1
QCLGPKLDDLRIKILASSAGQR
>tr|A0A6J3D0U0|A0A6J3D0U0_AYTFU Serum albumin OS=Aythya fuligula OX=219594 GN=ALB PE=4 SV=1
VCLDGKETAIREKVKKISVKQQ
>tr|A0A6P3FUI6|A0A6P3FUI6_OCTDE Albumin OS=Octodon degus OX=10160 GN=Alb PE=4 SV=1
KCLTPKLDAVKEKALLSAGEQR
>tr|A0A6P3Q8N8|A0A6P3Q8N8_PTEVA Albumin OS=Pteropus vampyrus OX=132908 GN=ALB PE=4 SV=1
NCLAPKAKVLKEKLQASSAKQR
>tr|A0A6P5KHQ0|A0A6P5KHQ0_PHACI Albumin OS=Phascolarctos cinereus OX=38626 GN=LOC110209798 PE=4 SV=1
NCSKEKLSTLRDKALAANARQR
>tr|A0A6P8SGE3|A0A6P8SGE3_GEOSA Serum albumin-like OS=Geotrypetes seraphini OX=260995 GN=LOC117368252 PE=4 SV=1
KCLKEKKTDVINKIKMMDAIQQ
>tr|A0A6P9C8R1|A0A6P9C8R1_PANGU Serum albumin-like OS=Pantherophis guttatus OX=94885 GN=LOC117669029 PE=4 SV=1
NCFHEKATEAKKTFREIIEEQE
>tr|A0A6P9CGQ0|A0A6P9CGQ0_PANGU Serum albumin-like OS=Pantherophis guttatus OX=94885 GN=LOC117669030 PE=4 SV=1
NCIQKKAEEVRKKARKIIDEQE
>tr|A0A7J7FFK8|A0A7J7FFK8_DICBM Albumin OS=Diceros bicornis minor OX=77932 GN=HPG69_001397 PE=4 SV=1
ECLLPKIAVLKDRVLTSSAKER
>tr|A0A7J8AHV7|A0A7J8AHV7_MYOMY Albumin OS=Myotis myotis OX=51298 GN=mMyoMyo1_000566 PE=4 SV=1
QRLVPKLDALQKEVLRSAYREE
>tr|A0A7J8AI53|A0A7J8AI53_MYOMY Albumin OS=Myotis myotis OX=51298 GN=mMyoMyo1_000564 PE=4 SV=1
KCLGPKMDALQKKILSSAFIEK
>tr|A0A7J8AIM6|A0A7J8AIM6_MYOMY Albumin OS=Myotis myotis OX=51298 GN=mMyoMyo1_000565 PE=4 SV=1
QCLGPKLDALKEKVLVSGARQR
>tr|A0A7J8AXV9|A0A7J8AXV9_PIPKU Albumin OS=Pipistrellus kuhlii OX=59472 GN=mPipKuh1_000553 PE=4 SV=1
QCLGPELDALKEKVVVSGARQR
>tr|A0A7J8AY39|A0A7J8AY39_PIPKU Albumin OS=Pipistrellus kuhlii OX=59472 GN=mPipKuh1_000552 PE=4 SV=1
KCLGPKMDAIQEKIESAAFIEK
>tr|A0A7J8E5X0|A0A7J8E5X0_ROUAE Albumin OS=Rousettus aegyptiacus OX=9407 GN=HJG63_000557 PE=4 SV=1
KCLTPKADDLKSNLLASDAKQR
>tr|A0A7J8JPQ5|A0A7J8JPQ5_MOLMO Albumin OS=Molossus molossus OX=27622 GN=HJG59_000573 PE=4 SV=1
QCLTPKMDALKEKVLTSAYKQR
>tr|A0A7J8JQ54|A0A7J8JQ54_MOLMO Albumin OS=Molossus molossus OX=27622 GN=HJG59_000574 PE=4 SV=1
QCLGPKMDDLQRKVQISSYKEK
>tr|A0A7M4EHW8|A0A7M4EHW8_CROPO Albumin OS=Crocodylus porosus OX=8502 GN=ALB PE=4 SV=1
QCLERKIAALKEKSTEMSLWHE
>tr|A0A803T9W0|A0A803T9W0_ANOCA Albumin domain-containing protein OS=Anolis carolinensis OX=28377 GN=LOC100562375 PE=4 SV=1
NCFQEEAPPVKKQLMEDLAIQK
>tr|A0A803V7X5|A0A803V7X5_FICAL Albumin OS=Ficedula albicollis OX=59894 GN=ALB PE=4 SV=1
VCLDAKAAVIKERAKHIGVKQK
>tr|A0A803XP81|A0A803XP81_MELGA Albumin OS=Meleagris gallopavo OX=9103 GN=ALB PE=4 SV=1
VCLDAKETAMREKAKKISVKQQ
>tr|A0A835NME7|A0A835NME7_9PASS Albumin domain-containing protein OS=Lamprotornis superbus OX=245042 GN=IHE44_003005 PE=4 SV=1
VCLDEKAAAIKERAKHIGVQQK
>tr|A0A8B7B0H8|A0A8B7B0H8_ORYAF Albumin OS=Orycteropus afer afer OX=1230840 GN=ALB PE=4 SV=1
QCLTPKLDALKESVLTSSAKQR
>tr|A0A8B7EZV2|A0A8B7EZV2_MICMU Albumin OS=Microcebus murinus OX=30608 GN=ALB PE=4 SV=1
NCLIPKLDELKEEGMASSARQR
>tr|A0A8B7J7N5|A0A8B7J7N5_9AVES Serum albumin-like isoform X1 OS=Apteryx mantelli mantelli OX=202946 GN=LOC106491962 PE=4 SV=1
VCLDEKAAVIKEKVKKISVKHQ
>tr|A0A8B7T8C0|A0A8B7T8C0_HIPAR Albumin OS=Hipposideros armiger OX=186990 GN=ALB PE=4 SV=1
QCLGPKLDALKDTVLTASAKDR
>tr|A0A8B9BRZ6|A0A8B9BRZ6_9AVES Albumin OS=Anser brachyrhynchus OX=132585 GN=ALB PE=4 SV=1
VCLDGKETTIREKVKKISVKQQ
>tr|A0A8B9ED08|A0A8B9ED08_ANSCY Albumin domain-containing protein OS=Anser cygnoides OX=8845 PE=4 SV=1
HCFRRQAPKVVKPVREDGLRQE
>tr|A0A8B9ISV7|A0A8B9ISV7_9PSIT Albumin domain-containing protein OS=Amazona collaria OX=241587 PE=4 SV=1
HCFQRQAPKVVKPIKEDGLRQE
>tr|A0A8B9MN54|A0A8B9MN54_9AVES Albumin OS=Accipiter nisus OX=211598 PE=4 SV=1
VCLDEKAAVIKAKAKKISVMQQ
>tr|A0A8B9Q4U9|A0A8B9Q4U9_APTOW Albumin domain-containing protein OS=Apteryx owenii OX=8824 PE=4 SV=1
HCFRRQAPKVMKPIKEDGLKQE
>tr|A0A8B9SAR1|A0A8B9SAR1_APTOW Albumin OS=Apteryx owenii OX=8824 PE=4 SV=1
VCLDEKAAVIKEKVKKISMKHQ
>tr|A0A8C0F6Y5|A0A8C0F6Y5_BUBBB Albumin domain-containing protein OS=Bubo bubo OX=30461 PE=4 SV=1
HCFRRQAPKVVKPVKEDSLRQE
>tr|A0A8C0IDL3|A0A8C0IDL3_BUBBB Albumin OS=Bubo bubo OX=30461 PE=4 SV=1
VCLDEKALAIKERAKKVSMMQQ
>tr|A0A8C0NVT8|A0A8C0NVT8_CANLF Albumin domain-containing protein OS=Canis lupus familiaris OX=9615 GN=AFM PE=4 SV=1
ECFRTKAELVIQYLKASSSFQK
>tr|A0A8C0P2L4|A0A8C0P2L4_CANLF Albumin domain-containing protein OS=Canis lupus familiaris OX=9615 PE=4 SV=1
VCFQMKLEPIRKYIRELSWRHH
>tr|A0A8C0QB73|A0A8C0QB73_CANLF Albumin OS=Canis lupus familiaris OX=9615 GN=ALB PE=4 SV=1
LCLGPKIEALREKVLLSSAKER
>tr|A0A8C0VHM5|A0A8C0VHM5_CYACU Albumin OS=Cyanistes caeruleus OX=156563 GN=ALB PE=4 SV=1
VCLDAKAAVIKERAKLIGVKQQ
>tr|A0A8C0WDN4|A0A8C0WDN4_CASCN Albumin OS=Castor canadensis OX=51338 GN=LOC109678590 PE=4 SV=1
NCLSPKYGALKEKALTSAAQQR
>tr|A0A8C0WH83|A0A8C0WH83_CASCN Albumin domain-containing protein OS=Castor canadensis OX=51338 GN=LOC109678592 PE=4 SV=1
MCLQIKLDPIRKYIKEISLRHH
>tr|A0A8C2S8L1|A0A8C2S8L1_CAPHI Albumin domain-containing protein OS=Capra hircus OX=9925 PE=4 SV=1
VCFQTKLEPIKKYVREISLRHH
>tr|A0A8C2SP20|A0A8C2SP20_COTJA Albumin OS=Coturnix japonica OX=93934 GN=ALB PE=4 SV=1
VCLDAKETVMREKAKKISLKQQ
>tr|A0A8C3J6P4|A0A8C3J6P4_9CHAR Albumin OS=Calidris pygmaea OX=425635 PE=4 SV=1
VCLDEKENAIKKRAKNANAKEQ
>tr|A0A8C3M1S2|A0A8C3M1S2_CHRPC Albumin OS=Chrysolophus pictus OX=9089 PE=4 SV=1
VCLDTKEAAMREKAKKISVKQK
>tr|A0A8C3SSI3|A0A8C3SSI3_CHESE Albumin OS=Chelydra serpentina OX=8475 PE=4 SV=1
ECLGGKLPPIKERVLLLSKKNT
>tr|A0A8C3SVR9|A0A8C3SVR9_CHESE Albumin OS=Chelydra serpentina OX=8475 PE=4 SV=1
VCFNEKAHAVMKSVKESGLVQE
>tr|A0A8C3V7Y2|A0A8C3V7Y2_CATUS Albumin OS=Catharus ustulatus OX=91951 PE=4 SV=1
VCLDAKAAVIKERAKKIGVKQK
>tr|A0A8C3YN70|A0A8C3YN70_9CETA Albumin domain-containing protein OS=Catagonus wagneri OX=51154 PE=4 SV=1
GCLQIKLQPIKKYIREISLRHR
>tr|A0A8C3YP16|A0A8C3YP16_9CETA Albumin OS=Catagonus wagneri OX=51154 GN=ALB PE=4 SV=1
QCLIPKLEDLREKVLASSSRQR
>tr|A0A8C4IXS1|A0A8C4IXS1_DRONO Albumin OS=Dromaius novaehollandiae OX=8790 GN=ALB PE=4 SV=1
ECLDAKAAAIKEKAKKISLKHK
>tr|A0A8C4SLB3|A0A8C4SLB3_ERPCA Serum albumin 1-like OS=Erpetoichthys calabaricus OX=27687 GN=LOC114652093 PE=4 SV=1
LCFYEKGRPVRNHIASVTAQSE
>tr|A0A8C4SM62|A0A8C4SM62_ERPCA Serum albumin 1-like OS=Erpetoichthys calabaricus OX=27687 GN=LOC114652093 PE=4 SV=1
LCFYEKGRPVRNYLAGVTAQSH
>tr|A0A8C4URJ9|A0A8C4URJ9_FALTI Albumin OS=Falco tinnunculus OX=100819 PE=4 SV=1
VCLDEKKTAIKEKANKVSVMQQ
>tr|A0A8C4VWF7|A0A8C4VWF7_9SAUR Albumin domain-containing protein OS=Gopherus evgoodei OX=1825980 PE=4 SV=1
ACFNEKASSVIKSVKESSLVEE
>tr|A0A8C5K0T6|A0A8C5K0T6_JACJA Albumin OS=Jaculus jaculus OX=51337 GN=Alb PE=4 SV=1
KCLTPKLDELKEKALAAAAYQR
>tr|A0A8C5UDI3|A0A8C5UDI3_9PASS Albumin OS=Malurus cyaneus samueli OX=2593467 PE=4 SV=1
VCLDAQAAVIKERAKKIGVKQQ
>tr|A0A8C6ADS9|A0A8C6ADS9_MARMA Albumin OS=Marmota marmota marmota OX=9994 GN=ALB PE=4 SV=1
LCLTPKIENLRKTTMLSSAKDR
>tr|A0A8C6AFB3|A0A8C6AFB3_MARMA Albumin OS=Marmota marmota marmota OX=9994 GN=ALB PE=4 SV=1
LCLTPKIENLKKKIKFYSAKDR
>tr|A0A8C6E629|A0A8C6E629_MOSMO Albumin domain-containing protein OS=Moschus moschiferus OX=68415 PE=4 SV=1
VCFQTKLEPIRKYVREISLRHH
>tr|A0A8C6HFP5|A0A8C6HFP5_MUSSI Albumin superfamily member 1 OS=Mus spicilegus OX=10103 PE=4 SV=1
VCLQTKLEPIRKYIRGISARHH
>tr|A0A8C6HGN1|A0A8C6HGN1_MUSSI Albumin OS=Mus spicilegus OX=10103 PE=4 SV=1
TCLTPKLDGVKEKALVSSVHQR
>tr|A0A8C6QPG5|A0A8C6QPG5_NANGA Albumin OS=Nannospalax galili OX=1026970 GN=Alb PE=4 SV=1
SCITPKLDALKEKALTSSAKQR
>tr|A0A8C6W8B1|A0A8C6W8B1_NANGA Albumin superfamily member 1 OS=Nannospalax galili OX=1026970 PE=4 SV=1
KCLQIKLEPIRKYIREISVRHH
>tr|A0A8C6X8U0|A0A8C6X8U0_NAJNA Albumin domain-containing protein OS=Naja naja OX=35670 PE=4 SV=1
DCIHEKATEAKKKFKEIMEEQE
>tr|A0A8C6YYD4|A0A8C6YYD4_NOTPE Serum albumin-like OS=Nothoprocta perdicaria OX=30464 GN=LOC112950063 PE=4 SV=1
VCLDEKAAVIKEKAKKISVKHQ
>tr|A0A8C7BCA2|A0A8C7BCA2_NEOVI Albumin domain-containing protein OS=Neovison vison OX=452646 PE=4 SV=1
VCFQIKLEPIKKYVKEISLRHH
>tr|A0A8C7BD35|A0A8C7BD35_NEOVI Albumin OS=Neovison vison OX=452646 GN=ALB PE=4 SV=1
QCLTPKTEALREKVLVSSAKER
>tr|A0A8C7IQ69|A0A8C7IQ69_ONCKI Serum albumin 2 OS=Oncorhynchus kisutch OX=8019 GN=LOC109885554 PE=4 SV=1
KCFNTKKLTFEHFVRNRVNELK
>tr|A0A8C7JQF4|A0A8C7JQF4_ONCKI Albumin domain-containing protein OS=Oncorhynchus kisutch OX=8019 PE=4 SV=1
KCFDTKKATFQRAVANRVTELK
>tr|A0A8C7UQ79|A0A8C7UQ79_ONCMY Albumin domain-containing protein OS=Oncorhynchus mykiss OX=8022 PE=4 SV=2
KCFDTKKATFQRAVGKRVTELR
>tr|A0A8C8ATM8|A0A8C8ATM8_9STRI Albumin OS=Otus sunia OX=257818 PE=4 SV=1
VCLDEKALPIKERAKKLSMRQH
>tr|A0A8C8RT79|A0A8C8RT79_9SAUR Albumin OS=Pelusios castaneus OX=367368 PE=4 SV=1
ACLEEKLLPIKERVLLLSKINT
>tr|A0A8C8ZJ63|A0A8C8ZJ63_PROSS Albumin OS=Prolemur simus OX=1328070 GN=ALB PE=4 SV=1
NCLLPKLDALKEEGMIASAKQR
>tr|A0A8C9LLV6|A0A8C9LLV6_9PRIM Albumin OS=Piliocolobus tephrosceles OX=591936 GN=ALB PE=4 SV=1
VCLFPKLDELRDEGKASSAKQR
>tr|A0A8C9PGA8|A0A8C9PGA8_SPEDA Albumin OS=Spermophilus dauricus OX=99837 PE=4 SV=1
QCLTPKIEKLRMKMKLFSAKDR
>tr|A0A8C9PNV0|A0A8C9PNV0_SPEDA Albumin domain-containing protein OS=Spermophilus dauricus OX=99837 PE=4 SV=1
ECFQAKAAPITQYLKAMSSYQK
>tr|A0A8D0E4F4|A0A8D0E4F4_SALMN Albumin domain-containing protein OS=Salvator merianae OX=96440 PE=4 SV=1
HCFQEKILPVKNYLLYYTGFQT
>tr|A0A8D0E5N2|A0A8D0E5N2_SALMN Albumin domain-containing protein OS=Salvator merianae OX=96440 PE=4 SV=1
PCFHEKAPAVKKRLLKSIALQN
>tr|A0A8D0FI14|A0A8D0FI14_STROC Albumin OS=Strix occidentalis caurina OX=311401 PE=4 SV=1
LCLDEKALAIKERAKKVSMKQQ
>tr|A0A8D0R1E2|A0A8D0R1E2_PIG Albumin domain-containing protein OS=Sus scrofa OX=9823 PE=4 SV=1
ECFRSKAEPFIQYLKALSSYQK
>tr|A0A8D2D666|A0A8D2D666_SCIVU Albumin OS=Sciurus vulgaris OX=55149 PE=4 SV=1
PCLAPKIENLKKKILLASANDR
>tr|A0A8D2D6C0|A0A8D2D6C0_SCIVU Albumin OS=Sciurus vulgaris OX=55149 PE=4 SV=1
QCLAPKIEKLKKKIMFSSVNDR
>tr|A0A8D2GV81|A0A8D2GV81_UROPR Albumin OS=Urocitellus parryii OX=9999 GN=LOC113196518 PE=4 SV=1
KCLTPKIENLRMKTKFYSAKDR
>tr|A0A8D2H381|A0A8D2H381_UROPR Albumin OS=Urocitellus parryii OX=9999 GN=LOC113196518 PE=4 SV=1
KCLTPKIENLRKTIMLSSAKDR
>tr|A0A8D2H7R4|A0A8D2H7R4_UROPR Albumin OS=Urocitellus parryii OX=9999 GN=LOC113178380 PE=4 SV=1
QCLTPKTENLKKTIMLSSAKDR
>tr|A0A8D2NTT9|A0A8D2NTT9_ZOSLA Albumin OS=Zosterops lateralis melanops OX=1220523 PE=4 SV=1
VCLDEKAAAIKEKAKHIGVKQK
>tr|A0A8I6AB30|A0A8I6AB30_RAT Albumin superfamily member 1 OS=Rattus norvegicus OX=10116 GN=Albfm1 PE=1 SV=1
VCLRTKLEPIRKYIRGISARHR
>tr|A0A8J6BC79|A0A8J6BC79_ELECQ Albumin domain-containing protein OS=Eleutherodactylus coqui OX=57060 GN=GDO78_019838 PE=4 SV=1
ECYDTKCVEVQKNTYYIESKQK
>tr|A0A8K9Y1B8|A0A8K9Y1B8_ONCMY Albumin domain-containing protein OS=Oncorhynchus mykiss OX=8022 PE=4 SV=1
KCFNTKKPTFEHFVRNRVNELK
>tr|A0A8P0NYK2|A0A8P0NYK2_CANLF Albumin domain-containing protein OS=Canis lupus familiaris OX=9615 GN=LOC482194 PE=4 SV=1
VCFQMKLEPIRKYIREISWRHH
>tr|A0A8T2KCV9|A0A8T2KCV9_9PIPI Albumin domain-containing protein OS=Hymenochirus boettgeri OX=247094 GN=GDO86_000746 PE=4 SV=1
KCFITKMTRLTKTIHGLESKQK
>tr|A0A8U0QEI3|A0A8U0QEI3_SALNM Albumin 2 OS=Salvelinus namaycush OX=8040 GN=LOC120039988 PE=4 SV=1
KCFDTKKATFQHAVSKRVAELK
>tr|A0A974DST5|A0A974DST5_XENLA Albumin domain-containing protein OS=Xenopus laevis OX=8355 GN=XELAEV_18009507mg PE=4 SV=1
DCFSEKMKQLMKLTHSIEDKQH
>tr|A0A9B0WYD1|A0A9B0WYD1_CHRAS Albumin OS=Chrysochloris asiatica OX=185453 GN=ALB PE=4 SV=1
DCLTPKLDLLKEAVLTSSAKQR
>tr|A0A9D3WZC0|A0A9D3WZC0_9SAUR Albumin domain-containing protein OS=Mauremys mutica OX=74926 GN=KIL84_000832 PE=4 SV=1
ECLAKELPLIRERALFLSKVNT
>tr|A0A9Q0XGF2|A0A9Q0XGF2_9SAUR Albumin domain-containing protein OS=Phrynocephalus forsythii OX=171643 GN=JRQ81_005510 PE=4 SV=1
ECFMEKGTAAKKKFMKAVVLEK
>tr|A0A9X9Q3V0|A0A9X9Q3V0_GULGU Albumin OS=Gulo gulo OX=48420 GN=BN2614_LOCUS2 PE=4 SV=1
QCLTPKIEALREKVLVSSAKER
>tr|A0AA40IA72|A0AA40IA72_EPTNI Albumin OS=Eptesicus nilssonii OX=59451 GN=QTO34_008308 PE=4 SV=1
QCLGPKMDALQEKILSSAFIEK
>tr|A0AA40IB05|A0AA40IB05_EPTNI Albumin OS=Eptesicus nilssonii OX=59451 GN=QTO34_008311 PE=4 SV=1
QSLVPKMDALQTKVLRSAYREE
>tr|A0AA40LW65|A0AA40LW65_EPTNI Albumin OS=Eptesicus nilssonii OX=59451 GN=QTO34_008307 PE=4 SV=1
QCLGPKMDALKEKVVVSGARQR
>tr|A0AA97LA32|A0AA97LA32_EUBMA Albumin-like OS=Eublepharis macularius OX=481883 GN=LOC129337859 PE=4 SV=1
LCFKEKASAVKQQLKHTILVEK
>tr|A8K9P0|A8K9P0_HUMAN Albumin OS=Homo sapiens OX=9606 PE=2 SV=1
ECLLPKLDELWDEGKASSAKQR
>tr|D2I059|D2I059_AILME Albumin domain-containing protein (Fragment) OS=Ailuropoda melanoleuca OX=9646 GN=PANDA_018506 PE=4 SV=1
ECFRTKAEPVIQYLKASSSFQK
>tr|D2I061|D2I061_AILME Albumin (Fragment) OS=Ailuropoda melanoleuca OX=9646 GN=PANDA_018508 PE=4 SV=1
QCLTPKIDDLREKVLVSSAKER
>tr|F7BJP5|F7BJP5_MONDO Albumin OS=Monodelphis domestica OX=13616 GN=ALB PE=4 SV=1
NCLNDKLTDLREKVLSAGAKQR
>tr|F8VQ07|F8VQ07_MOUSE Albumin superfamily member 1 OS=Mus musculus OX=10090 GN=Albfm1 PE=1 SV=2
VCLRTKLEPIRKYIRGISARHH
>tr|G1P5R0|G1P5R0_MYOLU Albumin OS=Myotis lucifugus OX=59463 GN=LOC102430228 PE=4 SV=1
QRLGPKLDALQKEVLRSAYRGK
>tr|G1TZC1|G1TZC1_RABIT Albumin domain-containing protein OS=Oryctolagus cuniculus OX=9986 PE=4 SV=2
VCLQIKLEPIRKYVKEMSLRHH
>tr|G3SMX8|G3SMX8_LOXAF Albumin OS=Loxodonta africana OX=9785 GN=ALB PE=4 SV=1
RCLKPKIDALKDTVLASAARQR
>tr|G3T7Q0|G3T7Q0_LOXAF Albumin domain-containing protein OS=Loxodonta africana OX=9785 PE=4 SV=1
DCFQTRAAPVIQYLKKGSEDEK
>tr|G3WQH5|G3WQH5_SARHA Albumin OS=Sarcophilus harrisii OX=9305 GN=ALB PE=4 SV=2
NCFDNKLSVLRDKVISSGAKQR
>tr|G3WRB2|G3WRB2_SARHA Albumin domain-containing protein OS=Sarcophilus harrisii OX=9305 GN=AFM PE=4 SV=1
ECFRIKATPITNDLKEISAKQQ
>tr|G5B5P2|G5B5P2_HETGA Albumin (Fragment) OS=Heterocephalus glaber OX=10181 GN=GW7_11087 PE=4 SV=1
QCLTPKLDALKEKALTSAAQQR
>tr|H0X1I5|H0X1I5_OTOGA Albumin OS=Otolemur garnettii OX=30611 GN=ALB PE=4 SV=1
KCLLPKLDTLKEEGMAASAKQR
>tr|H9GU02|H9GU02_ANOCA Albumin domain-containing protein OS=Anolis carolinensis OX=28377 GN=LOC100551552 PE=4 SV=2
TCFDEKISNIRKELLTAIHLEK
>tr|I6QYS3|I6QYS3_9SALA Serum albumin (Fragment) OS=Plethodon montanus OX=315418 GN=ALB PE=2 SV=1
ACFGEKMTALKKEMKTINALQQ
>tr|I6QYT2|I6QYT2_9SALA Serum albumin (Fragment) OS=Plethodon kiamichi OX=332579 GN=ALB PE=2 SV=1
ACFGEKMPALKKEMKTINALQQ
>tr|I6QYU6|I6QYU6_9SALA Serum albumin (Fragment) OS=Plethodon dorsalis OX=255923 GN=ALB PE=2 SV=1
ACFGEKMPALKKEIKTINALQQ
>tr|I6R7B3|I6R7B3_9SALA Serum albumin (Fragment) OS=Plethodon metcalfi OX=315414 GN=ALB PE=2 SV=1
ACFGEKMTALKKEMKTINALQL
>tr|I6R7F9|I6R7F9_9SALA Serum albumin (Fragment) OS=Plethodon vehiculum OX=154593 GN=ALB PE=2 SV=1
ACFAEKMPAVKKEIKLINSIQQ
>tr|I6RPD6|I6RPD6_9SALA Serum albumin (Fragment) OS=Plethodon stormi OX=154590 GN=ALB PE=2 SV=1
ACFAEKMPAVKKEIKIINSIQQ
>tr|I6S2X7|I6S2X7_9SALA Serum albumin (Fragment) OS=Plethodon richmondi OX=154588 GN=ALB PE=2 SV=1
ACFGEKMPALKKELKTINALQQ
>tr|K7FTS3|K7FTS3_PELSI Serum albumin OS=Pelodiscus sinensis OX=13735 GN=ALB PE=4 SV=1
KCLDEKLPLIKKKVLMVSKKNT
>tr|L5K939|L5K939_PTEAL Albumin OS=Pteropus alecto OX=9402 GN=PAL_GLEAN10004316 PE=4 SV=1
NCLAPKAKVLKEKLLASSAKQR
>tr|L5LI30|L5LI30_MYODS Albumin OS=Myotis davidii OX=225400 GN=MDA_GLEAN10010914 PE=4 SV=1
QRLGPKLDALQKEVLRSAYREE
>tr|M3YD14|M3YD14_MUSPF Albumin OS=Mustela putorius furo OX=9669 GN=ALB PE=4 SV=1
QCLTPKTEALREKVLVSSARER
>tr|O42279|O42279_PETMA Serum albumin-like protein OS=Petromyzon marinus OX=7757 GN=AS PE=2 SV=1
ECITRGREAIHQEVSAAYADAA
>tr|Q56G89|Q56G89_HUMAN Albumin OS=Homo sapiens OX=9606 PE=2 SV=1
ECLLPKLDELRDEGKASSAKQG
>tr|Q5EG48|Q5EG48_MICFO Albumin OS=Microtus fortis calamorum OX=311220 PE=2 SV=1
ACLGPKLDALKEKALLSSVKQR
>tr|Q6WDN9|Q6WDN9_CAVPO Albumin OS=Cavia porcellus OX=10141 GN=Alb PE=2 SV=1
DCLTPKLDAIKEKALVSSAQQR
>tr|Q8JIA9|Q8JIA9_SPHPU Serum albumin (Fragment) OS=Sphenodon punctatus OX=8508 PE=2 SV=1
LCFHPRIPPLIEYLKMSNGIQE
>tr|Q8UW05|Q8UW05_AMBMC Serum albumin OS=Ambystoma maculatum OX=43114 GN=ALB PE=2 SV=1
GCFNDKMPEHKQEVEYVCALQK
>tr|Q8UW06|Q8UW06_AMBTE Serum albumin OS=Ambystoma texanum OX=8304 GN=ALB PE=2 SV=1
DCLSEKMPAHKEEVEHVCAVQK
>tr|Q91134|Q91134_NAJNA Cobra serum albumin OS=Naja naja OX=35670 PE=2 SV=1
DCIHEKATEAKKKFREIMEEQE
>tr|Q9YGH6|Q9YGH6_9NEOB Serum albumin (Fragment) OS=Pelophylax shqipericus OX=44326 GN=ALB PE=2 SV=1
QCFGERMPQVKKLTNYLEDKHK
>Albumin_helix2
VFDEFKPLVEEPQNLIKQNCEL
>Helix2_A2V9Z4|ALBU_MACFA Albumin OS=Macaca fascicularis OX=9541 GN=ALB PE=2 SV=1
VFDEFQPLVEEPQNLVKQNCEL
>Helix2_A6YF56|ALBU_MESAU Albumin OS=Mesocricetus auratus OX=10036 GN=ALB PE=1 SV=1
VLDEFQPLVEEPKNLVKANCEL
>Helix2_G3MYZ3|AFAM_BOVIN Afamin OS=Bos taurus OX=9913 GN=AFM PE=1 SV=1
AENRFNETTEKSLKIVQRECEH
>Helix2_O35090|ALBU_MERUN Albumin OS=Meriones unguiculatus OX=10047 GN=ALB PE=2 SV=1
VFDEFKPLVEEPQNLVKSNCEL
>Helix2_O89020|AFAM_MOUSE Afamin OS=Mus musculus OX=10090 GN=Afm PE=1 SV=2
VEDKFNETTQRSLAMVQQECKQ
>Helix2_P02769|ALBU_BOVIN Albumin OS=Bos taurus OX=9913 GN=ALB PE=1 SV=4
VFDKLKHLVDEPQNLIKQNCDQ
>Helix2_P02770|ALBU_RAT Albumin OS=Rattus norvegicus OX=10116 GN=Alb PE=1 SV=2
VLAEFQPLVEEPKNLVKTNCEL
>Helix2_P07724|ALBU_MOUSE Albumin OS=Mus musculus OX=10090 GN=Alb PE=1 SV=3
VLAEFQPLVEEPKNLVKTNCDL
>Helix2_P08759|ALBUA_XENLA Albumin A OS=Xenopus laevis OX=8355 GN=alb-a PE=2 SV=2
GADRFMNEAKERFAYLKQNCDI
>Helix2_P08835|ALBU_PIG Albumin OS=Sus scrofa OX=9823 GN=ALB PE=1 SV=2
VFDKFQPLVDEPKNLIKQNCEL
>Helix2_P14639|ALBU_SHEEP Albumin OS=Ovis aries OX=9940 GN=ALB PE=1 SV=1
VFDKLKHLVDEPQNLIKKNCEL
>Helix2_P19121|ALBU_CHICK Albumin OS=Gallus gallus OX=9031 GN=ALB PE=1 SV=2
AQEQLNQHIKETQDVVKTNCDL
>Helix2_P35747|ALBU_HORSE Albumin OS=Equus caballus OX=9796 GN=ALB PE=1 SV=1
VFDQFTPLVEEPKSLVKKNCDL
>Helix2_P36953|AFAM_RAT Afamin OS=Rattus norvegicus OX=10116 GN=Afm PE=3 SV=1
AEDKFNETTERSLAMVQQECKQ
>Helix2_P43652|AFAM_HUMAN Afamin OS=Homo sapiens OX=9606 GN=AFM PE=1 SV=1
AEDKFNETTEKSLKMVQQECKH
>Helix2_P49064|ALBU_FELCA Albumin OS=Felis catus OX=9685 GN=ALB PE=1 SV=1
VFDEFKPLVEEPHNLVKTNCEL
>Helix2_P49065|ALBU_RABIT Albumin OS=Oryctolagus cuniculus OX=9986 GN=ALB PE=1 SV=2
VLDEFQPLVDEPKNLVKQNCEL
>Helix2_P49822|ALBU_CANLF Albumin OS=Canis lupus familiaris OX=9615 GN=ALB PE=1 SV=3
VLDEFKPLVDEPQNLVKTNCEL
>Helix2_Q3T478|ALBU_BOMMX Serum albumin OS=Bombina maxima OX=161274 PE=1 SV=1
GEHVLADAIKESTELTEKDCAI
>tr|A0A061IJ21|A0A061IJ21_CRIGR Albumin OS=Cricetulus griseus OX=10029 GN=H671_1g2575 PE=4 SV=1
VLDEFQPLVEEPKNLVKANCDL
>tr|A0A087R269|A0A087R269_APTFO Serum albumin OS=Aptenodytes forsteri OX=9233 GN=AS27_10815 PE=4 SV=1
TVEMLHKPIKETQEVVKTNCEL
>tr|A0A087VRD9|A0A087VRD9_BALRE Serum albumin (Fragment) OS=Balearica regulorum gibbericeps OX=100784 GN=N312_04369 PE=4 SV=1
AVEELNNHIKETQDVVKTNCDL
>tr|A0A091EMF8|A0A091EMF8_CORBR Serum albumin OS=Corvus brachyrhynchos OX=85066 GN=N302_14878 PE=4 SV=1
AVEDLNKHIKETEDVVKTNCEL
>tr|A0A091G8Y4|A0A091G8Y4_9AVES Serum albumin (Fragment) OS=Cuculus canorus OX=55661 GN=N303_05823 PE=4 SV=1
AQEELNKHIQETQDVVKTNCDL
>tr|A0A091GNH5|A0A091GNH5_BUCRH Serum albumin (Fragment) OS=Buceros rhinoceros silvestris OX=175836 GN=N320_07377 PE=4 SV=1
AKEKLDKHIKETQDLVKTNCDL
>tr|A0A091I8G9|A0A091I8G9_CALAN Serum albumin OS=Calypte anna OX=9244 GN=N300_02121 PE=4 SV=1
AVEELNKHIQETQDVVKTNCEL
>tr|A0A091KH67|A0A091KH67_9GRUI Serum albumin (Fragment) OS=Chlamydotis macqueenii OX=187382 GN=N324_04735 PE=4 SV=1
AVEELDKHIKETQDVVKTNCDL
>tr|A0A091MHG6|A0A091MHG6_9PASS Serum albumin OS=Acanthisitta chloris OX=57068 GN=N310_13515 PE=4 SV=1
AVEELEKQVKEAQDVVNTNCEL
>tr|A0A091MMC9|A0A091MMC9_CARIC Serum albumin (Fragment) OS=Cariama cristata OX=54380 GN=N322_12131 PE=4 SV=1
AVEDLNKHIKETQDVVKTNCEL
>tr|A0A091NPM5|A0A091NPM5_APAVI Serum albumin (Fragment) OS=Apaloderma vittatum OX=57397 GN=N311_04327 PE=4 SV=1
AEDDLNKHIRETQDVVKTNCEF
>tr|A0A091PLW7|A0A091PLW7_LEPDC Serum albumin (Fragment) OS=Leptosomus discolor OX=188344 GN=N330_13395 PE=4 SV=1
AVEELDKHIKENQEVVRINCEL
>tr|A0A091R9A9|A0A091R9A9_MERNU Serum albumin OS=Merops nubicus OX=57421 GN=N331_03984 PE=4 SV=1
AVEDLNKHIKETQDVVKTNCDF
>tr|A0A091RWK1|A0A091RWK1_9GRUI Serum albumin OS=Mesitornis unicolor OX=54374 GN=N332_03122 PE=4 SV=1
AVEELNKHIKETQDVVKTNCDL
>tr|A0A091UPZ3|A0A091UPZ3_PHALP Serum albumin OS=Phaethon lepturus OX=97097 GN=N335_06786 PE=4 SV=1
AHEELSKHVKETEDVVKTNCDL
>tr|A0A091WBF7|A0A091WBF7_OPIHO Serum albumin OS=Opisthocomus hoazin OX=30419 GN=N306_01286 PE=4 SV=1
AVDESKKHIKETQDVVKTNCEL
>tr|A0A091WH83|A0A091WH83_NIPNI Serum albumin OS=Nipponia nippon OX=128390 GN=Y956_03391 PE=4 SV=1
AVEELNKHIKETQDVVQTNCDL
>tr|A0A093F817|A0A093F817_TYTAL Serum albumin OS=Tyto alba OX=56313 GN=N341_01277 PE=4 SV=1
AVEDLNKHIEETQDVVKTNCEL
>tr|A0A093FHI9|A0A093FHI9_GAVST Serum albumin OS=Gavia stellata OX=37040 GN=N328_06103 PE=4 SV=1
AQEELHKHIKETQDVVKTNCEL
>tr|A0A093GD58|A0A093GD58_DRYPU Serum albumin (Fragment) OS=Dryobates pubescens OX=118200 GN=N307_08092 PE=4 SV=1
AEEELTKLIKETQDVVKTNCEL
>tr|A0A093I422|A0A093I422_STRCA Serum albumin (Fragment) OS=Struthio camelus australis OX=441894 GN=N308_00941 PE=4 SV=1
QEEELKKHIKETQDVVKINCDL
>tr|A0A093QN86|A0A093QN86_9PASS Serum albumin OS=Manacus vitellinus OX=328815 GN=N305_12782 PE=4 SV=1
AEEELNKHIKETQELVKTNCDL
>tr|A0A093TAA7|A0A093TAA7_PHACA Serum albumin (Fragment) OS=Phalacrocorax carbo OX=9209 GN=N336_00997 PE=4 SV=1
AVVELEKHIKETQDLVKTNCEF
>tr|A0A094L652|A0A094L652_ANTCR Serum albumin (Fragment) OS=Antrostomus carolinensis OX=279965 GN=N321_03763 PE=4 SV=1
AVEELNKHIKETQDVVKTNCEL
>tr|A0A094L9Z6|A0A094L9Z6_PODCR Serum albumin (Fragment) OS=Podiceps cristatus OX=345573 GN=N338_13009 PE=4 SV=1
AHEELSKHIKETQDVVNTNCEL
>tr|A0A099ZM43|A0A099ZM43_TINGU Serum albumin OS=Tinamus guttatus OX=94827 GN=N309_11365 PE=4 SV=1
AEEELKKHIKETEEVVKVNCDL
>tr|A0A0A0AN62|A0A0A0AN62_CHAVO Serum albumin OS=Charadrius vociferus OX=50402 GN=N301_09369 PE=4 SV=1
AHEELNKHIKETQDVVKTNCDI
>tr|A0A0Q3X9Z0|A0A0Q3X9Z0_AMAAE Serum albumin-like protein OS=Amazona aestiva OX=12930 GN=AAES_04781 PE=4 SV=1
AQEDLNKHIKETQDVVKTNCDL
>tr|A0A151N5S7|A0A151N5S7_ALLMI Serum albumin OS=Alligator mississippiensis OX=8496 GN=ALB PE=4 SV=1
VEAAIQEHIQETKDLIKARCDR
>tr|A0A1A6GCY1|A0A1A6GCY1_NEOLE Albumin domain-containing protein OS=Neotoma lepida OX=56216 GN=A6R68_07361 PE=4 SV=1
AEDKFNETTEKSFAMVQQECKQ
>tr|A0A1B8Y8N9|A0A1B8Y8N9_XENTR Albumin OS=Xenopus tropicalis OX=8364 GN=alb PE=4 SV=1
AANLFLNEAKERFAYLKQNCDA
>tr|A0A1S2ZRW6|A0A1S2ZRW6_ERIEU Albumin OS=Erinaceus europaeus OX=9365 GN=ALB PE=4 SV=1
VFDDLKPLVEEPQKLVKENCEL
>tr|A0A1S3FHD6|A0A1S3FHD6_DIPOR Albumin OS=Dipodomys ordii OX=10020 GN=LOC105988594 PE=4 SV=1
AFEELKPLVEEPQNLVKDNCEQ
>tr|A0A1S3FI52|A0A1S3FI52_DIPOR Albumin OS=Dipodomys ordii OX=10020 GN=LOC105988593 PE=4 SV=1
VFGEFKPLVEEPQNLVKQACQQ
>tr|A0A1U7RIR9|A0A1U7RIR9_ALLSI Serum albumin OS=Alligator sinensis OX=38654 GN=ALB PE=4 SV=1
VEAAIQEHIQETKELVKARCDR
>tr|A0A1U7RTP4|A0A1U7RTP4_ALLSI Serum albumin-like OS=Alligator sinensis OX=38654 GN=LOC102376438 PE=4 SV=1
AEEEFQNHIQETENLIKANCDL
>tr|A0A1V4JUX8|A0A1V4JUX8_PATFA Serum albumin isoform B OS=Patagioenas fasciata monilis OX=372326 GN=ALB PE=4 SV=1
AQEELNKHIKETQDVVKTNCDL
>tr|A0A212D5P0|A0A212D5P0_CEREH Albumin OS=Cervus elaphus hippelaphus OX=46360 GN=Celaphus_00017423 PE=4 SV=1
VFDKLQHLVDEPQNLIKQNCDL
>tr|A0A218UQG0|A0A218UQG0_9PASE Serum albumin OS=Lonchura striata domestica OX=299123 GN=ALB PE=4 SV=1
AQEELNKHIKETEDVVKTNCEL
>tr|A0A226MDX7|A0A226MDX7_CALSU Albumin domain-containing protein OS=Callipepla squamata OX=9009 GN=ASZ78_003367 PE=4 SV=1
AKEELNHHIKETQDVVKTNCDL
>tr|A0A287BB29|A0A287BB29_PIG Albumin domain-containing protein OS=Sus scrofa OX=9823 GN=LOC102166306 PE=1 SV=1
GEEIFQRVVHDSHERVKNLCDL
>tr|A0A2I2UT16|A0A2I2UT16_FELCA Albumin domain-containing protein OS=Felis catus OX=9685 GN=LOC101095098 PE=4 SV=1
GKEMFQRVVGESHERIKNHCDL
>tr|A0A2I3H4J6|A0A2I3H4J6_NOMLE Albumin OS=Nomascus leucogenys OX=61853 GN=ALB PE=4 SV=1
VFDEFKPLVEEPQNLIKHNCEL
>tr|A0A2K5JLW3|A0A2K5JLW3_COLAP Albumin domain-containing protein OS=Colobus angolensis palliatus OX=336983 PE=4 SV=1
AEDKFNETTEKSLKMIQQECKH
>tr|A0A2K5QA72|A0A2K5QA72_CEBIM Albumin OS=Cebus imitator OX=2715852 PE=4 SV=1
VFDEFQPLVEDPQKLVKQNCEL
>tr|A0A2K6MJ29|A0A2K6MJ29_RHIBE Albumin OS=Rhinopithecus bieti OX=61621 GN=ALB PE=4 SV=1
VLDEFQPLVEEPQNLVKQNCEL
>tr|A0A2K6TMC5|A0A2K6TMC5_SAIBB Albumin OS=Saimiri boliviensis boliviensis OX=39432 GN=ALB PE=4 SV=1
VFDEFQPLVEDPQNLVKHNCEL
>tr|A0A2S1M4Y6|A0A2S1M4Y6_CERNI Albumin OS=Cervus nippon OX=9863 PE=2 SV=1
VFGKLQHLVDEPQNLIKQNCDL
>tr|A0A2U3V5M2|A0A2U3V5M2_TURTR Albumin OS=Tursiops truncatus OX=9739 GN=ALB PE=4 SV=2
VFEKLRPLVEEPKNLIKQNCEL
>tr|A0A2U3VEQ8|A0A2U3VEQ8_ODORO Albumin OS=Odobenus rosmarus divergens OX=9708 GN=ALB PE=4 SV=1
VLDEFKPLVEEPQNLVKTNCEL
>tr|A0A2Y9FLM7|A0A2Y9FLM7_PHYMC Albumin OS=Physeter macrocephalus OX=9755 GN=ALB PE=4 SV=1
VFEKLKPLVDEPQNLIKQNCEL
>tr|A0A2Y9JLE8|A0A2Y9JLE8_ENHLU Albumin OS=Enhydra lutris kenyoni OX=391180 GN=LOC111148905 PE=4 SV=1
VLDEFKPLVEEPQNLVKVNCEL
>tr|A0A2Y9QJ69|A0A2Y9QJ69_DELLE Albumin OS=Delphinapterus leucas OX=9749 GN=ALB PE=4 SV=1
VFEKLQPLVEEPKNLIKQNCEL
>tr|A0A2Y9RIZ4|A0A2Y9RIZ4_TRIMA Albumin OS=Trichechus manatus latirostris OX=127582 GN=LOC101359043 PE=4 SV=1
VLDEFKPLIEEPQNLVKQNCED
>tr|A0A383ZXR0|A0A383ZXR0_BALAS Albumin OS=Balaenoptera acutorostrata scammoni OX=310752 GN=ALB PE=4 SV=1
VFEKLQPLVDEPQNLIKQNCEL
>tr|A0A384C9B0|A0A384C9B0_URSMA Albumin OS=Ursus maritimus OX=29073 GN=ALB PE=4 SV=1
VLDEFKPLVEEPQNLVKSNCEL
>tr|A0A3M0KLX2|A0A3M0KLX2_HIRRU Albumin domain-containing protein OS=Hirundo rustica rustica OX=333673 GN=DUI87_08698 PE=4 SV=1
AQEELNKHVKETEDVVKTNCEL
>tr|A0A3Q0DSV4|A0A3Q0DSV4_CARSF Albumin OS=Carlito syrichta OX=1868482 GN=ALB PE=4 SV=1
VFDEMQPLVNEPKNLVKQNCEL
>tr|A0A3Q0G2I5|A0A3Q0G2I5_ALLSI Serum albumin-like isoform X2 OS=Alligator sinensis OX=38654 GN=LOC102380877 PE=4 SV=1
VEEKLQSHIQETEATVKTNCDL
>tr|A0A3Q9WH96|A0A3Q9WH96_TAMSI Albumin OS=Tamias sibiricus OX=64680 GN=Alb PE=2 SV=1
VFQEFEPLVTEPQNVVKQNCDL
>tr|A0A452I8W0|A0A452I8W0_9SAUR Albumin domain-containing protein OS=Gopherus agassizii OX=38772 PE=4 SV=1
GEEILKKQIQEDQELMKTNCDV
>tr|A0A452RMP8|A0A452RMP8_URSAM Albumin domain-containing protein OS=Ursus americanus OX=9643 PE=4 SV=1
GQEMFQRVIRESHERVKHHCDL
>tr|A0A493TIR6|A0A493TIR6_ANAPP Albumin OS=Anas platyrhynchos platyrhynchos OX=8840 GN=ALB PE=4 SV=1
AQDQLNEHIKETQDVVKTNCDL
>tr|A0A4U1F5L5|A0A4U1F5L5_MONMO Albumin OS=Monodon monoceros OX=40151 GN=EI555_014075 PE=4 SV=1
VFEKLQPLVEEPKNLIKLNCEL
>tr|A0A4U1F5N2|A0A4U1F5N2_MONMO Albumin domain-containing protein (Fragment) OS=Monodon monoceros OX=40151 GN=EI555_014080 PE=4 SV=1
GEEMFQRVVHESHEHVKNQCDL
>tr|A0A4X2KJW1|A0A4X2KJW1_VOMUR Albumin OS=Vombatus ursinus OX=29139 GN=ALB PE=4 SV=1
VAEHRKALIDESSHLFKERCDL
>tr|A0A4X2KQT0|A0A4X2KQT0_VOMUR Albumin OS=Vombatus ursinus OX=29139 GN=ALB PE=4 SV=1
VAEHWKTVIDDSNRLVKENCDL
>tr|A0A5E4BJX4|A0A5E4BJX4_MARMO Albumin (Fragment) OS=Marmota monax OX=9995 GN=MONAX_5E019954 PE=4 SV=1
VFEEFEPLVTEPQNIVKQNCDL
>tr|A0A5F5PTA7|A0A5F5PTA7_HORSE Albumin domain-containing protein OS=Equus caballus OX=9796 PE=4 SV=2
GKQMFQRVVHESHEHVKNHCDL
>tr|A0A5N3UZT4|A0A5N3UZT4_MUNMU Albumin domain-containing protein OS=Muntiacus muntjak OX=9888 GN=FD754_019329 PE=4 SV=1
AENRFNETTEKSLKTVQRECEH
>tr|A0A5N3V071|A0A5N3V071_MUNMU Albumin OS=Muntiacus muntjak OX=9888 GN=FD754_019335 PE=4 SV=1
VFDKLNHLVDEPQNLIKQNCDL
>tr|A0A5N4EFP0|A0A5N4EFP0_CAMDR Albumin OS=Camelus dromedarius OX=9838 GN=Cadr_000001877 PE=4 SV=1
VFDKLQHLADEPQNLVKQNCEL
>tr|A0A643C8E2|A0A643C8E2_BALPH Albumin domain-containing protein (Fragment) OS=Balaenoptera physalus OX=9770 GN=E2I00_013439 PE=4 SV=1
AENKFNETTEKSLKIVQRECEH
>tr|A0A643C8Q4|A0A643C8Q4_BALPH Albumin domain-containing protein OS=Balaenoptera physalus OX=9770 GN=E2I00_013442 PE=4 SV=1
GEEMFQRVVRESHEHVKNQCDL
>tr|A0A662YVA5|A0A662YVA5_ACIRT Serum albumin 2 (Fragment) OS=Acipenser ruthenus OX=7906 GN=EOD39_11471 PE=4 SV=1
TEEQLALAIKDHLAHVQQMCAV
>tr|A0A663DKV2|A0A663DKV2_AQUCH Serum albumin-like OS=Aquila chrysaetos chrysaetos OX=223781 GN=ALB PE=4 SV=1
AQEDLNKHIKETQDVVKTNCEL
>tr|A0A663MSH1|A0A663MSH1_ATHCN Albumin OS=Athene cunicularia OX=194338 GN=ALB PE=4 SV=1
AQEELNKHIKETQDVVKTNCEL
>tr|A0A663MSI3|A0A663MSI3_ATHCN Albumin domain-containing protein OS=Athene cunicularia OX=194338 PE=4 SV=1
GEEELKKHIYETESVMKTSCDI
>tr|A0A669PZA4|A0A669PZA4_PHACC Albumin OS=Phasianus colchicus OX=9054 PE=4 SV=1
AKDQLNQHVKETQDVVKTNCDL
>tr|A0A670JHE0|A0A670JHE0_PODMU Albumin domain-containing protein OS=Podarcis muralis OX=64176 PE=4 SV=1
GEAELKKHISDTLEVMKKNCEL
>tr|A0A670JIZ0|A0A670JIZ0_PODMU Albumin domain-containing protein OS=Podarcis muralis OX=64176 PE=4 SV=1
GEGELRQYADNTLETLKMRCNL
>tr|A0A671FUU9|A0A671FUU9_RHIFE Albumin OS=Rhinolophus ferrumequinum OX=59479 GN=ALB PE=4 SV=1
VFDELQTLVDEPQKLVKENCDL
>tr|A0A671G520|A0A671G520_RHIFE Albumin domain-containing protein OS=Rhinolophus ferrumequinum OX=59479 PE=4 SV=1
GKEMFQRVVLESHERVKNYCGL
>tr|A0A672UYP3|A0A672UYP3_STRHB Albumin OS=Strigops habroptila OX=2489341 GN=ALB PE=4 SV=1
AQEDLNKHIKETQDVVKTNCDF
>tr|A0A673SN32|A0A673SN32_SURSU Albumin OS=Suricata suricatta OX=37032 PE=4 SV=1
VLDDFKALVDEPQNLVKTNCEL
>tr|A0A674IGW6|A0A674IGW6_TERCA Serum albumin-like OS=Terrapene carolina triunguis OX=2587831 GN=ALB PE=4 SV=1
AEEKLKSYIQETQEIVKTNCDL
>tr|A0A6G1BCZ4|A0A6G1BCZ4_CROCR Albumin (Fragment) OS=Crocuta crocuta OX=9678 GN=Alb_0 PE=4 SV=1
VFDEFKPLVEEPQNLVKTNCEL
>tr|A0A6I8MZS2|A0A6I8MZS2_ORNAN Albumin OS=Ornithorhynchus anatinus OX=9258 GN=ALB PE=4 SV=1
AAEELKTYVAETKALVKDNCDL
>tr|A0A6I9LWC9|A0A6I9LWC9_PERMB Albumin OS=Peromyscus maniculatus bairdii OX=230844 GN=Alb PE=4 SV=1
VLDEFQPLVEEPKNLVKTNCEL
>tr|A0A6I9MG68|A0A6I9MG68_PERMB Albumin OS=Peromyscus maniculatus bairdii OX=230844 GN=LOC102916574 PE=4 SV=1
VLGELPPLVEETKNLVKTNCEL
>tr|A0A6I9X7J7|A0A6I9X7J7_9SAUR Serum albumin-like OS=Thamnophis sirtalis OX=35019 GN=LOC106540733 PE=4 SV=1
GEEQLKLYITKITEVVKNNCNN
>tr|A0A6J0CTW9|A0A6J0CTW9_PERMB Albumin OS=Peromyscus maniculatus bairdii OX=230844 GN=LOC102907422 PE=4 SV=1
VLGELPPLVEEPKNVVKTNCEL
>tr|A0A6J2L4J1|A0A6J2L4J1_9CHIR Albumin OS=Phyllostomus discolor OX=89673 GN=ALB PE=4 SV=1
VFDEFKPLVEEPTQLVKKNCEE
>tr|A0A6J3GGD4|A0A6J3GGD4_SAPAP Albumin OS=Sapajus apella OX=9515 GN=ALB PE=4 SV=1
VFDEFQPLVEDPQNLVKQNCEL
>tr|A0A6P3FUI6|A0A6P3FUI6_OCTDE Albumin OS=Octodon degus OX=10160 GN=Alb PE=4 SV=1
VFDELQPLIDEPKTLIQHNCEL
>tr|A0A6P3Q8N8|A0A6P3Q8N8_PTEVA Albumin OS=Pteropus vampyrus OX=132908 GN=ALB PE=4 SV=1
VFDELQPLVDEPQKLMKQNCEF
>tr|A0A6P5KHQ0|A0A6P5KHQ0_PHACI Albumin OS=Phascolarctos cinereus OX=38626 GN=LOC110209798 PE=4 SV=1
VADDRKAVIEEADHLIKENCDI
>tr|A0A6P8SGE3|A0A6P8SGE3_GEOSA Serum albumin-like OS=Geotrypetes seraphini OX=260995 GN=LOC117368252 PE=4 SV=1
GEEELKKAIAVAKTLQKVNCDA
>tr|A0A6P9CGQ0|A0A6P9CGQ0_PANGU Serum albumin-like OS=Pantherophis guttatus OX=94885 GN=LOC117669030 PE=4 SV=1
GEEEIKLYITKINDVVKNNCDR
>tr|A0A7J7FFK8|A0A7J7FFK8_DICBM Albumin OS=Diceros bicornis minor OX=77932 GN=HPG69_001397 PE=4 SV=1
VFDELKPLVDEPVKLVKENCEI
>tr|A0A7J8AI53|A0A7J8AI53_MYOMY Albumin OS=Myotis myotis OX=51298 GN=mMyoMyo1_000564 PE=4 SV=1
VLYELQSLVNEPHKYVKKDCET
>tr|A0A7J8AIM6|A0A7J8AIM6_MYOMY Albumin OS=Myotis myotis OX=51298 GN=mMyoMyo1_000565 PE=4 SV=1
VFDELKPLVDEPKTLVTKNCET
>tr|A0A7J8AXV9|A0A7J8AXV9_PIPKU Albumin OS=Pipistrellus kuhlii OX=59472 GN=mPipKuh1_000553 PE=4 SV=1
VFDELKPLVDEPKELVTKNCEL
>tr|A0A7J8AY39|A0A7J8AY39_PIPKU Albumin OS=Pipistrellus kuhlii OX=59472 GN=mPipKuh1_000552 PE=4 SV=1
VLYELQPLVDEPHEFVKKDCET
>tr|A0A7J8E5X0|A0A7J8E5X0_ROUAE Albumin OS=Rousettus aegyptiacus OX=9407 GN=HJG63_000557 PE=4 SV=1
VLDELQVIADEPQKLIKKKCDL
>tr|A0A7J8JPQ5|A0A7J8JPQ5_MOLMO Albumin OS=Molossus molossus OX=27622 GN=HJG59_000573 PE=4 SV=1
AFDEFKPLVDEPQELVKKNCEV
>tr|A0A7J8JQ54|A0A7J8JQ54_MOLMO Albumin OS=Molossus molossus OX=27622 GN=HJG59_000574 PE=4 SV=1
AFDEFKPLVDEPHELVKKNCEL
>tr|A0A803T9W0|A0A803T9W0_ANOCA Albumin domain-containing protein OS=Anolis carolinensis OX=28377 GN=LOC100562375 PE=4 SV=1
GEGLLKKHISDTMELVKTRCDH
>tr|A0A803V7X5|A0A803V7X5_FICAL Albumin OS=Ficedula albicollis OX=59894 GN=ALB PE=4 SV=1
AQEELNKQVKESEDVVKTNCEL
>tr|A0A803XP81|A0A803XP81_MELGA Albumin OS=Meleagris gallopavo OX=9103 GN=ALB PE=4 SV=1
AQDQLNQHIKETQDVVKTNCDL
>tr|A0A8B7B0H8|A0A8B7B0H8_ORYAF Albumin OS=Orycteropus afer afer OX=1230840 GN=ALB PE=4 SV=1
VFDEFKPLVDEPMSLVKNNCEL
>tr|A0A8B7EZV2|A0A8B7EZV2_MICMU Albumin OS=Microcebus murinus OX=30608 GN=ALB PE=4 SV=1
VLDEFKPLVEKPQNLIKQNCEL
>tr|A0A8B7J7N5|A0A8B7J7N5_9AVES Serum albumin-like isoform X1 OS=Apteryx mantelli mantelli OX=202946 GN=LOC106491962 PE=4 SV=1
AEEELKKHIKETQDVIKINCDL
>tr|A0A8B7T8C0|A0A8B7T8C0_HIPAR Albumin OS=Hipposideros armiger OX=186990 GN=ALB PE=4 SV=1
VFDELNALVEEPKNLVKQNCEL
>tr|A0A8B9Q4U9|A0A8B9Q4U9_APTOW Albumin domain-containing protein OS=Apteryx owenii OX=8824 PE=4 SV=1
GEEELKKHIHETESVMKTSCDI
>tr|A0A8B9SAR1|A0A8B9SAR1_APTOW Albumin OS=Apteryx owenii OX=8824 PE=4 SV=1
AEEELKKHIKETQDVIKTNCDL
>tr|A0A8C0BQ30|A0A8C0BQ30_9AVES Albumin OS=Buteo japonicus OX=224669 PE=4 SV=1
AQEDLNKHVKETQDVVKTNCEL
>tr|A0A8C0F6Y5|A0A8C0F6Y5_BUBBB Albumin domain-containing protein OS=Bubo bubo OX=30461 PE=4 SV=1
GEEELRKHIYETESVMKTSCDI
>tr|A0A8C0IDL3|A0A8C0IDL3_BUBBB Albumin OS=Bubo bubo OX=30461 PE=4 SV=1
AQEELNKHIKETQDLVKTNCEL
>tr|A0A8C0NVT8|A0A8C0NVT8_CANLF Albumin domain-containing protein OS=Canis lupus familiaris OX=9615 GN=AFM PE=4 SV=1
AEYKFNETTEKSLKIVQRECEH
>tr|A0A8C0P2L4|A0A8C0P2L4_CANLF Albumin domain-containing protein OS=Canis lupus familiaris OX=9615 PE=4 SV=1
GKEMFQRVIRESHERVKNHCDL
>tr|A0A8C0VHM5|A0A8C0VHM5_CYACU Albumin OS=Cyanistes caeruleus OX=156563 GN=ALB PE=4 SV=1
AQEEANKHLKETEEVVKTNCEL
>tr|A0A8C0WDN4|A0A8C0WDN4_CASCN Albumin OS=Castor canadensis OX=51338 GN=LOC109678590 PE=4 SV=1
VFDELKPLVDEPQNLVKEKCAQ
>tr|A0A8C0WH83|A0A8C0WH83_CASCN Albumin domain-containing protein OS=Castor canadensis OX=51338 GN=LOC109678592 PE=4 SV=1
GNEMFQRVVRESRDRVKNHCGL
>tr|A0A8C2S8L1|A0A8C2S8L1_CAPHI Albumin domain-containing protein OS=Capra hircus OX=9925 PE=4 SV=1
GEGIFQRVVRESHERVKNQCDL
>tr|A0A8C3J6P4|A0A8C3J6P4_9CHAR Albumin OS=Calidris pygmaea OX=425635 PE=4 SV=1
AQEELNKHIKETEDVVKTNCDI
>tr|A0A8C3M1S2|A0A8C3M1S2_CHRPC Albumin OS=Chrysolophus pictus OX=9089 PE=4 SV=1
ARDQLNQHVKETQDVVKTNCDL
>tr|A0A8C3NQJ8|A0A8C3NQJ8_9PASS Albumin OS=Cyanoderma ruficeps OX=181631 PE=4 SV=1
AQVELNKHVKETEDVVKTNCEL
>tr|A0A8C3SSI3|A0A8C3SSI3_CHESE Albumin OS=Chelydra serpentina OX=8475 PE=4 SV=1
AEETLRSHIQETQEVVKTNCDL
>tr|A0A8C3SVR9|A0A8C3SVR9_CHESE Albumin OS=Chelydra serpentina OX=8475 PE=4 SV=1
GEEMLKEQLRESQELVRANCNF
>tr|A0A8C3V7Y2|A0A8C3V7Y2_CATUS Albumin OS=Catharus ustulatus OX=91951 PE=4 SV=1
AQEELNKLVKESQDVVKTNCEL
>tr|A0A8C3YN70|A0A8C3YN70_9CETA Albumin domain-containing protein OS=Catagonus wagneri OX=51154 PE=4 SV=1
GEEIFQRVVQDSHERVKHQCDL
>tr|A0A8C3YP16|A0A8C3YP16_9CETA Albumin OS=Catagonus wagneri OX=51154 GN=ALB PE=4 SV=1
VFDKFKPLVDEPETLIKQNCEL
>tr|A0A8C4IXS1|A0A8C4IXS1_DRONO Albumin OS=Dromaius novaehollandiae OX=8790 GN=ALB PE=4 SV=1
AVKELKKHVKETQDVVKVNCDL
>tr|A0A8C4IXZ1|A0A8C4IXZ1_DRONO Albumin OS=Dromaius novaehollandiae OX=8790 GN=ALB PE=4 SV=1
AEEELKKHVKETQDVVKVNCDL
>tr|A0A8C4SLB3|A0A8C4SLB3_ERPCA Serum albumin 1-like OS=Erpetoichthys calabaricus OX=27687 GN=LOC114652093 PE=4 SV=1
ADEKLHAAMQDNLSYFQKMCAF
>tr|A0A8C4SMA2|A0A8C4SMA2_ERPCA Serum albumin 1-like OS=Erpetoichthys calabaricus OX=27687 GN=LOC114652093 PE=4 SV=1
ADEKLHAAVQDNLSHFQKICAL
>tr|A0A8C5K0T6|A0A8C5K0T6_JACJA Albumin OS=Jaculus jaculus OX=51337 GN=Alb PE=4 SV=1
VFDDFAPLVEEPKNLVKQNCDL
>tr|A0A8C5UDI3|A0A8C5UDI3_9PASS Albumin OS=Malurus cyaneus samueli OX=2593467 PE=4 SV=1
AQEELNKQIKETEDVVKTNCEA
>tr|A0A8C6E629|A0A8C6E629_MOSMO Albumin domain-containing protein OS=Moschus moschiferus OX=68415 PE=4 SV=1
GEGMFQRVVRESHEHVKNQCDL
>tr|A0A8C6HFP5|A0A8C6HFP5_MUSSI Albumin superfamily member 1 OS=Mus spicilegus OX=10103 PE=4 SV=1
GKEMFQKVILESRDRVKTYCDL
>tr|A0A8C6QPG5|A0A8C6QPG5_NANGA Albumin OS=Nannospalax galili OX=1026970 GN=Alb PE=4 SV=1
VFDEFQPLVDEPKKLVKENCEL
>tr|A0A8C6W8B1|A0A8C6W8B1_NANGA Albumin superfamily member 1 OS=Nannospalax galili OX=1026970 PE=4 SV=1
GKEIFRGVVRESHDRVKTHCDL
>tr|A0A8C6X8U0|A0A8C6X8U0_NAJNA Albumin domain-containing protein OS=Naja naja OX=35670 PE=4 SV=1
GEVVFKLYITSINEVVKSNCDS
>tr|A0A8C6YYD4|A0A8C6YYD4_NOTPE Serum albumin-like OS=Nothoprocta perdicaria OX=30464 GN=LOC112950063 PE=4 SV=1
AEEELKKHVKETEDVVKVNCDL
>tr|A0A8C7BCA2|A0A8C7BCA2_NEOVI Albumin domain-containing protein OS=Neovison vison OX=452646 PE=4 SV=1
GQEMFQRVVHESHERVKHHCDL
>tr|A0A8C8RT79|A0A8C8RT79_9SAUR Albumin OS=Pelusios castaneus OX=367368 PE=4 SV=1
AEEKLRNHIQETQETVKTNCDL
>tr|A0A8C8WJU3|A0A8C8WJU3_PANLE Albumin domain-containing protein OS=Panthera leo OX=9689 PE=4 SV=1
GKEMFQRVVGESHERIKNYCDL
>tr|A0A8C8ZJ63|A0A8C8ZJ63_PROSS Albumin OS=Prolemur simus OX=1328070 GN=ALB PE=4 SV=1
VFDEFQPLVEKPQKLVKESCEL
>tr|A0A8C9MNQ7|A0A8C9MNQ7_SERCA Albumin OS=Serinus canaria OX=9135 GN=ALB PE=4 SV=1
AQEEENKHVKETEDVVKTNCEL
>tr|A0A8C9PGA8|A0A8C9PGA8_SPEDA Albumin OS=Spermophilus dauricus OX=99837 PE=4 SV=1
VFEEFEPLVTEPQNVVKQNCDL
>tr|A0A8C9PK08|A0A8C9PK08_SPEDA Albumin OS=Spermophilus dauricus OX=99837 PE=4 SV=1
VFVEFELLVTEPQNIVKQSCDL
>tr|A0A8C9PNV0|A0A8C9PNV0_SPEDA Albumin domain-containing protein OS=Spermophilus dauricus OX=99837 PE=4 SV=1
AEDKFNETTERSLRMVQQECEQ
>tr|A0A8C9PPF9|A0A8C9PPF9_SPEDA Albumin OS=Spermophilus dauricus OX=99837 PE=4 SV=1
VVGEFEPLVTEPQNVVKQNCDL
>tr|A0A8D0E4F4|A0A8D0E4F4_SALMN Albumin domain-containing protein OS=Salvator merianae OX=96440 PE=4 SV=1
GGEESNKLIAEAQEVIKYHCDF
>tr|A0A8D0E5N2|A0A8D0E5N2_SALMN Albumin domain-containing protein OS=Salvator merianae OX=96440 PE=4 SV=1
GVGEAKKHIAEIQEVVKTKCDI
>tr|A0A8D0R1E2|A0A8D0R1E2_PIG Albumin domain-containing protein OS=Sus scrofa OX=9823 PE=4 SV=1
AEKKFNETTEKSLKIVQRECEH
>tr|A0A8D2D666|A0A8D2D666_SCIVU Albumin OS=Sciurus vulgaris OX=55149 PE=4 SV=1
VFEAFQPLVTEPQNLVKQNCDL
>tr|A0A8D2H3Q1|A0A8D2H3Q1_UROPR Albumin OS=Urocitellus parryii OX=9999 GN=LOC113196518 PE=4 SV=1
VFEEFEPLVTEPQNAVKQNCDL
>tr|A0A8D2MVJ4|A0A8D2MVJ4_ZONAL Albumin domain-containing protein OS=Zonotrichia albicollis OX=44394 GN=LOC102069379 PE=4 SV=1
AQEELNKHVKESEDVVKTNCEL
>tr|A0A8I6AB30|A0A8I6AB30_RAT Albumin superfamily member 1 OS=Rattus norvegicus OX=10116 GN=Albfm1 PE=1 SV=1
GKEMLQRVVLESRDRVKTYCDL
>tr|A0A8J4IV92|A0A8J4IV92_EUDMI Serum albumin (Fragment) OS=Eudyptula minor OX=37083 GN=ALB PE=4 SV=1
TVEMLHKPIKETEEVIKTNCEL
>tr|A0A8J4JA02|A0A8J4JA02_EUDSL Serum albumin (Fragment) OS=Eudyptes sclateri OX=92688 GN=ALB PE=4 SV=1
TVEMLHKPIKETQEVIKTNCEL
>tr|A0A8J4LE17|A0A8J4LE17_APTPA Serum albumin (Fragment) OS=Aptenodytes patagonicus OX=9234 GN=ALB PE=4 SV=1
AVEMLHKPIKETQEVVKTNCEL
>tr|A0A8J6BC79|A0A8J6BC79_ELECQ Albumin domain-containing protein OS=Eleutherodactylus coqui OX=57060 GN=GDO78_019838 PE=4 SV=1
APQLLEAGIKQAQELTQQNCAL
>tr|A0A8K1LJA2|A0A8K1LJA2_9PASS Albumin domain-containing protein OS=Zosterops borbonicus OX=364589 GN=HGM15179_010927 PE=4 SV=1
AQVELNKLVKETEDVVKTNCEL
>tr|A0A8T2KCV9|A0A8T2KCV9_9PIPI Albumin domain-containing protein OS=Hymenochirus boettgeri OX=247094 GN=GDO86_000746 PE=4 SV=1
ANVVLANEIKASKTLLEQLCVA
>tr|A0A974I3S2|A0A974I3S2_XENLA Albumin domain-containing protein OS=Xenopus laevis OX=8355 GN=XELAEV_18005834mg PE=4 SV=1
GPENFMNEAKKRFAYLKQNCDA
>tr|A0A9B0WYD1|A0A9B0WYD1_CHRAS Albumin OS=Chrysochloris asiatica OX=185453 GN=ALB PE=4 SV=1
VLDELNTLVEEPQRVVKQNCEL
>tr|A0A9D3WZC0|A0A9D3WZC0_9SAUR Albumin domain-containing protein OS=Mauremys mutica OX=74926 GN=KIL84_000832 PE=4 SV=1
AEEKLRSYIQETQEIVKTNCDL
>tr|A0A9Q0XGF2|A0A9Q0XGF2_9SAUR Albumin domain-containing protein OS=Phrynocephalus forsythii OX=171643 GN=JRQ81_005510 PE=4 SV=1
GEALMKKHMADAAAVVKTHCEQ
>tr|A0A9X9PZT2|A0A9X9PZT2_GULGU Albumin domain-containing protein OS=Gulo gulo OX=48420 GN=BN2614_LOCUS2 PE=4 SV=1
GQEMFQRVVRESHERVKHLCDL
>tr|A0A9X9Q3V0|A0A9X9Q3V0_GULGU Albumin OS=Gulo gulo OX=48420 GN=BN2614_LOCUS2 PE=4 SV=1
VLDEFKPLVEEPQNLVKVNCDL
>tr|A0AA35PMT7|A0AA35PMT7_9SAUR Serum albumin-like OS=Podarcis lilfordi OX=74358 GN=PODLI_1B030596 PE=4 SV=1
GEGELRQHADNTLETFKMRCNL
>tr|A0AA40IB05|A0AA40IB05_EPTNI Albumin OS=Eptesicus nilssonii OX=59451 GN=QTO34_008311 PE=4 SV=1
VFDEFQPLVNDRDELVQKTCEV
>tr|A0AA40LW65|A0AA40LW65_EPTNI Albumin OS=Eptesicus nilssonii OX=59451 GN=QTO34_008307 PE=4 SV=1
VFDELKPLVDEPKELVTKNCEV
>tr|A0AA97LA32|A0AA97LA32_EUBMA Albumin-like OS=Eublepharis macularius OX=481883 GN=LOC129337859 PE=4 SV=1
GEVLLRKHIADTLEVVRTNCDL
>tr|D2I059|D2I059_AILME Albumin domain-containing protein (Fragment) OS=Ailuropoda melanoleuca OX=9646 GN=PANDA_018506 PE=4 SV=1
AENKFNETTEKSLKTVQRECEH
>tr|D2I061|D2I061_AILME Albumin (Fragment) OS=Ailuropoda melanoleuca OX=9646 GN=PANDA_018508 PE=4 SV=1
VLDEFKPLVEEPQNLVKANCEL
>tr|F7BJP5|F7BJP5_MONDO Albumin OS=Monodelphis domestica OX=13616 GN=ALB PE=4 SV=1
VTLQRKAIIDDSNNLVKQNCDI
>tr|F8VQ07|F8VQ07_MOUSE Albumin superfamily member 1 OS=Mus musculus OX=10090 GN=Albfm1 PE=1 SV=2
GKEMFQKVILESRDQVKTYCDL
>tr|G1P2E8|G1P2E8_MYOLU Albumin OS=Myotis lucifugus OX=59463 PE=4 SV=1
VFDELKPLVDEPQALVTKNCET
>tr|G1P5R0|G1P5R0_MYOLU Albumin OS=Myotis lucifugus OX=59463 GN=LOC102430228 PE=4 SV=1
VLDEFQPLVNESHEIVEKTCEV
>tr|G1TZC1|G1TZC1_RABIT Albumin domain-containing protein OS=Oryctolagus cuniculus OX=9986 PE=4 SV=2
GNEMFQKVVRESRDHVKNHCDL
>tr|G3SMX8|G3SMX8_LOXAF Albumin OS=Loxodonta africana OX=9785 GN=ALB PE=4 SV=1
VLDAFTPLVEEPQGLVKQNCEH
>tr|G3WQH5|G3WQH5_SARHA Albumin OS=Sarcophilus harrisii OX=9305 GN=ALB PE=4 SV=2
AGEHRKNFIDESQNLIKENCDL
>tr|G3WRB2|G3WRB2_SARHA Albumin domain-containing protein OS=Sarcophilus harrisii OX=9305 GN=AFM PE=4 SV=1
GEEEFLNITMKTHAVAKLQCDF
>tr|G5B5P2|G5B5P2_HETGA Albumin (Fragment) OS=Heterocephalus glaber OX=10181 GN=GW7_11087 PE=4 SV=1
AFHELQPLIDEPKNLVQQNCEL
>tr|H0X1I5|H0X1I5_OTOGA Albumin OS=Otolemur garnettii OX=30611 GN=ALB PE=4 SV=1
VLDELQHDVEEPQNLVKQNCEL
>tr|H9GU02|H9GU02_ANOCA Albumin domain-containing protein OS=Anolis carolinensis OX=28377 GN=LOC100551552 PE=4 SV=2
WEEFIQKHTADTLEAMKQTCER
>tr|I6QYS3|I6QYS3_9SALA Serum albumin (Fragment) OS=Plethodon montanus OX=315418 GN=ALB PE=2 SV=1
AEGELKKEVQSSVELLKTNCAA
>tr|I6QYU0|I6QYU0_9SALA Serum albumin (Fragment) OS=Plethodon petraeus OX=154587 GN=ALB PE=2 SV=1
AEGEMKKEVQSSVELLKTNCAA
>tr|I6QYU6|I6QYU6_9SALA Serum albumin (Fragment) OS=Plethodon dorsalis OX=255923 GN=ALB PE=2 SV=1
AEGEMKKEVQASVELLKTNCAA
>tr|I6QYV0|I6QYV0_9SALA Serum albumin (Fragment) OS=Plethodon wehrlei OX=154594 GN=ALB PE=2 SV=1
AEDEMKKEVQSSVELLKTNCAA
>tr|I6QYV2|I6QYV2_9SALA Serum albumin (Fragment) OS=Plethodon hoffmani OX=154583 GN=ALB PE=2 SV=1
AEVEMKKEVQSSVELLKMNCGA
>tr|I6QYV8|I6QYV8_9SALA Serum albumin (Fragment) OS=Plethodon sherando OX=1003430 GN=ALB PE=2 SV=1
AEDEMKKEVQSSVELLKTNCGA
>tr|I6R7E4|I6R7E4_9SALA Serum albumin (Fragment) OS=Plethodon welleri OX=154595 GN=ALB PE=2 SV=1
AEGEMKKEVQTSVELLKTNCAA
>tr|I6R7F9|I6R7F9_9SALA Serum albumin (Fragment) OS=Plethodon vehiculum OX=154593 GN=ALB PE=2 SV=1
GETVMKKEIESSLELLKMNCGA
>tr|I6RPD6|I6RPD6_9SALA Serum albumin (Fragment) OS=Plethodon stormi OX=154590 GN=ALB PE=2 SV=1
GETVMKKEIQSSLELLKMNCGA
>tr|I6S2X7|I6S2X7_9SALA Serum albumin (Fragment) OS=Plethodon richmondi OX=154588 GN=ALB PE=2 SV=1
AEVEIKKEVQSSVELLKMNCGA
>tr|K7FTS3|K7FTS3_PELSI Serum albumin OS=Pelodiscus sinensis OX=13735 GN=ALB PE=4 SV=1
AEEKLKSYIQETQDLVKKNCDF
>tr|L5K939|L5K939_PTEAL Albumin OS=Pteropus alecto OX=9402 GN=PAL_GLEAN10004316 PE=4 SV=1
VFDELQPLVDEPQKLMKRNCEL
>tr|M3YCX1|M3YCX1_MUSPF Albumin domain-containing protein OS=Mustela putorius furo OX=9669 PE=4 SV=1
GQEMFQRVVRESHEHVKHHCDL
>tr|M3YD14|M3YD14_MUSPF Albumin OS=Mustela putorius furo OX=9669 GN=ALB PE=4 SV=1
VFDEFKPLVEEPQNLVKVNCEL
>tr|O42279|O42279_PETMA Serum albumin-like protein OS=Petromyzon marinus OX=7757 GN=AS PE=2 SV=1
KKAAISVKIGEEQAKSHKICEQ
>tr|Q5EG48|Q5EG48_MICFO Albumin OS=Microtus fortis calamorum OX=311220 PE=2 SV=1
VFDEFQPLVEEPKNLVKANCEL
>tr|Q6WDN9|Q6WDN9_CAVPO Albumin OS=Cavia porcellus OX=10141 GN=Alb PE=2 SV=1
VFDELQPLIDEPKKLVQQNCEL
>tr|Q8JIA9|Q8JIA9_SPHPU Serum albumin (Fragment) OS=Sphenodon punctatus OX=8508 PE=2 SV=1
AEADLKKHIAQFQELVQQNCDL
>tr|Q8UW05|Q8UW05_AMBMC Serum albumin OS=Ambystoma maculatum OX=43114 GN=ALB PE=2 SV=1
TEESLKKEIESSVTLLKTNCGA
>tr|Q8UW06|Q8UW06_AMBTE Serum albumin OS=Ambystoma texanum OX=8304 GN=ALB PE=2 SV=1
EEETLRHEIEASKTKLKTTCGA
>tr|Q91134|Q91134_NAJNA Cobra serum albumin OS=Naja naja OX=35670 PE=2 SV=1
GEQVFKLYITKINEVVKSNCDS
>tr|Q9YGH6|Q9YGH6_9NEOB Serum albumin (Fragment) OS=Pelophylax shqipericus OX=44326 GN=ALB PE=2 SV=1
APKLLEAALKENEEISKQNCGA
>tr|R0M0W6|R0M0W6_ANAPL Serum albumin (Fragment) OS=Anas platyrhynchos OX=8839 GN=Anapl_00826 PE=4 SV=1
AVDQLNEHIKETQDVVKTNCDL
>tr|S7PQC2|S7PQC2_MYOBR Albumin OS=Myotis brandtii OX=109478 GN=D623_10008573 PE=4 SV=1
VLYELQPLVDEPHEYVKKDCET
>tr|X2GM95|X2GM95_CERNI Albumin (Fragment) OS=Cervus nippon OX=9863 PE=2 SV=1
VFDKLRHLVDEPQNLIKQNCDL
>Albumin_helix3
KRMPCAEDYLSVVLNQLCVLHE
>Helix3_A2V9Z4|ALBU_MACFA Albumin OS=Macaca fascicularis OX=9541 GN=ALB PE=2 SV=1
KRMPCAEDYLSVVLNRLCVLHE
>Helix3_A6YF56|ALBU_MESAU Albumin OS=Mesocricetus auratus OX=10036 GN=ALB PE=1 SV=1
QRLPCVEDYISAILNRVCVLHE
>Helix3_O35090|ALBU_MERUN Albumin OS=Meriones unguiculatus OX=10047 GN=ALB PE=2 SV=1
KRLPCVEDYLSAILNRVCLLHE
>Helix3_P02769|ALBU_BOVIN Albumin OS=Bos taurus OX=9913 GN=ALB PE=1 SV=4
ERMPCTEDYLSLILNRLCVLHE
>Helix3_P02770|ALBU_RAT Albumin OS=Rattus norvegicus OX=10116 GN=Alb PE=1 SV=2
QRLPCVEDYLSAILNRLCVLHE
>Helix3_P07724|ALBU_MOUSE Albumin OS=Mus musculus OX=10090 GN=Alb PE=1 SV=3
QRLPCVEDYLSAILNRVCLLHE
>Helix3_P08759|ALBUA_XENLA Albumin A OS=Xenopus laevis OX=8355 GN=alb-a PE=2 SV=2
QRMPCAEGDLTILIGKMCERQK
>Helix3_P08835|ALBU_PIG Albumin OS=Sus scrofa OX=9823 GN=ALB PE=1 SV=2
ERLSCAEDYLSLVLNRLCVLHE
>Helix3_P19121|ALBU_CHICK Albumin OS=Gallus gallus OX=9031 GN=ALB PE=1 SV=2
RRMACSEGYLSIVIHDTCRKQE
>Helix3_P35747|ALBU_HORSE Albumin OS=Equus caballus OX=9796 GN=ALB PE=1 SV=1
ERLPCSENHLALALNRLCVLHE
>Helix3_P49064|ALBU_FELCA Albumin OS=Felis catus OX=9685 GN=ALB PE=1 SV=1
ERLSCAEDYLSVVLNRLCVLHE
>Helix3_P49065|ALBU_RABIT Albumin OS=Oryctolagus cuniculus OX=9986 GN=ALB PE=1 SV=2
ERLPCVEDYLSVVLNRLCVLHE
>Helix3_P49822|ALBU_CANLF Albumin OS=Canis lupus familiaris OX=9615 GN=ALB PE=1 SV=3
ERMSCAEDFLSVVLNRLCVLHE
>Helix3_Q3T478|ALBU_BOMMX Serum albumin OS=Bombina maxima OX=161274 PE=1 SV=1
QKMPCAEGGLSLIIGEFCEMEK
>tr|A0A061IJ21|A0A061IJ21_CRIGR Albumin OS=Cricetulus griseus OX=10029 GN=H671_1g2575 PE=4 SV=1
QRLPCVEDYLSAILNRVCVLHE
>tr|A0A087R269|A0A087R269_APTFO Serum albumin OS=Aptenodytes forsteri OX=9233 GN=AS27_10815 PE=4 SV=1
RRLPCSEGYLSIVIQDMCRRQE
>tr|A0A087VRD9|A0A087VRD9_BALRE Serum albumin (Fragment) OS=Balearica regulorum gibbericeps OX=100784 GN=N312_04369 PE=4 SV=1
KRLPCSEGYLSIVIQDMCRRQE
>tr|A0A091EMF8|A0A091EMF8_CORBR Serum albumin OS=Corvus brachyrhynchos OX=85066 GN=N302_14878 PE=4 SV=1
KRMSCSEHYLSIIIEDMCKRQE
>tr|A0A091G8Y4|A0A091G8Y4_9AVES Serum albumin (Fragment) OS=Cuculus canorus OX=55661 GN=N303_05823 PE=4 SV=1
RRMPCSEGYLSMVIQDMCRRQE
>tr|A0A091GNH5|A0A091GNH5_BUCRH Serum albumin (Fragment) OS=Buceros rhinoceros silvestris OX=175836 GN=N320_07377 PE=4 SV=1
KRMSCSEGHLSFVIQEMCKKQE
>tr|A0A091KH67|A0A091KH67_9GRUI Serum albumin (Fragment) OS=Chlamydotis macqueenii OX=187382 GN=N324_04735 PE=4 SV=1
KRLPCSEGYLNMVIQEMCKKQE
>tr|A0A091MHG6|A0A091MHG6_9PASS Serum albumin OS=Acanthisitta chloris OX=57068 GN=N310_13515 PE=4 SV=1
KRMACSELFLNIVIDDMCKKQE
>tr|A0A091NPM5|A0A091NPM5_APAVI Serum albumin (Fragment) OS=Apaloderma vittatum OX=57397 GN=N311_04327 PE=4 SV=1
RRLPCSEGYLSLVIQDLCRRQE
>tr|A0A091PLW7|A0A091PLW7_LEPDC Serum albumin (Fragment) OS=Leptosomus discolor OX=188344 GN=N330_13395 PE=4 SV=1
RRLPCSEGRLSILIQEMCKKQE
>tr|A0A091R9A9|A0A091R9A9_MERNU Serum albumin OS=Merops nubicus OX=57421 GN=N331_03984 PE=4 SV=1
RRLPCSEGYLSIVIHEMCRRQE
>tr|A0A091WH83|A0A091WH83_NIPNI Serum albumin OS=Nipponia nippon OX=128390 GN=Y956_03391 PE=4 SV=1
RRLPCSEGYLSIVIQDMCRKQE
>tr|A0A093FHI9|A0A093FHI9_GAVST Serum albumin OS=Gavia stellata OX=37040 GN=N328_06103 PE=4 SV=1
RRLRCSEGYLSIVIQDMCRRQE
>tr|A0A093GD58|A0A093GD58_DRYPU Serum albumin (Fragment) OS=Dryobates pubescens OX=118200 GN=N307_08092 PE=4 SV=1
KRLSCSEGYLSIVIQDMCRRQE
>tr|A0A093I422|A0A093I422_STRCA Serum albumin (Fragment) OS=Struthio camelus australis OX=441894 GN=N308_00941 PE=4 SV=1
KRLPCSEGYLSIVIQDMCRKQE
>tr|A0A093P0F9|A0A093P0F9_PYGAD Serum albumin OS=Pygoscelis adeliae OX=9238 GN=AS28_07759 PE=4 SV=1
RRLPCSEGYLSIVMQDMCRRQE
>tr|A0A093QN86|A0A093QN86_9PASS Serum albumin OS=Manacus vitellinus OX=328815 GN=N305_12782 PE=4 SV=1
KRLACSERYLSIVIEKMCKKQE
>tr|A0A093TAA7|A0A093TAA7_PHACA Serum albumin (Fragment) OS=Phalacrocorax carbo OX=9209 GN=N336_00997 PE=4 SV=1
KRLPCSEGYLSIVIHDMCMRHE
>tr|A0A094L9Z6|A0A094L9Z6_PODCR Serum albumin (Fragment) OS=Podiceps cristatus OX=345573 GN=N338_13009 PE=4 SV=1
RRLPCSEGYLSVVIQDMCRRQE
>tr|A0A099ZM43|A0A099ZM43_TINGU Serum albumin OS=Tinamus guttatus OX=94827 GN=N309_11365 PE=4 SV=1
ERLPCSEGYLSIVIEDMCRRQE
>tr|A0A0Q3X9Z0|A0A0Q3X9Z0_AMAAE Serum albumin-like protein OS=Amazona aestiva OX=12930 GN=AAES_04781 PE=4 SV=1
KRLPCSEGYLSMVIQEMCKRQE
>tr|A0A151N5S7|A0A151N5S7_ALLMI Serum albumin OS=Alligator mississippiensis OX=8496 GN=ALB PE=4 SV=1
KYMPCSEGLLSILIQEMCKKQE
>tr|A0A1B8Y8N9|A0A1B8Y8N9_XENTR Albumin OS=Xenopus tropicalis OX=8364 GN=alb PE=4 SV=1
QRLPCAEGDLSILFGKLCEKQK
>tr|A0A1S2X0K6|A0A1S2X0K6_SALSA serum albumin 1 precursor OS=Salmo salar OX=8030 GN=alb1 PE=4 SV=1
FVLPCAEEKLTDAIDATCDDYD
>tr|A0A1S2ZRW6|A0A1S2ZRW6_ERIEU Albumin OS=Erinaceus europaeus OX=9365 GN=ALB PE=4 SV=1
ERLLCVEDYLSLVLNHLCVLHE
>tr|A0A1S3FHD6|A0A1S3FHD6_DIPOR Albumin OS=Dipodomys ordii OX=10020 GN=LOC105988594 PE=4 SV=1
QRLPCVEDYLSLVLNRFCVMHD
>tr|A0A1S3FI52|A0A1S3FI52_DIPOR Albumin OS=Dipodomys ordii OX=10020 GN=LOC105988593 PE=4 SV=1
ERLHCVEDYLSLVLNQFCTLHE
>tr|A0A1U7RIR9|A0A1U7RIR9_ALLSI Serum albumin OS=Alligator sinensis OX=38654 GN=ALB PE=4 SV=1
KRMPCSEGLLSILIQEMCKKQE
>tr|A0A1U7RTP4|A0A1U7RTP4_ALLSI Serum albumin-like OS=Alligator sinensis OX=38654 GN=LOC102376438 PE=4 SV=1
RRMPCGEGYLDMVFQEMCETQK
>tr|A0A1V4JUX8|A0A1V4JUX8_PATFA Serum albumin isoform B OS=Patagioenas fasciata monilis OX=372326 GN=ALB PE=4 SV=1
KRLPCSEGYLSVVIQDMCRRQE
>tr|A0A212D5P0|A0A212D5P0_CEREH Albumin OS=Cervus elaphus hippelaphus OX=46360 GN=Celaphus_00017423 PE=4 SV=1
ERMSCTEDYLSLVLNRLCVLHE
>tr|A0A218UQG0|A0A218UQG0_9PASE Serum albumin OS=Lonchura striata domestica OX=299123 GN=ALB PE=4 SV=1
QRMSCSEYYLTVIIEDMCKRQE
>tr|A0A287BB29|A0A287BB29_PIG Albumin domain-containing protein OS=Sus scrofa OX=9823 GN=LOC102166306 PE=1 SV=1
LQLACMEDSAKLMLGALCRRHE
>tr|A0A2I2UT16|A0A2I2UT16_FELCA Albumin domain-containing protein OS=Felis catus OX=9685 GN=LOC101095098 PE=4 SV=1
QRFVCMEDSAKLILGALCRRHE
>tr|A0A2I3H4J6|A0A2I3H4J6_NOMLE Albumin OS=Nomascus leucogenys OX=61853 GN=ALB PE=4 SV=1
QRMPCTEDYLSVVLNRLCVLHE
>tr|A0A2K5DPG3|A0A2K5DPG3_AOTNA Albumin OS=Aotus nancymaae OX=37293 GN=ALB PE=4 SV=1
KKMPCAEDYLSVVLNQLCVLHE
>tr|A0A2K5QA72|A0A2K5QA72_CEBIM Albumin OS=Cebus imitator OX=2715852 PE=4 SV=1
KRMSCAEDYLSVVLNQLCVLHE
>tr|A0A2R8MJI3|A0A2R8MJI3_CALJA Albumin OS=Callithrix jacchus OX=9483 GN=ALB PE=4 SV=1
KRMPCVEDYLSVVLNQLCVLHE
>tr|A0A2S1M4Y6|A0A2S1M4Y6_CERNI Albumin OS=Cervus nippon OX=9863 PE=2 SV=1
ERMSCTEDYMSLVLNRLCVLHE
>tr|A0A2U3V5M2|A0A2U3V5M2_TURTR Albumin OS=Tursiops truncatus OX=9739 GN=ALB PE=4 SV=2
ERMSCAEDYLSLVLNRLCVLHE
>tr|A0A2U3VEQ8|A0A2U3VEQ8_ODORO Albumin OS=Odobenus rosmarus divergens OX=9708 GN=ALB PE=4 SV=1
ERMPCAEDYLSVVLNRLCVLHE
>tr|A0A2Y9JLE8|A0A2Y9JLE8_ENHLU Albumin OS=Enhydra lutris kenyoni OX=391180 GN=LOC111148905 PE=4 SV=1
ERMSCAEDYLSMVLNRLCVLHE
>tr|A0A2Y9RIZ4|A0A2Y9RIZ4_TRIMA Albumin OS=Trichechus manatus latirostris OX=127582 GN=LOC101359043 PE=4 SV=1
ERMPCADDFLSVILNRLCVLHE
>tr|A0A384C9B0|A0A384C9B0_URSMA Albumin OS=Ursus maritimus OX=29073 GN=ALB PE=4 SV=1
ERMSCAEDYLSVVLNRLCVLHE
>tr|A0A3M0KLX2|A0A3M0KLX2_HIRRU Albumin domain-containing protein OS=Hirundo rustica rustica OX=333673 GN=DUI87_08698 PE=4 SV=1
KRMSCSEHYLSIVIEDMCKRQE
>tr|A0A3Q0DSV4|A0A3Q0DSV4_CARSF Albumin OS=Carlito syrichta OX=1868482 GN=ALB PE=4 SV=1
QRMSCAEDYLAVVLNRLCVMHE
>tr|A0A3Q0G2I5|A0A3Q0G2I5_ALLSI Serum albumin-like isoform X2 OS=Alligator sinensis OX=38654 GN=LOC102380877 PE=4 SV=1
SRLPCVERYLSIVIQDMCKKQE
>tr|A0A3Q9WH96|A0A3Q9WH96_TAMSI Albumin OS=Tamias sibiricus OX=64680 GN=Alb PE=2 SV=1
QRLPCIEDYLTAILNSVCVMHE
>tr|A0A452H838|A0A452H838_9SAUR Albumin domain-containing protein OS=Gopherus agassizii OX=38772 PE=4 SV=1
RRIPCSERHLSLVIQNMCLRQE
>tr|A0A452I8W0|A0A452I8W0_9SAUR Albumin domain-containing protein OS=Gopherus agassizii OX=38772 PE=4 SV=1
KIFPCAETNVDLILGKICRRHY
>tr|A0A452RMP8|A0A452RMP8_URSAM Albumin domain-containing protein OS=Ursus americanus OX=9643 PE=4 SV=1
QQFACMEDSAKLILGALCRRHE
>tr|A0A493TIR6|A0A493TIR6_ANAPP Albumin OS=Anas platyrhynchos platyrhynchos OX=8840 GN=ALB PE=4 SV=1
RRLPCSEGYLSMVIQDMCRRQE
>tr|A0A4U1F5N2|A0A4U1F5N2_MONMO Albumin domain-containing protein (Fragment) OS=Monodon monoceros OX=40151 GN=EI555_014080 PE=4 SV=1
QQFVCMENSAKLILGALCRRHE
>tr|A0A4W2GW83|A0A4W2GW83_BOBOX Albumin OS=Bos indicus x Bos taurus OX=30522 GN=ALB PE=4 SV=1
ERMPCAEDYLSLILNRLCVLHE
>tr|A0A4W5JG55|A0A4W5JG55_9TELE Albumin domain-containing protein OS=Hucho hucho OX=62062 PE=4 SV=1
LVLPCAEEKSTNVLDATCNDYD
>tr|A0A4X2KJW1|A0A4X2KJW1_VOMUR Albumin OS=Vombatus ursinus OX=29139 GN=ALB PE=4 SV=1
EKTACSERYLAFVFDKLCRLHE
>tr|A0A4X2KQT0|A0A4X2KQT0_VOMUR Albumin OS=Vombatus ursinus OX=29139 GN=ALB PE=4 SV=1
EKISCSESYLAFVIDNLCRLHE
>tr|A0A5E4BJX4|A0A5E4BJX4_MARMO Albumin (Fragment) OS=Marmota monax OX=9995 GN=MONAX_5E019954 PE=4 SV=1
HRLPCVEDYLTAILNTVCVMHE
>tr|A0A5F5PTA7|A0A5F5PTA7_HORSE Albumin domain-containing protein OS=Equus caballus OX=9796 PE=4 SV=2
QQFICMEDSVKLILGALCRRHE
>tr|A0A5N4EFP0|A0A5N4EFP0_CAMDR Albumin OS=Camelus dromedarius OX=9838 GN=Cadr_000001877 PE=4 SV=1
NRMSCAEDYLSLILNRLCVLHE
>tr|A0A643C8Q4|A0A643C8Q4_BALPH Albumin domain-containing protein OS=Balaenoptera physalus OX=9770 GN=E2I00_013442 PE=4 SV=1
QQFACMENSAKLILGALCRRHE
>tr|A0A662YVA5|A0A662YVA5_ACIRT Serum albumin 2 (Fragment) OS=Acipenser ruthenus OX=7906 GN=EOD39_11471 PE=4 SV=1
HLMTCTEERLTNTIDETCSETD
>tr|A0A663MSH1|A0A663MSH1_ATHCN Albumin OS=Athene cunicularia OX=194338 GN=ALB PE=4 SV=1
RRLPCSEGYLSVVIQEMCRRQE
>tr|A0A663MSI3|A0A663MSI3_ATHCN Albumin domain-containing protein OS=Athene cunicularia OX=194338 PE=4 SV=1
KLLPCAEENLDLVLGEICRRHL
>tr|A0A669PZA4|A0A669PZA4_PHACC Albumin OS=Phasianus colchicus OX=9054 PE=4 SV=1
RRMACSEGYLSIVIHDMCRRQE
>tr|A0A670JHE0|A0A670JHE0_PODMU Albumin domain-containing protein OS=Podarcis muralis OX=64176 PE=4 SV=1
HKLPCAEKYVSFVLGEICREHE
>tr|A0A671FUU9|A0A671FUU9_RHIFE Albumin OS=Rhinolophus ferrumequinum OX=59479 GN=ALB PE=4 SV=1
QRMGCAEDYLSAVLNRLCVLHE
>tr|A0A671G520|A0A671G520_RHIFE Albumin domain-containing protein OS=Rhinolophus ferrumequinum OX=59479 PE=4 SV=1
QQFLCMEDKAKLILGALCRRHE
>tr|A0A672UYP3|A0A672UYP3_STRHB Albumin OS=Strigops habroptila OX=2489341 GN=ALB PE=4 SV=1
KRLPCSEGYLGIVIQEMCKKQE
>tr|A0A673XG41|A0A673XG41_SALTR Serum albumin 2-like OS=Salmo trutta OX=8032 GN=LOC115200616 PE=4 SV=1
LVLPCAEEKSTNVLDSTCNDDD
>tr|A0A674HGM4|A0A674HGM4_TAEGU Albumin OS=Taeniopygia guttata OX=59729 GN=ALB PE=4 SV=1
KRMSCSEYYLTVIIEDMCKKQE
>tr|A0A674IGW6|A0A674IGW6_TERCA Serum albumin-like OS=Terrapene carolina triunguis OX=2587831 GN=ALB PE=4 SV=1
RRIPCSERHLSVVIQKMCMRQE
>tr|A0A6I8MZS2|A0A6I8MZS2_ORNAN Albumin OS=Ornithorhynchus anatinus OX=9258 GN=ALB PE=4 SV=1
HRLACADDYLALVLDKMCRLHE
>tr|A0A6I9IHM8|A0A6I9IHM8_VICPA Albumin OS=Vicugna pacos OX=30538 GN=ALB PE=4 SV=1
NRMSCAEDYLSLVLNRLCVLHE
>tr|A0A6I9LWC9|A0A6I9LWC9_PERMB Albumin OS=Peromyscus maniculatus bairdii OX=230844 GN=Alb PE=4 SV=1
KRLPCVEDYLSAILNRVCVLHE
>tr|A0A6I9MG68|A0A6I9MG68_PERMB Albumin OS=Peromyscus maniculatus bairdii OX=230844 GN=LOC102916574 PE=4 SV=1
KRLHCVEDYMVAILNRVCVLHE
>tr|A0A6J0CTW9|A0A6J0CTW9_PERMB Albumin OS=Peromyscus maniculatus bairdii OX=230844 GN=LOC102907422 PE=4 SV=1
KRLPCVEDYLTEILNWVCVLHE
>tr|A0A6J0WT46|A0A6J0WT46_ODOVR Albumin OS=Odocoileus virginianus texanus OX=9880 GN=ALB PE=4 SV=1
ERMSCTEDYLSLILNRLCVLHE
>tr|A0A6J2G5F2|A0A6J2G5F2_9PASS Albumin isoform X3 OS=Pipra filicauda OX=649802 GN=LOC113984493 PE=4 SV=2
KRLACSEHYLSIVIEKMCKKQE
>tr|A0A6J2L4J1|A0A6J2L4J1_9CHIR Albumin OS=Phyllostomus discolor OX=89673 GN=ALB PE=4 SV=1
QRMGCAEDFLSVVLNGLCVRHE
>tr|A0A6P3FUI6|A0A6P3FUI6_OCTDE Albumin OS=Octodon degus OX=10160 GN=Alb PE=4 SV=1
ERLSCTENYLALILNRLCVLHE
>tr|A0A6P3Q8N8|A0A6P3Q8N8_PTEVA Albumin OS=Pteropus vampyrus OX=132908 GN=ALB PE=4 SV=1
KRMACAEDYLSLVLNRLCVLHE
>tr|A0A6P5KHQ0|A0A6P5KHQ0_PHACI Albumin OS=Phascolarctos cinereus OX=38626 GN=LOC110209798 PE=4 SV=1
EKMECTESHLAFVIDKLCRLHE
>tr|A0A6P8SGE3|A0A6P8SGE3_GEOSA Serum albumin-like OS=Geotrypetes seraphini OX=260995 GN=LOC117368252 PE=4 SV=1
KQFPCGEMGLSMLISEMCQREE
>tr|A0A6P9CGQ0|A0A6P9CGQ0_PANGU Serum albumin-like OS=Pantherophis guttatus OX=94885 GN=LOC117669030 PE=4 SV=1
HQVSCALENVDKVIGSLCRYHK
>tr|A0A7J8AHV7|A0A7J8AHV7_MYOMY Albumin OS=Myotis myotis OX=51298 GN=mMyoMyo1_000566 PE=4 SV=1
QRTACSDDHLFKVLNSLCVAHE
>tr|A0A7J8AI53|A0A7J8AI53_MYOMY Albumin OS=Myotis myotis OX=51298 GN=mMyoMyo1_000564 PE=4 SV=1
QRTACAEDYLSVVLNVFCAAHE
>tr|A0A7J8AIM6|A0A7J8AIM6_MYOMY Albumin OS=Myotis myotis OX=51298 GN=mMyoMyo1_000565 PE=4 SV=1
KRMGCAEDYLSVVLNWLCVSHE
>tr|A0A7J8AY39|A0A7J8AY39_PIPKU Albumin OS=Pipistrellus kuhlii OX=59472 GN=mPipKuh1_000552 PE=4 SV=1
QRTACAEDYLSIALNVFCTAYE
>tr|A0A7J8E5X0|A0A7J8E5X0_ROUAE Albumin OS=Rousettus aegyptiacus OX=9407 GN=HJG63_000557 PE=4 SV=1
KRLACAEDYMSMTLNRLCVLHE
>tr|A0A7J8JPQ5|A0A7J8JPQ5_MOLMO Albumin OS=Molossus molossus OX=27622 GN=HJG59_000573 PE=4 SV=1
KRMGCAEDYLSVVLNALCVAHE
>tr|A0A7J8JQ54|A0A7J8JQ54_MOLMO Albumin OS=Molossus molossus OX=27622 GN=HJG59_000574 PE=4 SV=1
KRMGCADDYLSAILNSFCLAHE
>tr|A0A7M4EHW8|A0A7M4EHW8_CROPO Albumin OS=Crocodylus porosus OX=8502 GN=ALB PE=4 SV=1
SRLPCAERYLSIVIQDMCKKQE
>tr|A0A803T9W0|A0A803T9W0_ANOCA Albumin domain-containing protein OS=Anolis carolinensis OX=28377 GN=LOC100562375 PE=4 SV=1
HRLTCAEGYADLAIGSICQSHE
>tr|A0A811Y094|A0A811Y094_NYCPR Albumin OS=Nyctereutes procyonoides OX=34880 GN=NYPRO_LOCUS1840 PE=4 SV=1
ERMSCAEDYLSVVLNRLCVLHD
>tr|A0A835NME7|A0A835NME7_9PASS Albumin domain-containing protein OS=Lamprotornis superbus OX=245042 GN=IHE44_003005 PE=4 SV=1
KRMSCSEHYLSIIIEDMCKRQQ
>tr|A0A8B7EZV2|A0A8B7EZV2_MICMU Albumin OS=Microcebus murinus OX=30608 GN=ALB PE=4 SV=1
KRMGCTEDFLALVLNRLCVLHE
>tr|A0A8B7T8C0|A0A8B7T8C0_HIPAR Albumin OS=Hipposideros armiger OX=186990 GN=ALB PE=4 SV=1
KRMGCAEDYLNVVLNRLCVLHE
>tr|A0A8B9BRZ6|A0A8B9BRZ6_9AVES Albumin OS=Anser brachyrhynchus OX=132585 GN=ALB PE=4 SV=1
KRLPCSEGYLSMVIQDMCRRQE
>tr|A0A8B9MN54|A0A8B9MN54_9AVES Albumin OS=Accipiter nisus OX=211598 PE=4 SV=1
RRLPCAEGYLSIVIQDMCKRQE
>tr|A0A8C0BQ30|A0A8C0BQ30_9AVES Albumin OS=Buteo japonicus OX=224669 PE=4 SV=1
RRLPCAEGSLSIVIHDMCKRQQ
>tr|A0A8C0LQZ8|A0A8C0LQZ8_CANLU Albumin OS=Canis lupus dingo OX=286419 GN=LOC112652230 PE=4 SV=1
ERMSCADDFLSVVLNRLCVLHE
>tr|A0A8C0P2L4|A0A8C0P2L4_CANLF Albumin domain-containing protein OS=Canis lupus familiaris OX=9615 PE=4 SV=1
QQFACMEDLAKLILGALCRRHE
>tr|A0A8C0WDN4|A0A8C0WDN4_CASCN Albumin OS=Castor canadensis OX=51338 GN=LOC109678590 PE=4 SV=1
ERLPCVEDSLSVVLNRLCVLHE
>tr|A0A8C0WH83|A0A8C0WH83_CASCN Albumin domain-containing protein OS=Castor canadensis OX=51338 GN=LOC109678592 PE=4 SV=1
QQFICVEDSAKLILGALCRRHE
>tr|A0A8C2S8L1|A0A8C2S8L1_CAPHI Albumin domain-containing protein OS=Capra hircus OX=9925 PE=4 SV=1
RQFVCMEDSAKLILGALCRRHE
>tr|A0A8C2SRB3|A0A8C2SRB3_COTJA Albumin OS=Coturnix japonica OX=93934 GN=ALB PE=4 SV=1
RRMACSEGYLSIVIHDMCKRQE
>tr|A0A8C3J6P4|A0A8C3J6P4_9CHAR Albumin OS=Calidris pygmaea OX=425635 PE=4 SV=1
RRMSCSEGYLSMVIQDMCRRQE
>tr|A0A8C3NQJ8|A0A8C3NQJ8_9PASS Albumin OS=Cyanoderma ruficeps OX=181631 PE=4 SV=1
KRMSCSEHYLSMVIEDMCKRQE
>tr|A0A8C3SSI3|A0A8C3SSI3_CHESE Albumin OS=Chelydra serpentina OX=8475 PE=4 SV=1
RRIPCTEGYLSMVIQGMCRRQE
>tr|A0A8C3SVI6|A0A8C3SVI6_CHESE Albumin OS=Chelydra serpentina OX=8475 PE=4 SV=1
KIFPCAEGYVDLILGQICRRHY
>tr|A0A8C3V7Y2|A0A8C3V7Y2_CATUS Albumin OS=Catharus ustulatus OX=91951 PE=4 SV=1
KRLSCSEHYLSIIIEDMCKRQQ
>tr|A0A8C3YN70|A0A8C3YN70_9CETA Albumin domain-containing protein OS=Catagonus wagneri OX=51154 PE=4 SV=1
LQPACMEDSAKLILGALCRRHE
>tr|A0A8C3YP16|A0A8C3YP16_9CETA Albumin OS=Catagonus wagneri OX=51154 GN=ALB PE=4 SV=1
ERMGCAEDYLSLVLNRLCVLHE
>tr|A0A8C4IXS1|A0A8C4IXS1_DRONO Albumin OS=Dromaius novaehollandiae OX=8790 GN=ALB PE=4 SV=1
RRLPCSEGHLSIVIQEMCKRQE
>tr|A0A8C4SLB3|A0A8C4SLB3_ERPCA Serum albumin 1-like OS=Erpetoichthys calabaricus OX=27687 GN=LOC114652093 PE=4 SV=1
KLMSCAEEKLSDLLDETCAEND
>tr|A0A8C4SMA2|A0A8C4SMA2_ERPCA Serum albumin 1-like OS=Erpetoichthys calabaricus OX=27687 GN=LOC114652093 PE=4 SV=1
KLMPCAEEKLSDLLDETCAEND
>tr|A0A8C5K0T6|A0A8C5K0T6_JACJA Albumin OS=Jaculus jaculus OX=51337 GN=Alb PE=4 SV=1
RRLPCVEDYLAVVLNRLCVLHE
>tr|A0A8C6AEE2|A0A8C6AEE2_MARMA Albumin OS=Marmota marmota marmota OX=9994 GN=ALB PE=4 SV=1
HRLPCIEGYLTAILNSECVMHE
>tr|A0A8C6AEL0|A0A8C6AEL0_MARMA Albumin OS=Marmota marmota marmota OX=9994 GN=ALB PE=4 SV=1
HRLPCIEGYLTAILNTVCVMHE
>tr|A0A8C6E629|A0A8C6E629_MOSMO Albumin domain-containing protein OS=Moschus moschiferus OX=68415 PE=4 SV=1
HQFVCMEDSAKLILGALCRRHE
>tr|A0A8C6HFP5|A0A8C6HFP5_MUSSI Albumin superfamily member 1 OS=Mus spicilegus OX=10103 PE=4 SV=1
LQSACVEDQTKLILGELCRRHG
>tr|A0A8C6QPG5|A0A8C6QPG5_NANGA Albumin OS=Nannospalax galili OX=1026970 GN=Alb PE=4 SV=1
QRLPCVEDYLAMILNRVCVLHE
>tr|A0A8C6W8B1|A0A8C6W8B1_NANGA Albumin superfamily member 1 OS=Nannospalax galili OX=1026970 PE=4 SV=1
QQFACIEDSAKLILGALCRRHS
>tr|A0A8C6YYD4|A0A8C6YYD4_NOTPE Serum albumin-like OS=Nothoprocta perdicaria OX=30464 GN=LOC112950063 PE=4 SV=1
ERLPCSEGYLSIVIQDICRKHE
>tr|A0A8C7BCA2|A0A8C7BCA2_NEOVI Albumin domain-containing protein OS=Neovison vison OX=452646 PE=4 SV=1
QRFACMEDSVKLILGALCRRHE
>tr|A0A8C7IQ69|A0A8C7IQ69_ONCKI Serum albumin 2 OS=Oncorhynchus kisutch OX=8019 GN=LOC109885554 PE=4 SV=1
LVLPCAEEKSTNVLDTTCNDDD
>tr|A0A8C7JQF4|A0A8C7JQF4_ONCKI Albumin domain-containing protein OS=Oncorhynchus kisutch OX=8019 PE=4 SV=1
FILPCAEEKLTDAIDATCEDYD
>tr|A0A8C8RT79|A0A8C8RT79_9SAUR Albumin OS=Pelusios castaneus OX=367368 PE=4 SV=1
SRLSCSEKRMSLVIHNMCRRVE
>tr|A0A8C8ZJ63|A0A8C8ZJ63_PROSS Albumin OS=Prolemur simus OX=1328070 GN=ALB PE=4 SV=1
KRLPCTEDFLSLVLNRLCVLHE
>tr|A0A8C9PGA8|A0A8C9PGA8_SPEDA Albumin OS=Spermophilus dauricus OX=99837 PE=4 SV=1
HRMPCVEDYLTAILNTVCVMHE
>tr|A0A8D0E4F4|A0A8D0E4F4_SALMN Albumin domain-containing protein OS=Salvator merianae OX=96440 PE=4 SV=1
KGLPCAENYGSIVLEAICQKRE
>tr|A0A8D2D666|A0A8D2D666_SCIVU Albumin OS=Sciurus vulgaris OX=55149 PE=4 SV=1
HRMPCIEDYLSAVLNTLCVMHE
>tr|A0A8D2D6C0|A0A8D2D6C0_SCIVU Albumin OS=Sciurus vulgaris OX=55149 PE=4 SV=1
HRMPCIEDHLSAVLNTLCVMHE
>tr|A0A8D2GV81|A0A8D2GV81_UROPR Albumin OS=Urocitellus parryii OX=9999 GN=LOC113196518 PE=4 SV=1
HRMPCVEDYLTAILNTVCVMHD
>tr|A0A8D2H3Q1|A0A8D2H3Q1_UROPR Albumin OS=Urocitellus parryii OX=9999 GN=LOC113196518 PE=4 SV=1
HRLPCIEGYLTAILNTVCVMHD
>tr|A0A8D2H7R4|A0A8D2H7R4_UROPR Albumin OS=Urocitellus parryii OX=9999 GN=LOC113178380 PE=4 SV=1
HRLPCVEDYLTAILNSVCVMHE
>tr|A0A8D2KE59|A0A8D2KE59_UROPR Albumin OS=Urocitellus parryii OX=9999 GN=LOC113196518 PE=4 SV=1
HRLPCIEGYLTAILNTVCLMHE
>tr|A0A8I6AB30|A0A8I6AB30_RAT Albumin superfamily member 1 OS=Rattus norvegicus OX=10116 GN=Albfm1 PE=1 SV=1
LQSACLEDQAKLFLGDLCRRHG
>tr|A0A8J6BC79|A0A8J6BC79_ELECQ Albumin domain-containing protein OS=Eleutherodactylus coqui OX=57060 GN=GDO78_019838 PE=4 SV=1
QIQACAEEKIDILLGEMCERQS
>tr|A0A8S9EXD6|A0A8S9EXD6_9AVES Serum albumin (Fragment) OS=Eudyptula novaehollandiae OX=2052820 GN=ALB PE=4 SV=1
RRLSCSEGYLSIVIQDMCRRQE
>tr|A0A8T2KCV9|A0A8T2KCV9_9PIPI Albumin domain-containing protein OS=Hymenochirus boettgeri OX=247094 GN=GDO86_000746 PE=4 SV=1
QRIPCADAGLAVVYAELCEKQK
>tr|A0A974I3S2|A0A974I3S2_XENLA Albumin domain-containing protein OS=Xenopus laevis OX=8355 GN=XELAEV_18005834mg PE=4 SV=1
QRMPCVEGDLTILIAEMCDRQK
>tr|A0A9D3WZC0|A0A9D3WZC0_9SAUR Albumin domain-containing protein OS=Mauremys mutica OX=74926 GN=KIL84_000832 PE=4 SV=1
RRIPCSERHLSMVIQHMCLRQE
>tr|A0A9Q0XGF2|A0A9Q0XGF2_9SAUR Albumin domain-containing protein OS=Phrynocephalus forsythii OX=171643 GN=JRQ81_005510 PE=4 SV=1
HRLSCAQNHLDLSLGFLCYLHE
>tr|A0AA35PMT7|A0AA35PMT7_9SAUR Serum albumin-like OS=Podarcis lilfordi OX=74358 GN=PODLI_1B030596 PE=4 SV=1
HIVVCADENTDLLLGEVCQRHE
>tr|A0AA40IA72|A0AA40IA72_EPTNI Albumin OS=Eptesicus nilssonii OX=59451 GN=QTO34_008308 PE=4 SV=1
RRTACAEDYLSVTLDVFCTAYE
>tr|A0AA40IB05|A0AA40IB05_EPTNI Albumin OS=Eptesicus nilssonii OX=59451 GN=QTO34_008311 PE=4 SV=1
QKTACYEEYVFKVLNRLCMGHE
>tr|A0AA97LA32|A0AA97LA32_EUBMA Albumin-like OS=Eublepharis macularius OX=481883 GN=LOC129337859 PE=4 SV=1
KKLICAEGDTAFVLGNICLWHQ
>tr|B4DPP6|B4DPP6_HUMAN Albumin OS=Homo sapiens OX=9606 PE=2 SV=1
KRMPCAEDYLSVVLNQLCVLDE
>tr|B7ZRX4|B7ZRX4_XENLA Albumin domain-containing protein OS=Xenopus laevis OX=8355 GN=LOC100189571 PE=2 SV=1
QRMPCVEGDLTMLIAEMCDRQK
>tr|F7BJP5|F7BJP5_MONDO Albumin OS=Monodelphis domestica OX=13616 GN=ALB PE=4 SV=1
EKMGCAEGYLAIVVDKLCRQHE
>tr|G1P5R0|G1P5R0_MYOLU Albumin OS=Myotis lucifugus OX=59463 GN=LOC102430228 PE=4 SV=1
QRTACSDDYLFNVLNSLCVAHE
>tr|G1TZC1|G1TZC1_RABIT Albumin domain-containing protein OS=Oryctolagus cuniculus OX=9986 PE=4 SV=2
QQFLCVEDSAKLILGALCRRHA
>tr|G3SMX8|G3SMX8_LOXAF Albumin OS=Loxodonta africana OX=9785 GN=ALB PE=4 SV=1
KRMPCAEDYLSLVLNRLCVLHE
>tr|G3T7Q0|G3T7Q0_LOXAF Albumin domain-containing protein OS=Loxodonta africana OX=9785 PE=4 SV=1
RRVHWGHPRVDLVLGELCGVNK
>tr|G3WQH5|G3WQH5_SARHA Albumin OS=Sarcophilus harrisii OX=9305 GN=ALB PE=4 SV=2
EKLGCAEGYLAIVIDNLCRLHE
>tr|G3WRB2|G3WRB2_SARHA Albumin domain-containing protein OS=Sarcophilus harrisii OX=9305 GN=AFM PE=4 SV=1
QQFACVDNLAGLVLGELCGINK
>tr|G5B5P2|G5B5P2_HETGA Albumin (Fragment) OS=Heterocephalus glaber OX=10181 GN=GW7_11087 PE=4 SV=1
KRLPCTENYLALILNRLCVLHE
>tr|H0X1I5|H0X1I5_OTOGA Albumin OS=Otolemur garnettii OX=30611 GN=ALB PE=4 SV=1
KRMGCAEDYLSVVLNRLCVLHE
>tr|H9GU02|H9GU02_ANOCA Albumin domain-containing protein OS=Anolis carolinensis OX=28377 GN=LOC100551552 PE=4 SV=2
YKQICIDRYTNLVAGDICQRHE
>tr|I6QYS3|I6QYS3_9SALA Serum albumin (Fragment) OS=Plethodon montanus OX=315418 GN=ALB PE=2 SV=1
KQLPCSEGALGLIIGSMCEKQE
>tr|I6QYU6|I6QYU6_9SALA Serum albumin (Fragment) OS=Plethodon dorsalis OX=255923 GN=ALB PE=2 SV=1
KQLPCSEGALGLIIGAMCEKQE
>tr|I6QYV0|I6QYV0_9SALA Serum albumin (Fragment) OS=Plethodon wehrlei OX=154594 GN=ALB PE=2 SV=1
KQLPCSEGALGLIIGAMCAKQE
>tr|I6QYV2|I6QYV2_9SALA Serum albumin (Fragment) OS=Plethodon hoffmani OX=154583 GN=ALB PE=2 SV=1
KQLPCSEGTLGLIIGGMCQKQE
>tr|I6QYV8|I6QYV8_9SALA Serum albumin (Fragment) OS=Plethodon sherando OX=1003430 GN=ALB PE=2 SV=1
KQLPCSEGALGLIIGGMCQKQE
>tr|I6R7F5|I6R7F5_9SALA Serum albumin (Fragment) OS=Plethodon cinereus OX=141976 GN=ALB PE=2 SV=1
KQLPCSEGGLGLIIGGMCQKQE
>tr|I6R7F9|I6R7F9_9SALA Serum albumin (Fragment) OS=Plethodon vehiculum OX=154593 GN=ALB PE=2 SV=1
KQIPCSEGALGLIIGDMCQKQE
>tr|I6RYH1|I6RYH1_9SALA Serum albumin (Fragment) OS=Plethodon caddoensis OX=320950 GN=ALB PE=2 SV=1
KQLPCSEGALGLIIGSMCKKQE
>tr|I6S2U8|I6S2U8_PLEYO Serum albumin (Fragment) OS=Plethodon yonahlossee OX=8337 GN=ALB PE=2 SV=1
KQLPCSEGALGLIIGSMCQKQE
>tr|I6S2X1|I6S2X1_9SALA Serum albumin (Fragment) OS=Plethodon websteri OX=255929 GN=ALB PE=2 SV=1
KQLPCSEGALGLIIGAMCQKQE
>tr|K7FTS3|K7FTS3_PELSI Serum albumin OS=Pelodiscus sinensis OX=13735 GN=ALB PE=4 SV=1
KHISCIERRLGMVIQDMCQRQE
>tr|L5LI30|L5LI30_MYODS Albumin OS=Myotis davidii OX=225400 GN=MDA_GLEAN10010914 PE=4 SV=1
QRTACSDDHLFKILNKLCVAHE
>tr|M3YCX1|M3YCX1_MUSPF Albumin domain-containing protein OS=Mustela putorius furo OX=9669 PE=4 SV=1
QRFACMEDSAKLILGALCRRHE
>tr|M3YD14|M3YD14_MUSPF Albumin OS=Mustela putorius furo OX=9669 GN=ALB PE=4 SV=1
ERMSCAEDYLAVVLNRLCVLHE
>tr|Q56G89|Q56G89_HUMAN Albumin OS=Homo sapiens OX=9606 PE=2 SV=1
KRMPCAEDCLSVFLNQLCVLHE
>tr|Q5EG48|Q5EG48_MICFO Albumin OS=Microtus fortis calamorum OX=311220 PE=2 SV=1
DRLPCVEDYLSAILNHLCVLHE
>tr|Q6WDN9|Q6WDN9_CAVPO Albumin OS=Cavia porcellus OX=10141 GN=Alb PE=2 SV=1
ERLSCTENYLALILNRLCILHE
>tr|Q8JIA9|Q8JIA9_SPHPU Serum albumin (Fragment) OS=Sphenodon punctatus OX=8508 PE=2 SV=1
KKLPCTEGYVDFVLGQICQRHQ
>tr|Q8UW05|Q8UW05_AMBMC Serum albumin OS=Ambystoma maculatum OX=43114 GN=ALB PE=2 SV=1
QQMTCSEGGLGIVFGQICMKQK
>tr|Q91134|Q91134_NAJNA Cobra serum albumin OS=Naja naja OX=35670 PE=2 SV=1
HQVSCALENTDKVMGSICKYHN
>tr|Q9YGH6|Q9YGH6_9NEOB Serum albumin (Fragment) OS=Pelophylax shqipericus OX=44326 GN=ALB PE=2 SV=1
KKQPCAEEKLDILLGEMCEREK
>tr|S7PQC2|S7PQC2_MYOBR Albumin OS=Myotis brandtii OX=109478 GN=D623_10008573 PE=4 SV=1
QRTACAEDYLSVVLSVFCTAHE
