# Supplementary material for: NABhClassifier Server: A Tool for the Identification of Helical Nucleic Acid-Binding Sequences in Proteins
Source: J Chem Inf Model. 2025 Feb 22;65(5):2361–7. doi: 10.1021/acs.jcim.4c02244 (PMC11898072; doi:10.1021/acs.jcim.4c02244)
Supplement: Supplementary file 2 — ci4c02244_si_002.xlsx [file ci4c02244_si_002.xlsx]

## Sheet: Stack
mean fit time	std fit time	mean score time	std score time	param ada n estimators	param dt max depth	param final estimator C	param knn n neighbors	param nb alpha	param rf max depth	param rf n estimators	params	split0 test score	split1 test score	split2 test score	mean test score	std test score	rank test score
4.68648	0.923437	0.0772028	0.000738756	100	10	10	7	1	10	10	{'ada__n_estimators': 100, 'dt__max_depth': 10, 'final_estimator__C': 10, 'knn__n_neighbors': 7, 'nb__alpha': 1.0, 'rf__max_depth': 10, 'rf__n_estimators': 10}	0.990795	0.988285	0.991625	0.990235	0.00142003	1
5.92857	1.09765	0.120933	0.0505218	100	10	10	3	0.1	20	50	{'ada__n_estimators': 100, 'dt__max_depth': 10, 'final_estimator__C': 10, 'knn__n_neighbors': 3, 'nb__alpha': 0.1, 'rf__max_depth': 20, 'rf__n_estimators': 50}	0.993305	0.986611	0.990787	0.990235	0.00276085	2
8.25689	0.866291	0.133304	0.0529701	100		10	7	0.5		100	{'ada__n_estimators': 100, 'dt__max_depth': None, 'final_estimator__C': 10, 'knn__n_neighbors': 7, 'nb__alpha': 0.5, 'rf__max_depth': None, 'rf__n_estimators': 100}	0.992469	0.987448	0.98995	0.989955	0.00204979	3
5.18611	0.22782	0.132511	0.00549664	50	10	10	7	10	20	50	{'ada__n_estimators': 50, 'dt__max_depth': 10, 'final_estimator__C': 10, 'knn__n_neighbors': 7, 'nb__alpha': 10.0, 'rf__max_depth': 20, 'rf__n_estimators': 50}	0.991632	0.984937	0.992462	0.989677	0.00336871	4
5.07612	1.15571	0.0793652	0.0120292	50	20	10	7	10	20	50	{'ada__n_estimators': 50, 'dt__max_depth': 20, 'final_estimator__C': 10, 'knn__n_neighbors': 7, 'nb__alpha': 10.0, 'rf__max_depth': 20, 'rf__n_estimators': 50}	0.990795	0.987448	0.990787	0.989677	0.00157611	5
7.66977	1.10023	0.129081	0.0430183	100		10	7	1	10	100	{'ada__n_estimators': 100, 'dt__max_depth': None, 'final_estimator__C': 10, 'knn__n_neighbors': 7, 'nb__alpha': 1.0, 'rf__max_depth': 10, 'rf__n_estimators': 100}	0.991632	0.986611	0.990787	0.989677	0.00219507	5
6.66203	0.65641	0.146435	0.042813	100		10	7	0.01	20	50	{'ada__n_estimators': 100, 'dt__max_depth': None, 'final_estimator__C': 10, 'knn__n_neighbors': 7, 'nb__alpha': 0.01, 'rf__max_depth': 20, 'rf__n_estimators': 50}	0.991632	0.988285	0.989112	0.989676	0.00142352	7
6.41138	0.86473	0.0870713	0.000994547	100	10	10	7	0.5	10	50	{'ada__n_estimators': 100, 'dt__max_depth': 10, 'final_estimator__C': 10, 'knn__n_neighbors': 7, 'nb__alpha': 0.5, 'rf__max_depth': 10, 'rf__n_estimators': 50}	0.991632	0.988285	0.989112	0.989676	0.00142352	7
2.62356	0.440017	0.090004	0.024901	50	10	10	7	0.01	10	10	{'ada__n_estimators': 50, 'dt__max_depth': 10, 'final_estimator__C': 10, 'knn__n_neighbors': 7, 'nb__alpha': 0.01, 'rf__max_depth': 10, 'rf__n_estimators': 10}	0.990795	0.984937	0.992462	0.989398	0.00322697	9
2.31919	0.0328985	0.0578531	0.00175032	50		10	7	10	20	10	{'ada__n_estimators': 50, 'dt__max_depth': None, 'final_estimator__C': 10, 'knn__n_neighbors': 7, 'nb__alpha': 10.0, 'rf__max_depth': 20, 'rf__n_estimators': 10}	0.989958	0.987448	0.990787	0.989398	0.0014198	10
5.90107	1.11422	0.0741346	0.00130439	50	20	10	3	1		100	{'ada__n_estimators': 50, 'dt__max_depth': 20, 'final_estimator__C': 10, 'knn__n_neighbors': 3, 'nb__alpha': 1.0, 'rf__max_depth': None, 'rf__n_estimators': 100}	0.990795	0.986611	0.990787	0.989398	0.00197059	10
2.29751	0.0136632	0.0573411	0.00258111	50	20	10	7	0.1	10	10	{'ada__n_estimators': 50, 'dt__max_depth': 20, 'final_estimator__C': 10, 'knn__n_neighbors': 7, 'nb__alpha': 0.1, 'rf__max_depth': 10, 'rf__n_estimators': 10}	0.990795	0.986611	0.990787	0.989398	0.00197059	10
6.28727	1.07158	0.0987196	0.0328974	50		10	3	0.01	10	100	{'ada__n_estimators': 50, 'dt__max_depth': None, 'final_estimator__C': 10, 'knn__n_neighbors': 3, 'nb__alpha': 0.01, 'rf__max_depth': 10, 'rf__n_estimators': 100}	0.990795	0.987448	0.98995	0.989397	0.00142123	13
7.21125	0.48782	0.0999337	0.0282069	100	20	10	7	10	20	100	{'ada__n_estimators': 100, 'dt__max_depth': 20, 'final_estimator__C': 10, 'knn__n_neighbors': 7, 'nb__alpha': 10.0, 'rf__max_depth': 20, 'rf__n_estimators': 100}	0.991632	0.986611	0.98995	0.989397	0.00208665	13
3.29463	0.0166307	0.063071	0.00113119	50		10	3	0.5		50	{'ada__n_estimators': 50, 'dt__max_depth': None, 'final_estimator__C': 10, 'knn__n_neighbors': 3, 'nb__alpha': 0.5, 'rf__max_depth': None, 'rf__n_estimators': 50}	0.991632	0.987448	0.989112	0.989397	0.00172	15
6.90619	0.651968	0.10385	0.0197386	100		10	7	1	10	50	{'ada__n_estimators': 100, 'dt__max_depth': None, 'final_estimator__C': 10, 'knn__n_neighbors': 7, 'nb__alpha': 1.0, 'rf__max_depth': 10, 'rf__n_estimators': 50}	0.992469	0.986611	0.989112	0.989397	0.00239989	15
7.51883	0.762715	0.122973	0.0354347	100	10	10	3	0.1	10	100	{'ada__n_estimators': 100, 'dt__max_depth': 10, 'final_estimator__C': 10, 'knn__n_neighbors': 3, 'nb__alpha': 0.1, 'rf__max_depth': 10, 'rf__n_estimators': 100}	0.991632	0.987448	0.989112	0.989397	0.00172	15
6.14389	1.14976	0.111893	0.0362678	100	10	10	5	0.1		50	{'ada__n_estimators': 100, 'dt__max_depth': 10, 'final_estimator__C': 10, 'knn__n_neighbors': 5, 'nb__alpha': 0.1, 'rf__max_depth': None, 'rf__n_estimators': 50}	0.993305	0.985774	0.989112	0.989397	0.00308127	15
7.4629	1.08956	0.116229	0.0207756	100	20	10	3	0.5	20	100	{'ada__n_estimators': 100, 'dt__max_depth': 20, 'final_estimator__C': 10, 'knn__n_neighbors': 3, 'nb__alpha': 0.5, 'rf__max_depth': 20, 'rf__n_estimators': 100}	0.993305	0.985774	0.989112	0.989397	0.00308127	15
8.13733	0.785895	0.150051	0.076847	100	20	10	7	0.01	20	100	{'ada__n_estimators': 100, 'dt__max_depth': 20, 'final_estimator__C': 10, 'knn__n_neighbors': 7, 'nb__alpha': 0.01, 'rf__max_depth': 20, 'rf__n_estimators': 100}	0.991632	0.987448	0.989112	0.989397	0.00172	15
6.85749	1.14848	0.0859604	0.000822927	100	20	10	7	0.1	20	50	{'ada__n_estimators': 100, 'dt__max_depth': 20, 'final_estimator__C': 10, 'knn__n_neighbors': 7, 'nb__alpha': 0.1, 'rf__max_depth': 20, 'rf__n_estimators': 50}	0.991632	0.987448	0.989112	0.989397	0.00172	15
8.11011	1.07043	0.142066	0.0484243	100	20	10	7	0.1	20	100	{'ada__n_estimators': 100, 'dt__max_depth': 20, 'final_estimator__C': 10, 'knn__n_neighbors': 7, 'nb__alpha': 0.1, 'rf__max_depth': 20, 'rf__n_estimators': 100}	0.992469	0.986611	0.989112	0.989397	0.00239989	15
7.50889	1.00538	0.127203	0.0436609	100	10	10	5	1		100	{'ada__n_estimators': 100, 'dt__max_depth': 10, 'final_estimator__C': 10, 'knn__n_neighbors': 5, 'nb__alpha': 1.0, 'rf__max_depth': None, 'rf__n_estimators': 100}	0.993305	0.986611	0.988275	0.989397	0.00284593	23
6.05333	1.09071	0.10494	0.0204088	100	20	10	5	0.1	10	50	{'ada__n_estimators': 100, 'dt__max_depth': 20, 'final_estimator__C': 10, 'knn__n_neighbors': 5, 'nb__alpha': 0.1, 'rf__max_depth': 10, 'rf__n_estimators': 50}	0.993305	0.987448	0.987437	0.989397	0.00276385	24
3.66714	0.780907	0.109045	0.0183911	50	10	10	7	0.1	20	10	{'ada__n_estimators': 50, 'dt__max_depth': 10, 'final_estimator__C': 10, 'knn__n_neighbors': 7, 'nb__alpha': 0.1, 'rf__max_depth': 20, 'rf__n_estimators': 10}	0.989958	0.984937	0.992462	0.989119	0.00312885	25
4.30297	0.756877	0.0660959	0.00100723	50		10	3	0.01		50	{'ada__n_estimators': 50, 'dt__max_depth': None, 'final_estimator__C': 10, 'knn__n_neighbors': 3, 'nb__alpha': 0.01, 'rf__max_depth': None, 'rf__n_estimators': 50}	0.989958	0.986611	0.990787	0.989119	0.00180536	26
6.45503	0.761283	0.107072	0.0398696	50	20	10	7	10		100	{'ada__n_estimators': 50, 'dt__max_depth': 20, 'final_estimator__C': 10, 'knn__n_neighbors': 7, 'nb__alpha': 10.0, 'rf__max_depth': None, 'rf__n_estimators': 100}	0.989121	0.987448	0.990787	0.989119	0.00136338	26
5.89903	0.642736	0.129463	0.0743828	50		10	7	0.5	10	100	{'ada__n_estimators': 50, 'dt__max_depth': None, 'final_estimator__C': 10, 'knn__n_neighbors': 7, 'nb__alpha': 0.5, 'rf__max_depth': 10, 'rf__n_estimators': 100}	0.990795	0.986611	0.98995	0.989119	0.00180644	28
4.51558	0.84776	0.0866696	0.0252727	50	10	10	3	0.5	10	50	{'ada__n_estimators': 50, 'dt__max_depth': 10, 'final_estimator__C': 10, 'knn__n_neighbors': 3, 'nb__alpha': 0.5, 'rf__max_depth': 10, 'rf__n_estimators': 50}	0.989121	0.988285	0.98995	0.989119	0.00067983	28
5.97705	1.19997	0.0748781	0.000959622	50	10	10	7	0.5	10	100	{'ada__n_estimators': 50, 'dt__max_depth': 10, 'final_estimator__C': 10, 'knn__n_neighbors': 7, 'nb__alpha': 0.5, 'rf__max_depth': 10, 'rf__n_estimators': 100}	0.990795	0.986611	0.98995	0.989119	0.00180644	28
4.47383	0.741005	0.0660403	0.00126543	50	20	10	7	0.5		50	{'ada__n_estimators': 50, 'dt__max_depth': 20, 'final_estimator__C': 10, 'knn__n_neighbors': 7, 'nb__alpha': 0.5, 'rf__max_depth': None, 'rf__n_estimators': 50}	0.989958	0.987448	0.98995	0.989119	0.00118147	28
8.18592	0.617577	0.138591	0.0577124	100		10	5	0.1	20	100	{'ada__n_estimators': 100, 'dt__max_depth': None, 'final_estimator__C': 10, 'knn__n_neighbors': 5, 'nb__alpha': 0.1, 'rf__max_depth': 20, 'rf__n_estimators': 100}	0.991632	0.985774	0.98995	0.989119	0.00246258	28
5.57594	0.511617	0.111094	0.0351037	100		10	7	10	10	50	{'ada__n_estimators': 100, 'dt__max_depth': None, 'final_estimator__C': 10, 'knn__n_neighbors': 7, 'nb__alpha': 10.0, 'rf__max_depth': 10, 'rf__n_estimators': 50}	0.990795	0.986611	0.98995	0.989119	0.00180644	28
5.89884	0.970422	0.0897851	0.00300639	100	10	10	7	0.1		50	{'ada__n_estimators': 100, 'dt__max_depth': 10, 'final_estimator__C': 10, 'knn__n_neighbors': 7, 'nb__alpha': 0.1, 'rf__max_depth': None, 'rf__n_estimators': 50}	0.989958	0.987448	0.98995	0.989119	0.00118147	28
7.45726	0.680556	0.128407	0.0367295	100	10	10	7	1	10	100	{'ada__n_estimators': 100, 'dt__max_depth': 10, 'final_estimator__C': 10, 'knn__n_neighbors': 7, 'nb__alpha': 1.0, 'rf__max_depth': 10, 'rf__n_estimators': 100}	0.990795	0.986611	0.98995	0.989119	0.00180644	28
8.37023	1.20767	0.10107	0.00277902	100	20	10	5	0.5	20	100	{'ada__n_estimators': 100, 'dt__max_depth': 20, 'final_estimator__C': 10, 'knn__n_neighbors': 5, 'nb__alpha': 0.5, 'rf__max_depth': 20, 'rf__n_estimators': 100}	0.991632	0.985774	0.98995	0.989119	0.00246258	28
3.51863	0.111364	0.0793966	0.0216369	50		10	5	0.5	20	50	{'ada__n_estimators': 50, 'dt__max_depth': None, 'final_estimator__C': 10, 'knn__n_neighbors': 5, 'nb__alpha': 0.5, 'rf__max_depth': 20, 'rf__n_estimators': 50}	0.991632	0.986611	0.989112	0.989118	0.00204979	37
5.01827	1.14507	0.0638103	0.00219113	50	10	10	3	0.5	20	50	{'ada__n_estimators': 50, 'dt__max_depth': 10, 'final_estimator__C': 10, 'knn__n_neighbors': 3, 'nb__alpha': 0.5, 'rf__max_depth': 20, 'rf__n_estimators': 50}	0.990795	0.987448	0.989112	0.989118	0.00136653	37
5.85305	1.18437	0.0775073	0.00467798	50	10	10	5	0.1		100	{'ada__n_estimators': 50, 'dt__max_depth': 10, 'final_estimator__C': 10, 'knn__n_neighbors': 5, 'nb__alpha': 0.1, 'rf__max_depth': None, 'rf__n_estimators': 100}	0.991632	0.986611	0.989112	0.989118	0.00204979	37
2.32362	0.0336606	0.0610908	0.0104137	50	20	10	3	0.5		10	{'ada__n_estimators': 50, 'dt__max_depth': 20, 'final_estimator__C': 10, 'knn__n_neighbors': 3, 'nb__alpha': 0.5, 'rf__max_depth': None, 'rf__n_estimators': 10}	0.989958	0.988285	0.989112	0.989118	0.000683274	37
3.5462	0.540314	0.076325	0.0268893	50	20	10	5	0.01	10	10	{'ada__n_estimators': 50, 'dt__max_depth': 20, 'final_estimator__C': 10, 'knn__n_neighbors': 5, 'nb__alpha': 0.01, 'rf__max_depth': 10, 'rf__n_estimators': 10}	0.989958	0.988285	0.989112	0.989118	0.000683274	37
3.41312	0.0144442	0.0671782	0.00616701	50	20	10	5	0.01	10	50	{'ada__n_estimators': 50, 'dt__max_depth': 20, 'final_estimator__C': 10, 'knn__n_neighbors': 5, 'nb__alpha': 0.01, 'rf__max_depth': 10, 'rf__n_estimators': 50}	0.991632	0.986611	0.989112	0.989118	0.00204979	37
4.43396	1.03409	0.102969	0.0278643	50	20	10	7	10	10	50	{'ada__n_estimators': 50, 'dt__max_depth': 20, 'final_estimator__C': 10, 'knn__n_neighbors': 7, 'nb__alpha': 10.0, 'rf__max_depth': 10, 'rf__n_estimators': 50}	0.990795	0.987448	0.989112	0.989118	0.00136653	37
9.85955	2.01744	0.108846	0.0180939	100		10	3	0.01		100	{'ada__n_estimators': 100, 'dt__max_depth': None, 'final_estimator__C': 10, 'knn__n_neighbors': 3, 'nb__alpha': 0.01, 'rf__max_depth': None, 'rf__n_estimators': 100}	0.990795	0.987448	0.989112	0.989118	0.00136653	37
6.85921	1.21197	0.0858463	0.000894472	100		10	7	1		50	{'ada__n_estimators': 100, 'dt__max_depth': None, 'final_estimator__C': 10, 'knn__n_neighbors': 7, 'nb__alpha': 1.0, 'rf__max_depth': None, 'rf__n_estimators': 50}	0.992469	0.985774	0.989112	0.989118	0.00273305	37
9.51257	0.767612	0.13394	0.0498954	100		10	7	10	20	100	{'ada__n_estimators': 100, 'dt__max_depth': None, 'final_estimator__C': 10, 'knn__n_neighbors': 7, 'nb__alpha': 10.0, 'rf__max_depth': 20, 'rf__n_estimators': 100}	0.993305	0.984937	0.989112	0.989118	0.00341631	37
5.42581	0.328993	0.0960514	0.0132411	100	10	10	3	0.5		50	{'ada__n_estimators': 100, 'dt__max_depth': 10, 'final_estimator__C': 10, 'knn__n_neighbors': 3, 'nb__alpha': 0.5, 'rf__max_depth': None, 'rf__n_estimators': 50}	0.989958	0.988285	0.989112	0.989118	0.000683274	37
5.52182	0.472318	0.110205	0.034765	100	10	10	7	10	20	50	{'ada__n_estimators': 100, 'dt__max_depth': 10, 'final_estimator__C': 10, 'knn__n_neighbors': 7, 'nb__alpha': 10.0, 'rf__max_depth': 20, 'rf__n_estimators': 50}	0.990795	0.987448	0.989112	0.989118	0.00136653	37
7.69755	1.0784	0.134759	0.0563886	100	20	10	5	1	20	100	{'ada__n_estimators': 100, 'dt__max_depth': 20, 'final_estimator__C': 10, 'knn__n_neighbors': 5, 'nb__alpha': 1.0, 'rf__max_depth': 20, 'rf__n_estimators': 100}	0.992469	0.985774	0.989112	0.989118	0.00273305	37
5.69117	0.749468	0.0947957	0.012731	100	10	10	7	0.1	10	50	{'ada__n_estimators': 100, 'dt__max_depth': 10, 'final_estimator__C': 10, 'knn__n_neighbors': 7, 'nb__alpha': 0.1, 'rf__max_depth': 10, 'rf__n_estimators': 50}	0.992469	0.986611	0.988275	0.989118	0.00246465	50
7.74516	1.32078	0.170161	0.0503309	100	20	10	5	0.01	10	100	{'ada__n_estimators': 100, 'dt__max_depth': 20, 'final_estimator__C': 10, 'knn__n_neighbors': 5, 'nb__alpha': 0.01, 'rf__max_depth': 10, 'rf__n_estimators': 100}	0.991632	0.987448	0.988275	0.989118	0.00180926	50
6.93907	0.716426	0.114446	0.0368807	100	20	10	5	1		50	{'ada__n_estimators': 100, 'dt__max_depth': 20, 'final_estimator__C': 10, 'knn__n_neighbors': 5, 'nb__alpha': 1.0, 'rf__max_depth': None, 'rf__n_estimators': 50}	0.991632	0.987448	0.988275	0.989118	0.00180926	50
7.71569	1.09409	0.100879	0.00315663	100	20	10	5	10	20	100	{'ada__n_estimators': 100, 'dt__max_depth': 20, 'final_estimator__C': 10, 'knn__n_neighbors': 5, 'nb__alpha': 10.0, 'rf__max_depth': 20, 'rf__n_estimators': 100}	0.990795	0.988285	0.988275	0.989118	0.00118576	50
6.9545	1.16063	0.086074	0.00104899	100	20	10	7	0.1		50	{'ada__n_estimators': 100, 'dt__max_depth': 20, 'final_estimator__C': 10, 'knn__n_neighbors': 7, 'nb__alpha': 0.1, 'rf__max_depth': None, 'rf__n_estimators': 50}	0.992469	0.986611	0.988275	0.989118	0.00246465	50
5.68048	0.445714	0.0864061	0.00182458	100	20	10	7	1	20	50	{'ada__n_estimators': 100, 'dt__max_depth': 20, 'final_estimator__C': 10, 'knn__n_neighbors': 7, 'nb__alpha': 1.0, 'rf__max_depth': 20, 'rf__n_estimators': 50}	0.993305	0.985774	0.988275	0.989118	0.00313197	50
2.52577	0.310332	0.055646	0.00239722	50		10	5	10		10	{'ada__n_estimators': 50, 'dt__max_depth': None, 'final_estimator__C': 10, 'knn__n_neighbors': 5, 'nb__alpha': 10.0, 'rf__max_depth': None, 'rf__n_estimators': 10}	0.991632	0.988285	0.987437	0.989118	0.00181099	56
5.38518	0.169343	0.109521	0.0306886	100	20	10	7	1	10	50	{'ada__n_estimators': 100, 'dt__max_depth': 20, 'final_estimator__C': 10, 'knn__n_neighbors': 7, 'nb__alpha': 1.0, 'rf__max_depth': 10, 'rf__n_estimators': 50}	0.992469	0.987448	0.987437	0.989118	0.00236937	56
2.39144	0.0139813	0.0745134	0.023585	50	10	10	5	10		10	{'ada__n_estimators': 50, 'dt__max_depth': 10, 'final_estimator__C': 10, 'knn__n_neighbors': 5, 'nb__alpha': 10.0, 'rf__max_depth': None, 'rf__n_estimators': 10}	0.991632	0.9841	0.990787	0.98884	0.00336896	58
5.27764	0.630407	0.0883459	0.0125492	50	20	10	5	0.01		100	{'ada__n_estimators': 50, 'dt__max_depth': 20, 'final_estimator__C': 10, 'knn__n_neighbors': 5, 'nb__alpha': 0.01, 'rf__max_depth': None, 'rf__n_estimators': 100}	0.989958	0.985774	0.990787	0.98884	0.00219409	58
4.716	0.535947	0.109297	0.0312344	50		10	3	0.1	10	50	{'ada__n_estimators': 50, 'dt__max_depth': None, 'final_estimator__C': 10, 'knn__n_neighbors': 3, 'nb__alpha': 0.1, 'rf__max_depth': 10, 'rf__n_estimators': 50}	0.989121	0.987448	0.98995	0.98884	0.0010407	60
6.5468	1.02474	0.0726415	0.000633629	50		10	3	10	20	100	{'ada__n_estimators': 50, 'dt__max_depth': None, 'final_estimator__C': 10, 'knn__n_neighbors': 3, 'nb__alpha': 10.0, 'rf__max_depth': 20, 'rf__n_estimators': 100}	0.991632	0.984937	0.98995	0.98884	0.00284354	60
6.46521	0.609626	0.10229	0.0363699	50		10	7	0.01	10	100	{'ada__n_estimators': 50, 'dt__max_depth': None, 'final_estimator__C': 10, 'knn__n_neighbors': 7, 'nb__alpha': 0.01, 'rf__max_depth': 10, 'rf__n_estimators': 100}	0.990795	0.985774	0.98995	0.98884	0.00219496	60
2.37211	0.0291789	0.0639248	0.00977041	50		10	7	1	10	10	{'ada__n_estimators': 50, 'dt__max_depth': None, 'final_estimator__C': 10, 'knn__n_neighbors': 7, 'nb__alpha': 1.0, 'rf__max_depth': 10, 'rf__n_estimators': 10}	0.989958	0.986611	0.98995	0.98884	0.00157595	60
6.62354	1.79384	0.0739967	0.00175597	50	10	10	5	0.5	10	100	{'ada__n_estimators': 50, 'dt__max_depth': 10, 'final_estimator__C': 10, 'knn__n_neighbors': 5, 'nb__alpha': 0.5, 'rf__max_depth': 10, 'rf__n_estimators': 100}	0.991632	0.984937	0.98995	0.98884	0.00284354	60
2.32854	0.0168424	0.0566754	0.00116035	50	10	10	7	0.1		10	{'ada__n_estimators': 50, 'dt__max_depth': 10, 'final_estimator__C': 10, 'knn__n_neighbors': 7, 'nb__alpha': 0.1, 'rf__max_depth': None, 'rf__n_estimators': 10}	0.990795	0.985774	0.98995	0.98884	0.00219496	60
2.36077	0.0264725	0.0553602	0.00218355	50	20	1	3	0.5	20	10	{'ada__n_estimators': 50, 'dt__max_depth': 20, 'final_estimator__C': 1, 'knn__n_neighbors': 3, 'nb__alpha': 0.5, 'rf__max_depth': 20, 'rf__n_estimators': 10}	0.992469	0.9841	0.98995	0.98884	0.00350533	60
6.50555	0.514016	0.0916169	0.0239877	50	20	10	3	0.01	10	100	{'ada__n_estimators': 50, 'dt__max_depth': 20, 'final_estimator__C': 10, 'knn__n_neighbors': 3, 'nb__alpha': 0.01, 'rf__max_depth': 10, 'rf__n_estimators': 100}	0.989958	0.986611	0.98995	0.98884	0.00157595	60
2.33331	0.0469172	0.0627915	0.0106104	50	20	10	3	0.1	20	10	{'ada__n_estimators': 50, 'dt__max_depth': 20, 'final_estimator__C': 10, 'knn__n_neighbors': 3, 'nb__alpha': 0.1, 'rf__max_depth': 20, 'rf__n_estimators': 10}	0.991632	0.984937	0.98995	0.98884	0.00284354	60
4.09087	0.945154	0.0951105	0.0434772	50	20	10	3	1		50	{'ada__n_estimators': 50, 'dt__max_depth': 20, 'final_estimator__C': 10, 'knn__n_neighbors': 3, 'nb__alpha': 1.0, 'rf__max_depth': None, 'rf__n_estimators': 50}	0.989958	0.986611	0.98995	0.98884	0.00157595	60
6.20022	1.01959	0.10865	0.0458299	50	20	10	7	1	20	100	{'ada__n_estimators': 50, 'dt__max_depth': 20, 'final_estimator__C': 10, 'knn__n_neighbors': 7, 'nb__alpha': 1.0, 'rf__max_depth': 20, 'rf__n_estimators': 100}	0.989958	0.986611	0.98995	0.98884	0.00157595	60
7.53451	0.752205	0.131311	0.0509525	100		10	3	0.1		100	{'ada__n_estimators': 100, 'dt__max_depth': None, 'final_estimator__C': 10, 'knn__n_neighbors': 3, 'nb__alpha': 0.1, 'rf__max_depth': None, 'rf__n_estimators': 100}	0.990795	0.985774	0.98995	0.98884	0.00219496	60
5.82705	0.887424	0.116982	0.0476126	100		10	3	10		50	{'ada__n_estimators': 100, 'dt__max_depth': None, 'final_estimator__C': 10, 'knn__n_neighbors': 3, 'nb__alpha': 10.0, 'rf__max_depth': None, 'rf__n_estimators': 50}	0.992469	0.9841	0.98995	0.98884	0.00350533	60
9.26425	0.35225	0.0981799	0.00238891	100	10	10	3	0.01	10	100	{'ada__n_estimators': 100, 'dt__max_depth': 10, 'final_estimator__C': 10, 'knn__n_neighbors': 3, 'nb__alpha': 0.01, 'rf__max_depth': 10, 'rf__n_estimators': 100}	0.990795	0.985774	0.98995	0.98884	0.00219496	60
5.93413	0.546841	0.0953875	0.0093126	100	10	10	5	0.5		50	{'ada__n_estimators': 100, 'dt__max_depth': 10, 'final_estimator__C': 10, 'knn__n_neighbors': 5, 'nb__alpha': 0.5, 'rf__max_depth': None, 'rf__n_estimators': 50}	0.989958	0.986611	0.98995	0.98884	0.00157595	60
7.43751	0.806946	0.136385	0.0568752	100	10	10	7	0.01	20	100	{'ada__n_estimators': 100, 'dt__max_depth': 10, 'final_estimator__C': 10, 'knn__n_neighbors': 7, 'nb__alpha': 0.01, 'rf__max_depth': 20, 'rf__n_estimators': 100}	0.990795	0.985774	0.98995	0.98884	0.00219496	60
6.88676	0.600867	0.117271	0.045352	100	20	10	5	0.01	10	50	{'ada__n_estimators': 100, 'dt__max_depth': 20, 'final_estimator__C': 10, 'knn__n_neighbors': 5, 'nb__alpha': 0.01, 'rf__max_depth': 10, 'rf__n_estimators': 50}	0.991632	0.984937	0.98995	0.98884	0.00284354	60
3.75362	0.392418	0.079632	0.0246991	50		10	3	1	20	50	{'ada__n_estimators': 50, 'dt__max_depth': None, 'final_estimator__C': 10, 'knn__n_neighbors': 3, 'nb__alpha': 1.0, 'rf__max_depth': 20, 'rf__n_estimators': 50}	0.991632	0.985774	0.989112	0.988839	0.00239918	77
6.30475	1.09925	0.0748254	0.00167729	50		10	5	0.1	10	100	{'ada__n_estimators': 50, 'dt__max_depth': None, 'final_estimator__C': 10, 'knn__n_neighbors': 5, 'nb__alpha': 0.1, 'rf__max_depth': 10, 'rf__n_estimators': 100}	0.990795	0.986611	0.989112	0.988839	0.00171901	77
5.76928	1.24129	0.0764027	0.00227563	50	10	10	7	0.1		100	{'ada__n_estimators': 50, 'dt__max_depth': 10, 'final_estimator__C': 10, 'knn__n_neighbors': 7, 'nb__alpha': 0.1, 'rf__max_depth': None, 'rf__n_estimators': 100}	0.990795	0.986611	0.989112	0.988839	0.00171901	77
3.83327	0.411802	0.0650077	0.00043091	50	10	10	7	0.1	20	50	{'ada__n_estimators': 50, 'dt__max_depth': 10, 'final_estimator__C': 10, 'knn__n_neighbors': 7, 'nb__alpha': 0.1, 'rf__max_depth': 20, 'rf__n_estimators': 50}	0.991632	0.985774	0.989112	0.988839	0.00239918	77
5.71267	0.842513	0.120114	0.0323003	50	10	10	7	1		100	{'ada__n_estimators': 50, 'dt__max_depth': 10, 'final_estimator__C': 10, 'knn__n_neighbors': 7, 'nb__alpha': 1.0, 'rf__max_depth': None, 'rf__n_estimators': 100}	0.991632	0.985774	0.989112	0.988839	0.00239918	77
5.7588	1.01992	0.10687	0.033772	50	10	10	7	10	10	100	{'ada__n_estimators': 50, 'dt__max_depth': 10, 'final_estimator__C': 10, 'knn__n_neighbors': 7, 'nb__alpha': 10.0, 'rf__max_depth': 10, 'rf__n_estimators': 100}	0.990795	0.986611	0.989112	0.988839	0.00171901	77
5.04223	0.331193	0.0913053	0.0242902	50	20	10	5	0.5	20	100	{'ada__n_estimators': 50, 'dt__max_depth': 20, 'final_estimator__C': 10, 'knn__n_neighbors': 5, 'nb__alpha': 0.5, 'rf__max_depth': 20, 'rf__n_estimators': 100}	0.990795	0.986611	0.989112	0.988839	0.00171901	77
5.90585	1.10753	0.0770979	0.00255214	50	20	10	7	0.01		100	{'ada__n_estimators': 50, 'dt__max_depth': 20, 'final_estimator__C': 10, 'knn__n_neighbors': 7, 'nb__alpha': 0.01, 'rf__max_depth': None, 'rf__n_estimators': 100}	0.990795	0.986611	0.989112	0.988839	0.00171901	77
6.39251	0.714848	0.136914	0.0376612	100		10	3	1	10	50	{'ada__n_estimators': 100, 'dt__max_depth': None, 'final_estimator__C': 10, 'knn__n_neighbors': 3, 'nb__alpha': 1.0, 'rf__max_depth': 10, 'rf__n_estimators': 50}	0.992469	0.984937	0.989112	0.988839	0.00308072	77
7.87677	0.934596	0.0982707	0.00473345	100		10	5	0.1	10	100	{'ada__n_estimators': 100, 'dt__max_depth': None, 'final_estimator__C': 10, 'knn__n_neighbors': 5, 'nb__alpha': 0.1, 'rf__max_depth': 10, 'rf__n_estimators': 100}	0.991632	0.985774	0.989112	0.988839	0.00239918	77
6.89779	1.21215	0.0872217	0.00226371	100		10	7	0.01		50	{'ada__n_estimators': 100, 'dt__max_depth': None, 'final_estimator__C': 10, 'knn__n_neighbors': 7, 'nb__alpha': 0.01, 'rf__max_depth': None, 'rf__n_estimators': 50}	0.992469	0.984937	0.989112	0.988839	0.00308072	77
5.73777	0.794437	0.0874918	0.00158178	100	10	10	5	0.5	10	50	{'ada__n_estimators': 100, 'dt__max_depth': 10, 'final_estimator__C': 10, 'knn__n_neighbors': 5, 'nb__alpha': 0.5, 'rf__max_depth': 10, 'rf__n_estimators': 50}	0.989958	0.987448	0.989112	0.988839	0.0010429	77
8.41399	0.977181	0.146057	0.048157	100	10	10	7	0.5		100	{'ada__n_estimators': 100, 'dt__max_depth': 10, 'final_estimator__C': 10, 'knn__n_neighbors': 7, 'nb__alpha': 0.5, 'rf__max_depth': None, 'rf__n_estimators': 100}	0.991632	0.985774	0.989112	0.988839	0.00239918	77
6.02894	1.24447	0.0861104	0.00159533	100	10	10	7	10		50	{'ada__n_estimators': 100, 'dt__max_depth': 10, 'final_estimator__C': 10, 'knn__n_neighbors': 7, 'nb__alpha': 10.0, 'rf__max_depth': None, 'rf__n_estimators': 50}	0.991632	0.985774	0.989112	0.988839	0.00239918	77
5.71208	0.716004	0.12198	0.0488107	100	10	10	7	10	10	50	{'ada__n_estimators': 100, 'dt__max_depth': 10, 'final_estimator__C': 10, 'knn__n_neighbors': 7, 'nb__alpha': 10.0, 'rf__max_depth': 10, 'rf__n_estimators': 50}	0.989121	0.988285	0.989112	0.988839	0.000392351	77
6.53949	0.923465	0.125391	0.0300747	100	20	10	5	0.01	20	50	{'ada__n_estimators': 100, 'dt__max_depth': 20, 'final_estimator__C': 10, 'knn__n_neighbors': 5, 'nb__alpha': 0.01, 'rf__max_depth': 20, 'rf__n_estimators': 50}	0.991632	0.985774	0.989112	0.988839	0.00239918	77
4.13185	0.0278264	0.0786885	0.00228812	100	20	10	7	0.1		10	{'ada__n_estimators': 100, 'dt__max_depth': 20, 'final_estimator__C': 10, 'knn__n_neighbors': 7, 'nb__alpha': 0.1, 'rf__max_depth': None, 'rf__n_estimators': 10}	0.989121	0.988285	0.989112	0.988839	0.000392351	77
6.81547	1.16008	0.090685	0.00390053	100	20	10	7	10	10	50	{'ada__n_estimators': 100, 'dt__max_depth': 20, 'final_estimator__C': 10, 'knn__n_neighbors': 7, 'nb__alpha': 10.0, 'rf__max_depth': 10, 'rf__n_estimators': 50}	0.991632	0.985774	0.989112	0.988839	0.00239918	77
8.25331	1.14948	0.106367	0.00851287	100	20	10	7	10	10	100	{'ada__n_estimators': 100, 'dt__max_depth': 20, 'final_estimator__C': 10, 'knn__n_neighbors': 7, 'nb__alpha': 10.0, 'rf__max_depth': 10, 'rf__n_estimators': 100}	0.992469	0.984937	0.989112	0.988839	0.00308072	77
3.8143	0.434507	0.075315	0.0302359	50	10	10	3	0.01	10	10	{'ada__n_estimators': 50, 'dt__max_depth': 10, 'final_estimator__C': 10, 'knn__n_neighbors': 3, 'nb__alpha': 0.01, 'rf__max_depth': 10, 'rf__n_estimators': 10}	0.989121	0.989121	0.988275	0.988839	0.000399106	96
5.51358	1.22944	0.073753	0.000591029	50		10	3	0.1		100	{'ada__n_estimators': 50, 'dt__max_depth': None, 'final_estimator__C': 10, 'knn__n_neighbors': 3, 'nb__alpha': 0.1, 'rf__max_depth': None, 'rf__n_estimators': 100}	0.992469	0.985774	0.988275	0.988839	0.00276203	97
5.76523	1.06463	0.0983437	0.033935	50		10	7	1	20	100	{'ada__n_estimators': 50, 'dt__max_depth': None, 'final_estimator__C': 10, 'knn__n_neighbors': 7, 'nb__alpha': 1.0, 'rf__max_depth': 20, 'rf__n_estimators': 100}	0.991632	0.986611	0.988275	0.988839	0.00208828	97
4.29885	1.1189	0.0923497	0.020664	50	10	10	3	1	10	50	{'ada__n_estimators': 50, 'dt__max_depth': 10, 'final_estimator__C': 10, 'knn__n_neighbors': 3, 'nb__alpha': 1.0, 'rf__max_depth': 10, 'rf__n_estimators': 50}	0.991632	0.986611	0.988275	0.988839	0.00208828	97
3.48649	0.0228078	0.0717723	0.00813127	50	10	10	5	0.01	20	50	{'ada__n_estimators': 50, 'dt__max_depth': 10, 'final_estimator__C': 10, 'knn__n_neighbors': 5, 'nb__alpha': 0.01, 'rf__max_depth': 20, 'rf__n_estimators': 50}	0.990795	0.987448	0.988275	0.988839	0.00142361	97
3.48673	0.0418474	0.0626232	0.00139974	50	20	10	3	0.01	10	50	{'ada__n_estimators': 50, 'dt__max_depth': 20, 'final_estimator__C': 10, 'knn__n_neighbors': 3, 'nb__alpha': 0.01, 'rf__max_depth': 10, 'rf__n_estimators': 50}	0.989958	0.988285	0.988275	0.988839	0.000791284	97
8.01914	1.60509	0.116173	0.0443255	100		10	5	0.5	20	50	{'ada__n_estimators': 100, 'dt__max_depth': None, 'final_estimator__C': 10, 'knn__n_neighbors': 5, 'nb__alpha': 0.5, 'rf__max_depth': 20, 'rf__n_estimators': 50}	0.991632	0.986611	0.988275	0.988839	0.00208828	97
6.70011	1.12211	0.118523	0.0400902	100		10	5	1	10	50	{'ada__n_estimators': 100, 'dt__max_depth': None, 'final_estimator__C': 10, 'knn__n_neighbors': 5, 'nb__alpha': 1.0, 'rf__max_depth': 10, 'rf__n_estimators': 50}	0.992469	0.985774	0.988275	0.988839	0.00276203	97
7.64952	1.11577	0.119466	0.0282129	100		10	7	0.1		100	{'ada__n_estimators': 100, 'dt__max_depth': None, 'final_estimator__C': 10, 'knn__n_neighbors': 7, 'nb__alpha': 0.1, 'rf__max_depth': None, 'rf__n_estimators': 100}	0.991632	0.986611	0.988275	0.988839	0.00208828	97
7.41062	1.07354	0.0976538	0.00327886	100	10	10	3	0.1	20	100	{'ada__n_estimators': 100, 'dt__max_depth': 10, 'final_estimator__C': 10, 'knn__n_neighbors': 3, 'nb__alpha': 0.1, 'rf__max_depth': 20, 'rf__n_estimators': 100}	0.991632	0.986611	0.988275	0.988839	0.00208828	97
5.72718	0.678576	0.0846248	0.00161801	100	20	10	3	0.1	10	50	{'ada__n_estimators': 100, 'dt__max_depth': 20, 'final_estimator__C': 10, 'knn__n_neighbors': 3, 'nb__alpha': 0.1, 'rf__max_depth': 10, 'rf__n_estimators': 50}	0.990795	0.987448	0.988275	0.988839	0.00142361	97
8.26408	1.17435	0.129795	0.045992	100	20	10	3	0.5	10	100	{'ada__n_estimators': 100, 'dt__max_depth': 20, 'final_estimator__C': 10, 'knn__n_neighbors': 3, 'nb__alpha': 0.5, 'rf__max_depth': 10, 'rf__n_estimators': 100}	0.991632	0.986611	0.988275	0.988839	0.00208828	97
7.66309	0.817657	0.132849	0.0482175	100	20	10	5	0.01	20	100	{'ada__n_estimators': 100, 'dt__max_depth': 20, 'final_estimator__C': 10, 'knn__n_neighbors': 5, 'nb__alpha': 0.01, 'rf__max_depth': 20, 'rf__n_estimators': 100}	0.991632	0.986611	0.988275	0.988839	0.00208828	97
7.88547	0.937384	0.122544	0.0326287	100	20	10	7	0.5	10	100	{'ada__n_estimators': 100, 'dt__max_depth': 20, 'final_estimator__C': 10, 'knn__n_neighbors': 7, 'nb__alpha': 0.5, 'rf__max_depth': 10, 'rf__n_estimators': 100}	0.991632	0.986611	0.988275	0.988839	0.00208828	97
4.66541	0.737871	0.132641	0.040373	100	20	10	3	10	20	10	{'ada__n_estimators': 100, 'dt__max_depth': 20, 'final_estimator__C': 10, 'knn__n_neighbors': 3, 'nb__alpha': 10.0, 'rf__max_depth': 20, 'rf__n_estimators': 10}	0.991632	0.987448	0.987437	0.988839	0.00197489	110
7.77382	1.12654	0.0992699	0.00210051	100	10	10	7	10	10	100	{'ada__n_estimators': 100, 'dt__max_depth': 10, 'final_estimator__C': 10, 'knn__n_neighbors': 7, 'nb__alpha': 10.0, 'rf__max_depth': 10, 'rf__n_estimators': 100}	0.993305	0.986611	0.9866	0.988839	0.00315849	111
2.41649	0.0574135	0.0567393	0.00121323	50	10	10	5	1	20	10	{'ada__n_estimators': 50, 'dt__max_depth': 10, 'final_estimator__C': 10, 'knn__n_neighbors': 5, 'nb__alpha': 1.0, 'rf__max_depth': 20, 'rf__n_estimators': 10}	0.987448	0.986611	0.991625	0.988561	0.00219311	112
2.29639	0.0166735	0.0539869	0.000355019	50		10	5	0.01	10	10	{'ada__n_estimators': 50, 'dt__max_depth': None, 'final_estimator__C': 10, 'knn__n_neighbors': 5, 'nb__alpha': 0.01, 'rf__max_depth': 10, 'rf__n_estimators': 10}	0.989958	0.984937	0.990787	0.988561	0.00258457	113
3.45892	0.0376968	0.0630322	0.000670824	50	10	10	3	0.1	20	50	{'ada__n_estimators': 50, 'dt__max_depth': 10, 'final_estimator__C': 10, 'knn__n_neighbors': 3, 'nb__alpha': 0.1, 'rf__max_depth': 20, 'rf__n_estimators': 50}	0.990795	0.9841	0.990787	0.988561	0.00315403	113
4.14331	0.0815873	0.0872539	0.014419	100		10	3	0.01		10	{'ada__n_estimators': 100, 'dt__max_depth': None, 'final_estimator__C': 10, 'knn__n_neighbors': 3, 'nb__alpha': 0.01, 'rf__max_depth': None, 'rf__n_estimators': 10}	0.990795	0.9841	0.990787	0.988561	0.00315403	113
6.09547	1.25744	0.0882083	0.00458872	100		10	7	0.1		50	{'ada__n_estimators': 100, 'dt__max_depth': None, 'final_estimator__C': 10, 'knn__n_neighbors': 7, 'nb__alpha': 0.1, 'rf__max_depth': None, 'rf__n_estimators': 50}	0.990795	0.9841	0.990787	0.988561	0.00315403	113
4.21023	1.21431	0.0836123	0.0281163	50		10	3	0.1		50	{'ada__n_estimators': 50, 'dt__max_depth': None, 'final_estimator__C': 10, 'knn__n_neighbors': 3, 'nb__alpha': 0.1, 'rf__max_depth': None, 'rf__n_estimators': 50}	0.989958	0.985774	0.98995	0.988561	0.00197043	117
5.10335	0.323454	0.114675	0.0226648	50		10	5	0.5		100	{'ada__n_estimators': 50, 'dt__max_depth': None, 'final_estimator__C': 10, 'knn__n_neighbors': 5, 'nb__alpha': 0.5, 'rf__max_depth': None, 'rf__n_estimators': 100}	0.989958	0.985774	0.98995	0.988561	0.00197043	117
4.07998	0.968737	0.088601	0.0321011	50		10	7	0.5		50	{'ada__n_estimators': 50, 'dt__max_depth': None, 'final_estimator__C': 10, 'knn__n_neighbors': 7, 'nb__alpha': 0.5, 'rf__max_depth': None, 'rf__n_estimators': 50}	0.990795	0.984937	0.98995	0.988561	0.00258527	117
5.11674	1.13044	0.066146	0.0024015	50	10	10	5	10		50	{'ada__n_estimators': 50, 'dt__max_depth': 10, 'final_estimator__C': 10, 'knn__n_neighbors': 5, 'nb__alpha': 10.0, 'rf__max_depth': None, 'rf__n_estimators': 50}	0.989958	0.985774	0.98995	0.988561	0.00197043	117
3.98753	0.43092	0.0649869	0.00117402	50	10	10	7	1		50	{'ada__n_estimators': 50, 'dt__max_depth': 10, 'final_estimator__C': 10, 'knn__n_neighbors': 7, 'nb__alpha': 1.0, 'rf__max_depth': None, 'rf__n_estimators': 50}	0.990795	0.984937	0.98995	0.988561	0.00258527	117
6.59044	0.909661	0.0786797	0.00152823	50	10	10	7	1	10	100	{'ada__n_estimators': 50, 'dt__max_depth': 10, 'final_estimator__C': 10, 'knn__n_neighbors': 7, 'nb__alpha': 1.0, 'rf__max_depth': 10, 'rf__n_estimators': 100}	0.989958	0.985774	0.98995	0.988561	0.00197043	117
6.87159	1.18912	0.0841146	0.000739673	100		1	3	0.5		50	{'ada__n_estimators': 100, 'dt__max_depth': None, 'final_estimator__C': 1, 'knn__n_neighbors': 3, 'nb__alpha': 0.5, 'rf__max_depth': None, 'rf__n_estimators': 50}	0.989958	0.985774	0.98995	0.988561	0.00197043	117
5.93892	0.993919	0.0871632	0.00119618	100		10	5	0.1		50	{'ada__n_estimators': 100, 'dt__max_depth': None, 'final_estimator__C': 10, 'knn__n_neighbors': 5, 'nb__alpha': 0.1, 'rf__max_depth': None, 'rf__n_estimators': 50}	0.989958	0.985774	0.98995	0.988561	0.00197043	117
7.67633	1.2201	0.0983117	0.00231155	100		10	7	0.01	20	100	{'ada__n_estimators': 100, 'dt__max_depth': None, 'final_estimator__C': 10, 'knn__n_neighbors': 7, 'nb__alpha': 0.01, 'rf__max_depth': 20, 'rf__n_estimators': 100}	0.991632	0.9841	0.98995	0.988561	0.00322776	117
5.71079	0.785721	0.0818224	0.00624383	100	10	10	5	0.5	10	10	{'ada__n_estimators': 100, 'dt__max_depth': 10, 'final_estimator__C': 10, 'knn__n_neighbors': 5, 'nb__alpha': 0.5, 'rf__max_depth': 10, 'rf__n_estimators': 10}	0.991632	0.9841	0.98995	0.988561	0.00322776	117
7.73791	0.988723	0.138128	0.0428546	100	10	10	7	0.01	10	100	{'ada__n_estimators': 100, 'dt__max_depth': 10, 'final_estimator__C': 10, 'knn__n_neighbors': 7, 'nb__alpha': 0.01, 'rf__max_depth': 10, 'rf__n_estimators': 100}	0.989958	0.985774	0.98995	0.988561	0.00197043	117
6.12296	1.79732	0.0948572	0.0268718	100	20	10	5	0.01	20	10	{'ada__n_estimators': 100, 'dt__max_depth': 20, 'final_estimator__C': 10, 'knn__n_neighbors': 5, 'nb__alpha': 0.01, 'rf__max_depth': 20, 'rf__n_estimators': 10}	0.990795	0.984937	0.98995	0.988561	0.00258527	117
4.98247	0.925471	0.128789	0.0360264	100	20	10	5	0.5	10	10	{'ada__n_estimators': 100, 'dt__max_depth': 20, 'final_estimator__C': 10, 'knn__n_neighbors': 5, 'nb__alpha': 0.5, 'rf__max_depth': 10, 'rf__n_estimators': 10}	0.989121	0.986611	0.98995	0.988561	0.00141957	117
8.15819	1.10571	0.098631	0.00164575	100	20	10	7	1	10	100	{'ada__n_estimators': 100, 'dt__max_depth': 20, 'final_estimator__C': 10, 'knn__n_neighbors': 7, 'nb__alpha': 1.0, 'rf__max_depth': 10, 'rf__n_estimators': 100}	0.989958	0.985774	0.98995	0.988561	0.00197043	117
6.32632	1.00491	0.099489	0.0375876	50		10	3	1	10	100	{'ada__n_estimators': 50, 'dt__max_depth': None, 'final_estimator__C': 10, 'knn__n_neighbors': 3, 'nb__alpha': 1.0, 'rf__max_depth': 10, 'rf__n_estimators': 100}	0.991632	0.984937	0.989112	0.98856	0.00276076	131
3.68852	0.402156	0.083631	0.0274428	50		10	5	10		50	{'ada__n_estimators': 50, 'dt__max_depth': None, 'final_estimator__C': 10, 'knn__n_neighbors': 5, 'nb__alpha': 10.0, 'rf__max_depth': None, 'rf__n_estimators': 50}	0.989121	0.987448	0.989112	0.98856	0.000786823	131
6.48987	0.545608	0.083305	0.0107803	50		10	7	0.1	20	100	{'ada__n_estimators': 50, 'dt__max_depth': None, 'final_estimator__C': 10, 'knn__n_neighbors': 7, 'nb__alpha': 0.1, 'rf__max_depth': 20, 'rf__n_estimators': 100}	0.990795	0.985774	0.989112	0.98856	0.00208659	131
6.16971	1.07402	0.0772848	0.00110487	50		10	7	1		100	{'ada__n_estimators': 50, 'dt__max_depth': None, 'final_estimator__C': 10, 'knn__n_neighbors': 7, 'nb__alpha': 1.0, 'rf__max_depth': None, 'rf__n_estimators': 100}	0.991632	0.984937	0.989112	0.98856	0.00276076	131
5.67349	1.15007	0.0739424	0.000616896	50	10	10	3	1	10	100	{'ada__n_estimators': 50, 'dt__max_depth': 10, 'final_estimator__C': 10, 'knn__n_neighbors': 3, 'nb__alpha': 1.0, 'rf__max_depth': 10, 'rf__n_estimators': 100}	0.989958	0.986611	0.989112	0.98856	0.00142114	131
5.01293	0.272287	0.0767083	0.00184269	50	10	10	7	0.5	20	100	{'ada__n_estimators': 50, 'dt__max_depth': 10, 'final_estimator__C': 10, 'knn__n_neighbors': 7, 'nb__alpha': 0.5, 'rf__max_depth': 20, 'rf__n_estimators': 100}	0.990795	0.985774	0.989112	0.98856	0.00208659	131
5.1397	1.14568	0.0863152	0.0308856	50	20	10	3	0.1		50	{'ada__n_estimators': 50, 'dt__max_depth': 20, 'final_estimator__C': 10, 'knn__n_neighbors': 3, 'nb__alpha': 0.1, 'rf__max_depth': None, 'rf__n_estimators': 50}	0.991632	0.984937	0.989112	0.98856	0.00276076	131
4.85232	0.0638534	0.103137	0.0299928	50	20	10	3	0.1		100	{'ada__n_estimators': 50, 'dt__max_depth': 20, 'final_estimator__C': 10, 'knn__n_neighbors': 3, 'nb__alpha': 0.1, 'rf__max_depth': None, 'rf__n_estimators': 100}	0.990795	0.985774	0.989112	0.98856	0.00208659	131
4.92573	0.163497	0.0900373	0.0215103	50	20	10	7	10	20	100	{'ada__n_estimators': 50, 'dt__max_depth': 20, 'final_estimator__C': 10, 'knn__n_neighbors': 7, 'nb__alpha': 10.0, 'rf__max_depth': 20, 'rf__n_estimators': 100}	0.989958	0.986611	0.989112	0.98856	0.00142114	131
8.27592	1.1833	0.0986617	0.00615884	100		10	3	0.1	20	100	{'ada__n_estimators': 100, 'dt__max_depth': None, 'final_estimator__C': 10, 'knn__n_neighbors': 3, 'nb__alpha': 0.1, 'rf__max_depth': 20, 'rf__n_estimators': 100}	0.991632	0.984937	0.989112	0.98856	0.00276076	131
7.71074	1.02313	0.100691	0.00473707	100		10	3	10		100	{'ada__n_estimators': 100, 'dt__max_depth': None, 'final_estimator__C': 10, 'knn__n_neighbors': 3, 'nb__alpha': 10.0, 'rf__max_depth': None, 'rf__n_estimators': 100}	0.991632	0.984937	0.989112	0.98856	0.00276076	131
6.5882	1.06984	0.114856	0.0438836	100		10	5	0.01	20	50	{'ada__n_estimators': 100, 'dt__max_depth': None, 'final_estimator__C': 10, 'knn__n_neighbors': 5, 'nb__alpha': 0.01, 'rf__max_depth': 20, 'rf__n_estimators': 50}	0.990795	0.985774	0.989112	0.98856	0.00208659	131
7.85811	0.928538	0.140647	0.0550623	100		10	5	0.5	20	100	{'ada__n_estimators': 100, 'dt__max_depth': None, 'final_estimator__C': 10, 'knn__n_neighbors': 5, 'nb__alpha': 0.5, 'rf__max_depth': 20, 'rf__n_estimators': 100}	0.989958	0.986611	0.989112	0.98856	0.00142114	131
7.58466	0.809572	0.143791	0.0427269	100		10	5	1	10	100	{'ada__n_estimators': 100, 'dt__max_depth': None, 'final_estimator__C': 10, 'knn__n_neighbors': 5, 'nb__alpha': 1.0, 'rf__max_depth': 10, 'rf__n_estimators': 100}	0.992469	0.9841	0.989112	0.98856	0.00343851	131
5.60101	0.575311	0.121119	0.0482335	100		10	7	0.1	20	50	{'ada__n_estimators': 100, 'dt__max_depth': None, 'final_estimator__C': 10, 'knn__n_neighbors': 7, 'nb__alpha': 0.1, 'rf__max_depth': 20, 'rf__n_estimators': 50}	0.989958	0.986611	0.989112	0.98856	0.00142114	131
7.56662	0.0706217	0.105097	0.0286436	100		10	7	0.5	10	50	{'ada__n_estimators': 100, 'dt__max_depth': None, 'final_estimator__C': 10, 'knn__n_neighbors': 7, 'nb__alpha': 0.5, 'rf__max_depth': 10, 'rf__n_estimators': 50}	0.990795	0.985774	0.989112	0.98856	0.00208659	131
7.68272	0.812926	0.131015	0.0485795	100		10	7	1	20	100	{'ada__n_estimators': 100, 'dt__max_depth': None, 'final_estimator__C': 10, 'knn__n_neighbors': 7, 'nb__alpha': 1.0, 'rf__max_depth': 20, 'rf__n_estimators': 100}	0.991632	0.984937	0.989112	0.98856	0.00276076	131
6.71051	0.783629	0.117251	0.0428038	100	10	10	5	0.01	10	50	{'ada__n_estimators': 100, 'dt__max_depth': 10, 'final_estimator__C': 10, 'knn__n_neighbors': 5, 'nb__alpha': 0.01, 'rf__max_depth': 10, 'rf__n_estimators': 50}	0.991632	0.984937	0.989112	0.98856	0.00276076	131
7.45318	0.958241	0.134259	0.0535214	100	10	10	5	0.1		100	{'ada__n_estimators': 100, 'dt__max_depth': 10, 'final_estimator__C': 10, 'knn__n_neighbors': 5, 'nb__alpha': 0.1, 'rf__max_depth': None, 'rf__n_estimators': 100}	0.991632	0.984937	0.989112	0.98856	0.00276076	131
5.63081	0.639351	0.0862616	0.00363506	100	10	10	5	0.1	20	50	{'ada__n_estimators': 100, 'dt__max_depth': 10, 'final_estimator__C': 10, 'knn__n_neighbors': 5, 'nb__alpha': 0.1, 'rf__max_depth': 20, 'rf__n_estimators': 50}	0.990795	0.985774	0.989112	0.98856	0.00208659	131
8.39211	1.06434	0.113019	0.0232709	100	10	10	7	0.5	10	100	{'ada__n_estimators': 100, 'dt__max_depth': 10, 'final_estimator__C': 10, 'knn__n_neighbors': 7, 'nb__alpha': 0.5, 'rf__max_depth': 10, 'rf__n_estimators': 100}	0.990795	0.985774	0.989112	0.98856	0.00208659	131
4.46583	0.505928	0.0798561	0.00266562	100	10	10	7	1		10	{'ada__n_estimators': 100, 'dt__max_depth': 10, 'final_estimator__C': 10, 'knn__n_neighbors': 7, 'nb__alpha': 1.0, 'rf__max_depth': None, 'rf__n_estimators': 10}	0.989958	0.986611	0.989112	0.98856	0.00142114	131
7.89751	0.883295	0.12859	0.0450437	100	10	10	7	10	20	100	{'ada__n_estimators': 100, 'dt__max_depth': 10, 'final_estimator__C': 10, 'knn__n_neighbors': 7, 'nb__alpha': 10.0, 'rf__max_depth': 20, 'rf__n_estimators': 100}	0.991632	0.984937	0.989112	0.98856	0.00276076	131
5.74825	0.778034	0.11694	0.0417255	100	20	10	3	0.01	20	50	{'ada__n_estimators': 100, 'dt__max_depth': 20, 'final_estimator__C': 10, 'knn__n_neighbors': 3, 'nb__alpha': 0.01, 'rf__max_depth': 20, 'rf__n_estimators': 50}	0.989958	0.986611	0.989112	0.98856	0.00142114	131
4.24184	0.131643	0.0773833	0.0026957	100	20	10	3	0.5	20	10	{'ada__n_estimators': 100, 'dt__max_depth': 20, 'final_estimator__C': 10, 'knn__n_neighbors': 3, 'nb__alpha': 0.5, 'rf__max_depth': 20, 'rf__n_estimators': 10}	0.990795	0.985774	0.989112	0.98856	0.00208659	131
6.64098	0.553208	0.118743	0.0361779	100	20	10	3	0.5	20	50	{'ada__n_estimators': 100, 'dt__max_depth': 20, 'final_estimator__C': 10, 'knn__n_neighbors': 3, 'nb__alpha': 0.5, 'rf__max_depth': 20, 'rf__n_estimators': 50}	0.990795	0.985774	0.989112	0.98856	0.00208659	131
6.07564	0.914967	0.0849654	0.00103535	100	20	10	3	10	20	50	{'ada__n_estimators': 100, 'dt__max_depth': 20, 'final_estimator__C': 10, 'knn__n_neighbors': 3, 'nb__alpha': 10.0, 'rf__max_depth': 20, 'rf__n_estimators': 50}	0.991632	0.984937	0.989112	0.98856	0.00276076	131
6.18906	0.554426	0.146507	0.043974	100	20	10	5	1	10	50	{'ada__n_estimators': 100, 'dt__max_depth': 20, 'final_estimator__C': 10, 'knn__n_neighbors': 5, 'nb__alpha': 1.0, 'rf__max_depth': 10, 'rf__n_estimators': 50}	0.990795	0.985774	0.989112	0.98856	0.00208659	131
5.46518	0.376749	0.0922437	0.00358877	100	20	10	7	0.01		50	{'ada__n_estimators': 100, 'dt__max_depth': 20, 'final_estimator__C': 10, 'knn__n_neighbors': 7, 'nb__alpha': 0.01, 'rf__max_depth': None, 'rf__n_estimators': 50}	0.991632	0.984937	0.989112	0.98856	0.00276076	131
8.25044	0.59904	0.127998	0.0405288	100	20	10	7	0.01	10	100	{'ada__n_estimators': 100, 'dt__max_depth': 20, 'final_estimator__C': 10, 'knn__n_neighbors': 7, 'nb__alpha': 0.01, 'rf__max_depth': 10, 'rf__n_estimators': 100}	0.989958	0.986611	0.989112	0.98856	0.00142114	131
6.19258	0.965323	0.0973452	0.0127889	100	20	10	7	0.5	20	50	{'ada__n_estimators': 100, 'dt__max_depth': 20, 'final_estimator__C': 10, 'knn__n_neighbors': 7, 'nb__alpha': 0.5, 'rf__max_depth': 20, 'rf__n_estimators': 50}	0.989958	0.986611	0.989112	0.98856	0.00142114	131
8.37737	2.13698	0.106992	0.0096461	100	20	10	7	1		100	{'ada__n_estimators': 100, 'dt__max_depth': 20, 'final_estimator__C': 10, 'knn__n_neighbors': 7, 'nb__alpha': 1.0, 'rf__max_depth': None, 'rf__n_estimators': 100}	0.991632	0.984937	0.989112	0.98856	0.00276076	131
2.31304	0.0106415	0.0600204	0.00792362	50		10	5	0.1	10	10	{'ada__n_estimators': 50, 'dt__max_depth': None, 'final_estimator__C': 10, 'knn__n_neighbors': 5, 'nb__alpha': 0.1, 'rf__max_depth': 10, 'rf__n_estimators': 10}	0.990795	0.986611	0.988275	0.98856	0.00172004	163
3.78701	0.429194	0.0557422	0.00170168	50		10	5	0.5	10	10	{'ada__n_estimators': 50, 'dt__max_depth': None, 'final_estimator__C': 10, 'knn__n_neighbors': 5, 'nb__alpha': 0.5, 'rf__max_depth': 10, 'rf__n_estimators': 10}	0.989121	0.988285	0.988275	0.98856	0.000396814	163
4.92783	0.436739	0.111687	0.0330086	50		10	7	0.5	10	50	{'ada__n_estimators': 50, 'dt__max_depth': None, 'final_estimator__C': 10, 'knn__n_neighbors': 7, 'nb__alpha': 0.5, 'rf__max_depth': 10, 'rf__n_estimators': 50}	0.989958	0.987448	0.988275	0.98856	0.00104458	163
3.81561	0.568875	0.0720847	0.00894062	50		10	7	10	10	50	{'ada__n_estimators': 50, 'dt__max_depth': None, 'final_estimator__C': 10, 'knn__n_neighbors': 7, 'nb__alpha': 10.0, 'rf__max_depth': 10, 'rf__n_estimators': 50}	0.990795	0.986611	0.988275	0.98856	0.00172004	163
4.21102	1.07498	0.0860869	0.0312163	50	10	10	5	0.1		50	{'ada__n_estimators': 50, 'dt__max_depth': 10, 'final_estimator__C': 10, 'knn__n_neighbors': 5, 'nb__alpha': 0.1, 'rf__max_depth': None, 'rf__n_estimators': 50}	0.990795	0.986611	0.988275	0.98856	0.00172004	163
5.26584	0.491443	0.0943739	0.0194031	50	10	10	5	0.5	20	100	{'ada__n_estimators': 50, 'dt__max_depth': 10, 'final_estimator__C': 10, 'knn__n_neighbors': 5, 'nb__alpha': 0.5, 'rf__max_depth': 20, 'rf__n_estimators': 100}	0.991632	0.985774	0.988275	0.98856	0.00239992	163
3.61262	0.0475252	0.0637504	0.00114622	50	10	10	5	10	10	50	{'ada__n_estimators': 50, 'dt__max_depth': 10, 'final_estimator__C': 10, 'knn__n_neighbors': 5, 'nb__alpha': 10.0, 'rf__max_depth': 10, 'rf__n_estimators': 50}	0.991632	0.985774	0.988275	0.98856	0.00239992	163
6.31941	0.718433	0.0947142	0.030151	50	20	10	3	0.5	20	100	{'ada__n_estimators': 50, 'dt__max_depth': 20, 'final_estimator__C': 10, 'knn__n_neighbors': 3, 'nb__alpha': 0.5, 'rf__max_depth': 20, 'rf__n_estimators': 100}	0.991632	0.985774	0.988275	0.98856	0.00239992	163
4.5366	0.961278	0.103866	0.0324059	50	20	10	5	1	20	50	{'ada__n_estimators': 50, 'dt__max_depth': 20, 'final_estimator__C': 10, 'knn__n_neighbors': 5, 'nb__alpha': 1.0, 'rf__max_depth': 20, 'rf__n_estimators': 50}	0.991632	0.985774	0.988275	0.98856	0.00239992	163
6.57151	0.957276	0.100573	0.0361932	50	20	10	7	0.1		100	{'ada__n_estimators': 50, 'dt__max_depth': 20, 'final_estimator__C': 10, 'knn__n_neighbors': 7, 'nb__alpha': 0.1, 'rf__max_depth': None, 'rf__n_estimators': 100}	0.990795	0.986611	0.988275	0.98856	0.00172004	163
5.41486	0.737361	0.0773836	0.00343895	50	20	10	7	1		100	{'ada__n_estimators': 50, 'dt__max_depth': 20, 'final_estimator__C': 10, 'knn__n_neighbors': 7, 'nb__alpha': 1.0, 'rf__max_depth': None, 'rf__n_estimators': 100}	0.989958	0.987448	0.988275	0.98856	0.00104458	163
8.22747	0.74692	0.137466	0.0582783	100		10	3	0.5	10	100	{'ada__n_estimators': 100, 'dt__max_depth': None, 'final_estimator__C': 10, 'knn__n_neighbors': 3, 'nb__alpha': 0.5, 'rf__max_depth': 10, 'rf__n_estimators': 100}	0.990795	0.986611	0.988275	0.98856	0.00172004	163
7.9802	1.95312	0.0866272	0.00292514	100		10	3	0.5	20	50	{'ada__n_estimators': 100, 'dt__max_depth': None, 'final_estimator__C': 10, 'knn__n_neighbors': 3, 'nb__alpha': 0.5, 'rf__max_depth': 20, 'rf__n_estimators': 50}	0.991632	0.985774	0.988275	0.98856	0.00239992	163
7.38472	0.693989	0.112607	0.0105394	100	10	10	5	0.01	20	100	{'ada__n_estimators': 100, 'dt__max_depth': 10, 'final_estimator__C': 10, 'knn__n_neighbors': 5, 'nb__alpha': 0.01, 'rf__max_depth': 20, 'rf__n_estimators': 100}	0.991632	0.985774	0.988275	0.98856	0.00239992	163
9.56435	1.91493	0.135192	0.0389801	100	10	10	5	0.5		100	{'ada__n_estimators': 100, 'dt__max_depth': 10, 'final_estimator__C': 10, 'knn__n_neighbors': 5, 'nb__alpha': 0.5, 'rf__max_depth': None, 'rf__n_estimators': 100}	0.991632	0.985774	0.988275	0.98856	0.00239992	163
5.84367	0.995475	0.117193	0.0467758	100	10	10	5	10		50	{'ada__n_estimators': 100, 'dt__max_depth': 10, 'final_estimator__C': 10, 'knn__n_neighbors': 5, 'nb__alpha': 10.0, 'rf__max_depth': None, 'rf__n_estimators': 50}	0.990795	0.986611	0.988275	0.98856	0.00172004	163
6.85508	1.15233	0.0967508	0.011396	100	10	10	7	0.5	20	50	{'ada__n_estimators': 100, 'dt__max_depth': 10, 'final_estimator__C': 10, 'knn__n_neighbors': 7, 'nb__alpha': 0.5, 'rf__max_depth': 20, 'rf__n_estimators': 50}	0.992469	0.984937	0.988275	0.98856	0.00308129	163
7.74668	1.10874	0.130024	0.0409298	100	10	10	7	1		100	{'ada__n_estimators': 100, 'dt__max_depth': 10, 'final_estimator__C': 10, 'knn__n_neighbors': 7, 'nb__alpha': 1.0, 'rf__max_depth': None, 'rf__n_estimators': 100}	0.991632	0.985774	0.988275	0.98856	0.00239992	163
5.8218	0.913908	0.0908099	0.00666966	100	10	10	7	1	20	50	{'ada__n_estimators': 100, 'dt__max_depth': 10, 'final_estimator__C': 10, 'knn__n_neighbors': 7, 'nb__alpha': 1.0, 'rf__max_depth': 20, 'rf__n_estimators': 50}	0.991632	0.985774	0.988275	0.98856	0.00239992	163
6.23551	0.878905	0.0853465	0.000910064	100	20	10	3	0.5		50	{'ada__n_estimators': 100, 'dt__max_depth': 20, 'final_estimator__C': 10, 'knn__n_neighbors': 3, 'nb__alpha': 0.5, 'rf__max_depth': None, 'rf__n_estimators': 50}	0.991632	0.985774	0.988275	0.98856	0.00239992	163
6.8111	1.11805	0.0847382	0.000909033	100	20	10	5	0.5	20	50	{'ada__n_estimators': 100, 'dt__max_depth': 20, 'final_estimator__C': 10, 'knn__n_neighbors': 5, 'nb__alpha': 0.5, 'rf__max_depth': 20, 'rf__n_estimators': 50}	0.990795	0.986611	0.988275	0.98856	0.00172004	163
7.55021	1.16379	0.114439	0.0244545	100	20	10	5	10	10	100	{'ada__n_estimators': 100, 'dt__max_depth': 20, 'final_estimator__C': 10, 'knn__n_neighbors': 5, 'nb__alpha': 10.0, 'rf__max_depth': 10, 'rf__n_estimators': 100}	0.989958	0.987448	0.988275	0.98856	0.00104458	163
8.3961	1.28914	0.096924	0.000769862	100	20	10	7	0.01		100	{'ada__n_estimators': 100, 'dt__max_depth': 20, 'final_estimator__C': 10, 'knn__n_neighbors': 7, 'nb__alpha': 0.01, 'rf__max_depth': None, 'rf__n_estimators': 100}	0.992469	0.984937	0.988275	0.98856	0.00308129	163
3.33293	0.721951	0.0823902	0.0134685	50		10	7	1	20	10	{'ada__n_estimators': 50, 'dt__max_depth': None, 'final_estimator__C': 10, 'knn__n_neighbors': 7, 'nb__alpha': 1.0, 'rf__max_depth': 20, 'rf__n_estimators': 10}	0.989958	0.988285	0.987437	0.98856	0.00104745	186
5.1149	0.478689	0.0899668	0.0221563	50	10	10	3	0.5	20	100	{'ada__n_estimators': 50, 'dt__max_depth': 10, 'final_estimator__C': 10, 'knn__n_neighbors': 3, 'nb__alpha': 0.5, 'rf__max_depth': 20, 'rf__n_estimators': 100}	0.990795	0.987448	0.987437	0.98856	0.00158041	186
6.21511	1.05052	0.0957013	0.0179058	50	20	10	5	0.01	20	100	{'ada__n_estimators': 50, 'dt__max_depth': 20, 'final_estimator__C': 10, 'knn__n_neighbors': 5, 'nb__alpha': 0.01, 'rf__max_depth': 20, 'rf__n_estimators': 100}	0.991632	0.986611	0.987437	0.98856	0.00219816	186
4.48679	0.566608	0.078948	0.00306265	100		1	3	0.1	20	10	{'ada__n_estimators': 100, 'dt__max_depth': None, 'final_estimator__C': 1, 'knn__n_neighbors': 3, 'nb__alpha': 0.1, 'rf__max_depth': 20, 'rf__n_estimators': 10}	0.991632	0.986611	0.987437	0.98856	0.00219816	186
4.82946	1.11629	0.0761538	0.000491389	100		10	7	0.1		10	{'ada__n_estimators': 100, 'dt__max_depth': None, 'final_estimator__C': 10, 'knn__n_neighbors': 7, 'nb__alpha': 0.1, 'rf__max_depth': None, 'rf__n_estimators': 10}	0.991632	0.986611	0.987437	0.98856	0.00219816	186
8.17236	0.933902	0.140946	0.0415811	100	10	10	3	0.01		100	{'ada__n_estimators': 100, 'dt__max_depth': 10, 'final_estimator__C': 10, 'knn__n_neighbors': 3, 'nb__alpha': 0.01, 'rf__max_depth': None, 'rf__n_estimators': 100}	0.991632	0.986611	0.987437	0.98856	0.00219816	186
5.56098	0.709938	0.0948358	0.0236022	100	20	10	5	0.1	20	10	{'ada__n_estimators': 100, 'dt__max_depth': 20, 'final_estimator__C': 10, 'knn__n_neighbors': 5, 'nb__alpha': 0.1, 'rf__max_depth': 20, 'rf__n_estimators': 10}	0.991632	0.986611	0.987437	0.98856	0.00219816	186
8.22203	0.520478	0.113715	0.0185183	100	20	10	7	1	20	100	{'ada__n_estimators': 100, 'dt__max_depth': 20, 'final_estimator__C': 10, 'knn__n_neighbors': 7, 'nb__alpha': 1.0, 'rf__max_depth': 20, 'rf__n_estimators': 100}	0.991632	0.986611	0.987437	0.98856	0.00219816	186
5.56948	0.48062	0.0911156	0.00821878	100	20	10	5	0.1	20	50	{'ada__n_estimators': 100, 'dt__max_depth': 20, 'final_estimator__C': 10, 'knn__n_neighbors': 5, 'nb__alpha': 0.1, 'rf__max_depth': 20, 'rf__n_estimators': 50}	0.992469	0.986611	0.9866	0.98856	0.00276401	194
2.33627	0.0378518	0.0598989	0.00463198	50	10	10	3	0.01		10	{'ada__n_estimators': 50, 'dt__max_depth': 10, 'final_estimator__C': 10, 'knn__n_neighbors': 3, 'nb__alpha': 0.01, 'rf__max_depth': None, 'rf__n_estimators': 10}	0.987448	0.984937	0.992462	0.988282	0.00312829	195
3.64523	0.0440066	0.0650955	0.00153103	50		10	3	10	20	50	{'ada__n_estimators': 50, 'dt__max_depth': None, 'final_estimator__C': 10, 'knn__n_neighbors': 3, 'nb__alpha': 10.0, 'rf__max_depth': 20, 'rf__n_estimators': 50}	0.988285	0.984937	0.991625	0.988282	0.00273018	196
4.20242	0.522029	0.0658773	0.00323253	50	10	10	7	10	10	50	{'ada__n_estimators': 50, 'dt__max_depth': 10, 'final_estimator__C': 10, 'knn__n_neighbors': 7, 'nb__alpha': 10.0, 'rf__max_depth': 10, 'rf__n_estimators': 50}	0.990795	0.983264	0.990787	0.988282	0.00354851	197
3.18702	0.581387	0.0644007	0.00653394	50	10	10	7	10	10	10	{'ada__n_estimators': 50, 'dt__max_depth': 10, 'final_estimator__C': 10, 'knn__n_neighbors': 7, 'nb__alpha': 10.0, 'rf__max_depth': 10, 'rf__n_estimators': 10}	0.989121	0.985774	0.98995	0.988282	0.00180514	198
3.69346	0.798793	0.0927479	0.0287327	50	20	10	3	0.1	10	10	{'ada__n_estimators': 50, 'dt__max_depth': 20, 'final_estimator__C': 10, 'knn__n_neighbors': 3, 'nb__alpha': 0.1, 'rf__max_depth': 10, 'rf__n_estimators': 10}	0.989121	0.985774	0.98995	0.988282	0.00180514	198
2.53667	0.305127	0.0562905	0.000816895	50	20	10	7	10		10	{'ada__n_estimators': 50, 'dt__max_depth': 20, 'final_estimator__C': 10, 'knn__n_neighbors': 7, 'nb__alpha': 10.0, 'rf__max_depth': None, 'rf__n_estimators': 10}	0.989121	0.985774	0.98995	0.988282	0.00180514	198
5.25774	1.0966	0.0787336	0.000874154	100	10	10	7	10		10	{'ada__n_estimators': 100, 'dt__max_depth': 10, 'final_estimator__C': 10, 'knn__n_neighbors': 7, 'nb__alpha': 10.0, 'rf__max_depth': None, 'rf__n_estimators': 10}	0.987448	0.987448	0.98995	0.988282	0.00117948	198
4.8218	0.156462	0.114394	0.0361261	50	10	10	5	0.5	20	50	{'ada__n_estimators': 50, 'dt__max_depth': 10, 'final_estimator__C': 10, 'knn__n_neighbors': 5, 'nb__alpha': 0.5, 'rf__max_depth': 20, 'rf__n_estimators': 50}	0.990795	0.9841	0.98995	0.988282	0.00297669	202
6.56953	0.70463	0.0895831	0.0210314	50	10	10	7	0.5		100	{'ada__n_estimators': 50, 'dt__max_depth': 10, 'final_estimator__C': 10, 'knn__n_neighbors': 7, 'nb__alpha': 0.5, 'rf__max_depth': None, 'rf__n_estimators': 100}	0.990795	0.9841	0.98995	0.988282	0.00297669	202
3.48482	0.0314421	0.0765488	0.0105493	50	20	10	5	10	20	50	{'ada__n_estimators': 50, 'dt__max_depth': 20, 'final_estimator__C': 10, 'knn__n_neighbors': 5, 'nb__alpha': 10.0, 'rf__max_depth': 20, 'rf__n_estimators': 50}	0.990795	0.9841	0.98995	0.988282	0.00297669	202
6.15885	1.22982	0.0888234	0.00137909	100		10	7	10		50	{'ada__n_estimators': 100, 'dt__max_depth': None, 'final_estimator__C': 10, 'knn__n_neighbors': 7, 'nb__alpha': 10.0, 'rf__max_depth': None, 'rf__n_estimators': 50}	0.989958	0.984937	0.98995	0.988282	0.00236491	202
5.47262	0.916201	0.0833838	0.0128955	50		10	5	1		100	{'ada__n_estimators': 50, 'dt__max_depth': None, 'final_estimator__C': 10, 'knn__n_neighbors': 5, 'nb__alpha': 1.0, 'rf__max_depth': None, 'rf__n_estimators': 100}	0.989958	0.985774	0.989112	0.988281	0.00180634	206
4.76011	0.945578	0.0630637	0.000535658	50		10	5	1	10	50	{'ada__n_estimators': 50, 'dt__max_depth': None, 'final_estimator__C': 10, 'knn__n_neighbors': 5, 'nb__alpha': 1.0, 'rf__max_depth': 10, 'rf__n_estimators': 50}	0.990795	0.984937	0.989112	0.988281	0.0024625	206
5.02551	0.302576	0.0887921	0.021993	50		10	5	10	20	100	{'ada__n_estimators': 50, 'dt__max_depth': None, 'final_estimator__C': 10, 'knn__n_neighbors': 5, 'nb__alpha': 10.0, 'rf__max_depth': 20, 'rf__n_estimators': 100}	0.989121	0.986611	0.989112	0.988281	0.0011813	206
3.44758	0.0372306	0.0660181	0.00212639	50		10	7	10		50	{'ada__n_estimators': 50, 'dt__max_depth': None, 'final_estimator__C': 10, 'knn__n_neighbors': 7, 'nb__alpha': 10.0, 'rf__max_depth': None, 'rf__n_estimators': 50}	0.990795	0.984937	0.989112	0.988281	0.0024625	206
6.16146	1.1195	0.0777019	0.00170492	50		10	7	10	10	100	{'ada__n_estimators': 50, 'dt__max_depth': None, 'final_estimator__C': 10, 'knn__n_neighbors': 7, 'nb__alpha': 10.0, 'rf__max_depth': 10, 'rf__n_estimators': 100}	0.989958	0.985774	0.989112	0.988281	0.00180634	206
5.16202	1.21225	0.0635628	0.001832	50	10	10	3	0.01		50	{'ada__n_estimators': 50, 'dt__max_depth': 10, 'final_estimator__C': 10, 'knn__n_neighbors': 3, 'nb__alpha': 0.01, 'rf__max_depth': None, 'rf__n_estimators': 50}	0.990795	0.984937	0.989112	0.988281	0.0024625	206
6.04205	0.845925	0.0981895	0.0328353	50	10	10	3	0.01	10	100	{'ada__n_estimators': 50, 'dt__max_depth': 10, 'final_estimator__C': 10, 'knn__n_neighbors': 3, 'nb__alpha': 0.01, 'rf__max_depth': 10, 'rf__n_estimators': 100}	0.991632	0.9841	0.989112	0.988281	0.00313029	206
4.33616	1.13444	0.0826589	0.0281615	50	10	10	3	10	20	50	{'ada__n_estimators': 50, 'dt__max_depth': 10, 'final_estimator__C': 10, 'knn__n_neighbors': 3, 'nb__alpha': 10.0, 'rf__max_depth': 20, 'rf__n_estimators': 50}	0.990795	0.984937	0.989112	0.988281	0.0024625	206
4.84268	0.0240889	0.0935842	0.0225311	50	10	10	5	0.01		100	{'ada__n_estimators': 50, 'dt__max_depth': 10, 'final_estimator__C': 10, 'knn__n_neighbors': 5, 'nb__alpha': 0.01, 'rf__max_depth': None, 'rf__n_estimators': 100}	0.990795	0.984937	0.989112	0.988281	0.0024625	206
6.04209	1.06668	0.110746	0.033043	50	10	10	5	0.01	10	100	{'ada__n_estimators': 50, 'dt__max_depth': 10, 'final_estimator__C': 10, 'knn__n_neighbors': 5, 'nb__alpha': 0.01, 'rf__max_depth': 10, 'rf__n_estimators': 100}	0.989121	0.986611	0.989112	0.988281	0.0011813	206
2.88423	0.751769	0.0557397	0.000727327	50	10	10	5	0.01	20	10	{'ada__n_estimators': 50, 'dt__max_depth': 10, 'final_estimator__C': 10, 'knn__n_neighbors': 5, 'nb__alpha': 0.01, 'rf__max_depth': 20, 'rf__n_estimators': 10}	0.990795	0.984937	0.989112	0.988281	0.0024625	206
5.98489	1.08178	0.126257	0.0360109	50	10	10	5	1		100	{'ada__n_estimators': 50, 'dt__max_depth': 10, 'final_estimator__C': 10, 'knn__n_neighbors': 5, 'nb__alpha': 1.0, 'rf__max_depth': None, 'rf__n_estimators': 100}	0.991632	0.9841	0.989112	0.988281	0.00313029	206
6.35737	0.93601	0.0994539	0.0339993	50	10	10	5	10	10	100	{'ada__n_estimators': 50, 'dt__max_depth': 10, 'final_estimator__C': 10, 'knn__n_neighbors': 5, 'nb__alpha': 10.0, 'rf__max_depth': 10, 'rf__n_estimators': 100}	0.989958	0.985774	0.989112	0.988281	0.00180634	206
3.96864	0.770881	0.0866789	0.0284423	50	10	10	7	1	20	50	{'ada__n_estimators': 50, 'dt__max_depth': 10, 'final_estimator__C': 10, 'knn__n_neighbors': 7, 'nb__alpha': 1.0, 'rf__max_depth': 20, 'rf__n_estimators': 50}	0.989121	0.986611	0.989112	0.988281	0.0011813	206
3.64837	0.256439	0.0630802	0.000945593	50	20	10	3	0.01		50	{'ada__n_estimators': 50, 'dt__max_depth': 20, 'final_estimator__C': 10, 'knn__n_neighbors': 3, 'nb__alpha': 0.01, 'rf__max_depth': None, 'rf__n_estimators': 50}	0.989958	0.985774	0.989112	0.988281	0.00180634	206
4.2144	1.1147	0.0859337	0.0343487	50	20	10	3	0.01	20	50	{'ada__n_estimators': 50, 'dt__max_depth': 20, 'final_estimator__C': 10, 'knn__n_neighbors': 3, 'nb__alpha': 0.01, 'rf__max_depth': 20, 'rf__n_estimators': 50}	0.990795	0.984937	0.989112	0.988281	0.0024625	206
3.8049	0.493477	0.0730453	0.00931849	50	20	10	5	0.01	20	50	{'ada__n_estimators': 50, 'dt__max_depth': 20, 'final_estimator__C': 10, 'knn__n_neighbors': 5, 'nb__alpha': 0.01, 'rf__max_depth': 20, 'rf__n_estimators': 50}	0.989121	0.986611	0.989112	0.988281	0.0011813	206
6.43304	1.16595	0.100627	0.0366717	50	20	10	5	0.1	20	100	{'ada__n_estimators': 50, 'dt__max_depth': 20, 'final_estimator__C': 10, 'knn__n_neighbors': 5, 'nb__alpha': 0.1, 'rf__max_depth': 20, 'rf__n_estimators': 100}	0.990795	0.984937	0.989112	0.988281	0.0024625	206
3.55563	0.205284	0.0905781	0.0356273	50	20	10	5	1	10	50	{'ada__n_estimators': 50, 'dt__max_depth': 20, 'final_estimator__C': 10, 'knn__n_neighbors': 5, 'nb__alpha': 1.0, 'rf__max_depth': 10, 'rf__n_estimators': 50}	0.989121	0.986611	0.989112	0.988281	0.0011813	206
5.37282	0.83379	0.0754684	0.00192174	50	20	10	5	1	20	100	{'ada__n_estimators': 50, 'dt__max_depth': 20, 'final_estimator__C': 10, 'knn__n_neighbors': 5, 'nb__alpha': 1.0, 'rf__max_depth': 20, 'rf__n_estimators': 100}	0.989958	0.985774	0.989112	0.988281	0.00180634	206
5.04611	0.337563	0.0760421	0.000437715	50	20	10	7	0.01	10	100	{'ada__n_estimators': 50, 'dt__max_depth': 20, 'final_estimator__C': 10, 'knn__n_neighbors': 7, 'nb__alpha': 0.01, 'rf__max_depth': 10, 'rf__n_estimators': 100}	0.990795	0.984937	0.989112	0.988281	0.0024625	206
5.37069	0.640251	0.103748	0.0411765	50	20	10	7	0.01	20	100	{'ada__n_estimators': 50, 'dt__max_depth': 20, 'final_estimator__C': 10, 'knn__n_neighbors': 7, 'nb__alpha': 0.01, 'rf__max_depth': 20, 'rf__n_estimators': 100}	0.990795	0.984937	0.989112	0.988281	0.0024625	206
6.86797	1.1502	0.0849861	0.00131357	100		10	3	0.01		50	{'ada__n_estimators': 100, 'dt__max_depth': None, 'final_estimator__C': 10, 'knn__n_neighbors': 3, 'nb__alpha': 0.01, 'rf__max_depth': None, 'rf__n_estimators': 50}	0.990795	0.984937	0.989112	0.988281	0.0024625	206
7.33519	1.0205	0.102375	0.0123009	100		10	3	1	20	100	{'ada__n_estimators': 100, 'dt__max_depth': None, 'final_estimator__C': 10, 'knn__n_neighbors': 3, 'nb__alpha': 1.0, 'rf__max_depth': 20, 'rf__n_estimators': 100}	0.989958	0.985774	0.989112	0.988281	0.00180634	206
8.26924	1.25643	0.131899	0.0483919	100		10	7	1		100	{'ada__n_estimators': 100, 'dt__max_depth': None, 'final_estimator__C': 10, 'knn__n_neighbors': 7, 'nb__alpha': 1.0, 'rf__max_depth': None, 'rf__n_estimators': 100}	0.989958	0.985774	0.989112	0.988281	0.00180634	206
6.29074	0.917438	0.111142	0.0185014	100		10	7	1	20	50	{'ada__n_estimators': 100, 'dt__max_depth': None, 'final_estimator__C': 10, 'knn__n_neighbors': 7, 'nb__alpha': 1.0, 'rf__max_depth': 20, 'rf__n_estimators': 50}	0.989121	0.986611	0.989112	0.988281	0.0011813	206
6.40975	1.01068	0.0858044	0.00245293	100	10	10	3	0.01		50	{'ada__n_estimators': 100, 'dt__max_depth': 10, 'final_estimator__C': 10, 'knn__n_neighbors': 3, 'nb__alpha': 0.01, 'rf__max_depth': None, 'rf__n_estimators': 50}	0.989121	0.986611	0.989112	0.988281	0.0011813	206
7.6774	1.08029	0.128284	0.0310077	100	10	10	5	0.01	10	100	{'ada__n_estimators': 100, 'dt__max_depth': 10, 'final_estimator__C': 10, 'knn__n_neighbors': 5, 'nb__alpha': 0.01, 'rf__max_depth': 10, 'rf__n_estimators': 100}	0.990795	0.984937	0.989112	0.988281	0.0024625	206
8.30361	1.28678	0.0974762	0.00268898	100	10	10	5	0.5	20	100	{'ada__n_estimators': 100, 'dt__max_depth': 10, 'final_estimator__C': 10, 'knn__n_neighbors': 5, 'nb__alpha': 0.5, 'rf__max_depth': 20, 'rf__n_estimators': 100}	0.991632	0.9841	0.989112	0.988281	0.00313029	206
8.26495	0.966301	0.136382	0.0557887	100	10	10	5	10	20	100	{'ada__n_estimators': 100, 'dt__max_depth': 10, 'final_estimator__C': 10, 'knn__n_neighbors': 5, 'nb__alpha': 10.0, 'rf__max_depth': 20, 'rf__n_estimators': 100}	0.989958	0.985774	0.989112	0.988281	0.00180634	206
6.34695	1.57439	0.131126	0.0201061	100	10	10	7	0.1	20	10	{'ada__n_estimators': 100, 'dt__max_depth': 10, 'final_estimator__C': 10, 'knn__n_neighbors': 7, 'nb__alpha': 0.1, 'rf__max_depth': 20, 'rf__n_estimators': 10}	0.991632	0.9841	0.989112	0.988281	0.00313029	206
7.93884	1.12165	0.124065	0.0352423	100	10	10	7	0.5	20	100	{'ada__n_estimators': 100, 'dt__max_depth': 10, 'final_estimator__C': 10, 'knn__n_neighbors': 7, 'nb__alpha': 0.5, 'rf__max_depth': 20, 'rf__n_estimators': 100}	0.990795	0.984937	0.989112	0.988281	0.0024625	206
6.55113	0.551357	0.151085	0.0468706	100	10	10	7	1		50	{'ada__n_estimators': 100, 'dt__max_depth': 10, 'final_estimator__C': 10, 'knn__n_neighbors': 7, 'nb__alpha': 1.0, 'rf__max_depth': None, 'rf__n_estimators': 50}	0.989958	0.985774	0.989112	0.988281	0.00180634	206
7.75422	0.937517	0.0975823	0.00131957	100	20	10	5	0.1	20	100	{'ada__n_estimators': 100, 'dt__max_depth': 20, 'final_estimator__C': 10, 'knn__n_neighbors': 5, 'nb__alpha': 0.1, 'rf__max_depth': 20, 'rf__n_estimators': 100}	0.991632	0.9841	0.989112	0.988281	0.00313029	206
10.1342	1.1797	0.142779	0.0588873	100	20	10	5	0.5	10	100	{'ada__n_estimators': 100, 'dt__max_depth': 20, 'final_estimator__C': 10, 'knn__n_neighbors': 5, 'nb__alpha': 0.5, 'rf__max_depth': 10, 'rf__n_estimators': 100}	0.989958	0.985774	0.989112	0.988281	0.00180634	206
6.42371	1.00583	0.085165	0.000638571	100	20	10	7	10		50	{'ada__n_estimators': 100, 'dt__max_depth': 20, 'final_estimator__C': 10, 'knn__n_neighbors': 7, 'nb__alpha': 10.0, 'rf__max_depth': None, 'rf__n_estimators': 50}	0.989958	0.985774	0.989112	0.988281	0.00180634	206
3.87621	0.341151	0.0845871	0.0247375	50		10	3	0.5	10	50	{'ada__n_estimators': 50, 'dt__max_depth': None, 'final_estimator__C': 10, 'knn__n_neighbors': 3, 'nb__alpha': 0.5, 'rf__max_depth': 10, 'rf__n_estimators': 50}	0.990795	0.985774	0.988275	0.988281	0.00204979	242
4.61918	0.605737	0.0994324	0.0237364	50		10	3	0.5	20	50	{'ada__n_estimators': 50, 'dt__max_depth': None, 'final_estimator__C': 10, 'knn__n_neighbors': 3, 'nb__alpha': 0.5, 'rf__max_depth': 20, 'rf__n_estimators': 50}	0.990795	0.985774	0.988275	0.988281	0.00204979	242
5.29058	0.683028	0.091991	0.0258771	50		10	5	0.01	20	100	{'ada__n_estimators': 50, 'dt__max_depth': None, 'final_estimator__C': 10, 'knn__n_neighbors': 5, 'nb__alpha': 0.01, 'rf__max_depth': 20, 'rf__n_estimators': 100}	0.990795	0.985774	0.988275	0.988281	0.00204979	242
5.12745	1.21931	0.0637797	0.000508711	50		10	7	0.1		50	{'ada__n_estimators': 50, 'dt__max_depth': None, 'final_estimator__C': 10, 'knn__n_neighbors': 7, 'nb__alpha': 0.1, 'rf__max_depth': None, 'rf__n_estimators': 50}	0.990795	0.985774	0.988275	0.988281	0.00204979	242
4.44874	1.08963	0.0848441	0.027395	50	10	1	3	0.01	20	50	{'ada__n_estimators': 50, 'dt__max_depth': 10, 'final_estimator__C': 1, 'knn__n_neighbors': 3, 'nb__alpha': 0.01, 'rf__max_depth': 20, 'rf__n_estimators': 50}	0.990795	0.985774	0.988275	0.988281	0.00204979	242
5.15875	1.14159	0.116397	0.0375327	50	10	10	5	0.1	10	50	{'ada__n_estimators': 50, 'dt__max_depth': 10, 'final_estimator__C': 10, 'knn__n_neighbors': 5, 'nb__alpha': 0.1, 'rf__max_depth': 10, 'rf__n_estimators': 50}	0.989958	0.986611	0.988275	0.988281	0.00136653	242
5.84115	1.24794	0.0774184	0.00213279	50	10	10	5	1	20	100	{'ada__n_estimators': 50, 'dt__max_depth': 10, 'final_estimator__C': 10, 'knn__n_neighbors': 5, 'nb__alpha': 1.0, 'rf__max_depth': 20, 'rf__n_estimators': 100}	0.989958	0.986611	0.988275	0.988281	0.00136653	242
5.12847	1.07506	0.0902179	0.0251802	50	10	10	7	0.1	10	50	{'ada__n_estimators': 50, 'dt__max_depth': 10, 'final_estimator__C': 10, 'knn__n_neighbors': 7, 'nb__alpha': 0.1, 'rf__max_depth': 10, 'rf__n_estimators': 50}	0.990795	0.985774	0.988275	0.988281	0.00204979	242
2.29799	0.00398427	0.0563362	0.0020916	50	10	10	7	10		10	{'ada__n_estimators': 50, 'dt__max_depth': 10, 'final_estimator__C': 10, 'knn__n_neighbors': 7, 'nb__alpha': 10.0, 'rf__max_depth': None, 'rf__n_estimators': 10}	0.990795	0.985774	0.988275	0.988281	0.00204979	242
4.2382	1.14815	0.0951697	0.0430996	50	20	1	3	10		50	{'ada__n_estimators': 50, 'dt__max_depth': 20, 'final_estimator__C': 1, 'knn__n_neighbors': 3, 'nb__alpha': 10.0, 'rf__max_depth': None, 'rf__n_estimators': 50}	0.989958	0.986611	0.988275	0.988281	0.00136653	242
5.58628	0.803952	0.122863	0.0373414	50	20	10	3	1	20	100	{'ada__n_estimators': 50, 'dt__max_depth': 20, 'final_estimator__C': 10, 'knn__n_neighbors': 3, 'nb__alpha': 1.0, 'rf__max_depth': 20, 'rf__n_estimators': 100}	0.990795	0.985774	0.988275	0.988281	0.00204979	242
6.12087	0.904513	0.0981941	0.0330631	50	20	10	5	0.5		100	{'ada__n_estimators': 50, 'dt__max_depth': 20, 'final_estimator__C': 10, 'knn__n_neighbors': 5, 'nb__alpha': 0.5, 'rf__max_depth': None, 'rf__n_estimators': 100}	0.990795	0.985774	0.988275	0.988281	0.00204979	242
5.4644	0.881149	0.0738901	0.000378246	50	20	10	5	0.5	10	100	{'ada__n_estimators': 50, 'dt__max_depth': 20, 'final_estimator__C': 10, 'knn__n_neighbors': 5, 'nb__alpha': 0.5, 'rf__max_depth': 10, 'rf__n_estimators': 100}	0.990795	0.985774	0.988275	0.988281	0.00204979	242
6.03528	0.894316	0.0942233	0.0248064	50	20	10	5	1		100	{'ada__n_estimators': 50, 'dt__max_depth': 20, 'final_estimator__C': 10, 'knn__n_neighbors': 5, 'nb__alpha': 1.0, 'rf__max_depth': None, 'rf__n_estimators': 100}	0.990795	0.985774	0.988275	0.988281	0.00204979	242
6.02752	0.589507	0.0996505	0.0346639	50	20	10	5	1	10	100	{'ada__n_estimators': 50, 'dt__max_depth': 20, 'final_estimator__C': 10, 'knn__n_neighbors': 5, 'nb__alpha': 1.0, 'rf__max_depth': 10, 'rf__n_estimators': 100}	0.989958	0.986611	0.988275	0.988281	0.00136653	242
3.51977	0.213122	0.0676266	0.00512472	50	20	10	5	10	10	50	{'ada__n_estimators': 50, 'dt__max_depth': 20, 'final_estimator__C': 10, 'knn__n_neighbors': 5, 'nb__alpha': 10.0, 'rf__max_depth': 10, 'rf__n_estimators': 50}	0.989958	0.986611	0.988275	0.988281	0.00136653	242
6.38161	0.642067	0.10118	0.0365535	50	20	10	5	10	20	100	{'ada__n_estimators': 50, 'dt__max_depth': 20, 'final_estimator__C': 10, 'knn__n_neighbors': 5, 'nb__alpha': 10.0, 'rf__max_depth': 20, 'rf__n_estimators': 100}	0.989958	0.986611	0.988275	0.988281	0.00136653	242
3.41729	0.0085764	0.0642695	0.000615605	50	20	10	7	0.1		50	{'ada__n_estimators': 50, 'dt__max_depth': 20, 'final_estimator__C': 10, 'knn__n_neighbors': 7, 'nb__alpha': 0.1, 'rf__max_depth': None, 'rf__n_estimators': 50}	0.990795	0.985774	0.988275	0.988281	0.00204979	242
6.07485	1.09211	0.0774258	0.00323805	50	20	10	7	0.1	10	100	{'ada__n_estimators': 50, 'dt__max_depth': 20, 'final_estimator__C': 10, 'knn__n_neighbors': 7, 'nb__alpha': 0.1, 'rf__max_depth': 10, 'rf__n_estimators': 100}	0.991632	0.984937	0.988275	0.988281	0.00273305	242
5.29308	0.63821	0.0958019	0.015264	50	20	10	7	0.5		100	{'ada__n_estimators': 50, 'dt__max_depth': 20, 'final_estimator__C': 10, 'knn__n_neighbors': 7, 'nb__alpha': 0.5, 'rf__max_depth': None, 'rf__n_estimators': 100}	0.990795	0.985774	0.988275	0.988281	0.00204979	242
5.51508	0.999413	0.0741867	0.000789858	50	20	10	7	10	10	100	{'ada__n_estimators': 50, 'dt__max_depth': 20, 'final_estimator__C': 10, 'knn__n_neighbors': 7, 'nb__alpha': 10.0, 'rf__max_depth': 10, 'rf__n_estimators': 100}	0.992469	0.9841	0.988275	0.988281	0.00341631	242
7.25877	1.04839	0.0944662	0.00113885	100		10	3	0.1	10	100	{'ada__n_estimators': 100, 'dt__max_depth': None, 'final_estimator__C': 10, 'knn__n_neighbors': 3, 'nb__alpha': 0.1, 'rf__max_depth': 10, 'rf__n_estimators': 100}	0.990795	0.985774	0.988275	0.988281	0.00204979	242
7.99822	0.575028	0.124767	0.0366779	100		10	3	0.5		100	{'ada__n_estimators': 100, 'dt__max_depth': None, 'final_estimator__C': 10, 'knn__n_neighbors': 3, 'nb__alpha': 0.5, 'rf__max_depth': None, 'rf__n_estimators': 100}	0.990795	0.985774	0.988275	0.988281	0.00204979	242
8.22386	1.16103	0.13139	0.0488677	100		10	3	0.5	20	100	{'ada__n_estimators': 100, 'dt__max_depth': None, 'final_estimator__C': 10, 'knn__n_neighbors': 3, 'nb__alpha': 0.5, 'rf__max_depth': 20, 'rf__n_estimators': 100}	0.990795	0.985774	0.988275	0.988281	0.00204979	242
10.0681	1.45273	0.13651	0.0415824	100		10	7	0.01		100	{'ada__n_estimators': 100, 'dt__max_depth': None, 'final_estimator__C': 10, 'knn__n_neighbors': 7, 'nb__alpha': 0.01, 'rf__max_depth': None, 'rf__n_estimators': 100}	0.990795	0.985774	0.988275	0.988281	0.00204979	242
5.8882	0.961447	0.11611	0.0439728	100		10	7	0.1	10	50	{'ada__n_estimators': 100, 'dt__max_depth': None, 'final_estimator__C': 10, 'knn__n_neighbors': 7, 'nb__alpha': 0.1, 'rf__max_depth': 10, 'rf__n_estimators': 50}	0.990795	0.985774	0.988275	0.988281	0.00204979	242
8.73399	1.40647	0.135886	0.0501305	100		10	7	0.5	10	100	{'ada__n_estimators': 100, 'dt__max_depth': None, 'final_estimator__C': 10, 'knn__n_neighbors': 7, 'nb__alpha': 0.5, 'rf__max_depth': 10, 'rf__n_estimators': 100}	0.990795	0.985774	0.988275	0.988281	0.00204979	242
8.18114	0.603933	0.144687	0.0490958	100		10	7	0.5	20	100	{'ada__n_estimators': 100, 'dt__max_depth': None, 'final_estimator__C': 10, 'knn__n_neighbors': 7, 'nb__alpha': 0.5, 'rf__max_depth': 20, 'rf__n_estimators': 100}	0.991632	0.984937	0.988275	0.988281	0.00273305	242
8.03647	0.557407	0.12593	0.0406588	100	10	10	3	0.5	20	100	{'ada__n_estimators': 100, 'dt__max_depth': 10, 'final_estimator__C': 10, 'knn__n_neighbors': 3, 'nb__alpha': 0.5, 'rf__max_depth': 20, 'rf__n_estimators': 100}	0.990795	0.985774	0.988275	0.988281	0.00204979	242
8.34265	1.26562	0.102801	0.00457531	100	10	10	3	1		100	{'ada__n_estimators': 100, 'dt__max_depth': 10, 'final_estimator__C': 10, 'knn__n_neighbors': 3, 'nb__alpha': 1.0, 'rf__max_depth': None, 'rf__n_estimators': 100}	0.990795	0.985774	0.988275	0.988281	0.00204979	242
6.26613	0.799673	0.126681	0.0298469	100	10	10	3	1	20	50	{'ada__n_estimators': 100, 'dt__max_depth': 10, 'final_estimator__C': 10, 'knn__n_neighbors': 3, 'nb__alpha': 1.0, 'rf__max_depth': 20, 'rf__n_estimators': 50}	0.989958	0.986611	0.988275	0.988281	0.00136653	242
7.36829	1.61034	0.0861795	0.00168778	100	10	10	5	0.01		50	{'ada__n_estimators': 100, 'dt__max_depth': 10, 'final_estimator__C': 10, 'knn__n_neighbors': 5, 'nb__alpha': 0.01, 'rf__max_depth': None, 'rf__n_estimators': 50}	0.991632	0.984937	0.988275	0.988281	0.00273305	242
7.45442	1.12155	0.0952737	0.000851464	100	10	10	5	0.1	10	100	{'ada__n_estimators': 100, 'dt__max_depth': 10, 'final_estimator__C': 10, 'knn__n_neighbors': 5, 'nb__alpha': 0.1, 'rf__max_depth': 10, 'rf__n_estimators': 100}	0.990795	0.985774	0.988275	0.988281	0.00204979	242
6.62011	1.06591	0.0855659	0.00121932	100	10	10	5	0.5	20	50	{'ada__n_estimators': 100, 'dt__max_depth': 10, 'final_estimator__C': 10, 'knn__n_neighbors': 5, 'nb__alpha': 0.5, 'rf__max_depth': 20, 'rf__n_estimators': 50}	0.990795	0.985774	0.988275	0.988281	0.00204979	242
6.93769	0.772587	0.120726	0.0461024	100	10	10	5	1		50	{'ada__n_estimators': 100, 'dt__max_depth': 10, 'final_estimator__C': 10, 'knn__n_neighbors': 5, 'nb__alpha': 1.0, 'rf__max_depth': None, 'rf__n_estimators': 50}	0.989121	0.987448	0.988275	0.988281	0.000683276	242
7.44537	0.746273	0.135688	0.0526586	100	10	10	5	1	20	100	{'ada__n_estimators': 100, 'dt__max_depth': 10, 'final_estimator__C': 10, 'knn__n_neighbors': 5, 'nb__alpha': 1.0, 'rf__max_depth': 20, 'rf__n_estimators': 100}	0.990795	0.985774	0.988275	0.988281	0.00204979	242
6.35438	1.06467	0.0993678	0.0155572	100	10	10	7	1	10	50	{'ada__n_estimators': 100, 'dt__max_depth': 10, 'final_estimator__C': 10, 'knn__n_neighbors': 7, 'nb__alpha': 1.0, 'rf__max_depth': 10, 'rf__n_estimators': 50}	0.990795	0.985774	0.988275	0.988281	0.00204979	242
9.33424	0.75863	0.16355	0.0460263	100	10	10	7	1	20	100	{'ada__n_estimators': 100, 'dt__max_depth': 10, 'final_estimator__C': 10, 'knn__n_neighbors': 7, 'nb__alpha': 1.0, 'rf__max_depth': 20, 'rf__n_estimators': 100}	0.991632	0.984937	0.988275	0.988281	0.00273305	242
7.93939	0.862938	0.108634	0.0131377	100	20	10	3	0.01		100	{'ada__n_estimators': 100, 'dt__max_depth': 20, 'final_estimator__C': 10, 'knn__n_neighbors': 3, 'nb__alpha': 0.01, 'rf__max_depth': None, 'rf__n_estimators': 100}	0.991632	0.984937	0.988275	0.988281	0.00273305	242
5.20908	0.924362	0.112635	0.0333095	100	20	10	3	0.1	10	10	{'ada__n_estimators': 100, 'dt__max_depth': 20, 'final_estimator__C': 10, 'knn__n_neighbors': 3, 'nb__alpha': 0.1, 'rf__max_depth': 10, 'rf__n_estimators': 10}	0.989958	0.986611	0.988275	0.988281	0.00136653	242
8.27627	0.580722	0.115129	0.0283058	100	20	10	3	0.1	10	100	{'ada__n_estimators': 100, 'dt__max_depth': 20, 'final_estimator__C': 10, 'knn__n_neighbors': 3, 'nb__alpha': 0.1, 'rf__max_depth': 10, 'rf__n_estimators': 100}	0.989121	0.987448	0.988275	0.988281	0.000683276	242
6.69649	1.03484	0.0852912	0.000757674	100	20	10	7	0.1	10	50	{'ada__n_estimators': 100, 'dt__max_depth': 20, 'final_estimator__C': 10, 'knn__n_neighbors': 7, 'nb__alpha': 0.1, 'rf__max_depth': 10, 'rf__n_estimators': 50}	0.991632	0.984937	0.988275	0.988281	0.00273305	242
8.28283	0.796752	0.131848	0.0410059	100	20	10	7	10		100	{'ada__n_estimators': 100, 'dt__max_depth': 20, 'final_estimator__C': 10, 'knn__n_neighbors': 7, 'nb__alpha': 10.0, 'rf__max_depth': None, 'rf__n_estimators': 100}	0.989958	0.986611	0.988275	0.988281	0.00136653	242
3.62858	0.167272	0.063374	0.00273491	50	10	10	3	0.01	20	50	{'ada__n_estimators': 50, 'dt__max_depth': 10, 'final_estimator__C': 10, 'knn__n_neighbors': 3, 'nb__alpha': 0.01, 'rf__max_depth': 20, 'rf__n_estimators': 50}	0.989958	0.987448	0.987437	0.988281	0.00118593	285
3.42513	0.0305506	0.0630551	0.000984773	50	20	10	5	0.1	20	50	{'ada__n_estimators': 50, 'dt__max_depth': 20, 'final_estimator__C': 10, 'knn__n_neighbors': 5, 'nb__alpha': 0.1, 'rf__max_depth': 20, 'rf__n_estimators': 50}	0.989958	0.987448	0.987437	0.988281	0.00118593	285
5.02158	0.277582	0.0748471	0.00112915	50	20	10	7	0.1	20	100	{'ada__n_estimators': 50, 'dt__max_depth': 20, 'final_estimator__C': 10, 'knn__n_neighbors': 7, 'nb__alpha': 0.1, 'rf__max_depth': 20, 'rf__n_estimators': 100}	0.990795	0.986611	0.987437	0.988281	0.00180937	285
8.07981	1.01889	0.0985102	0.00207345	100		10	3	10	10	100	{'ada__n_estimators': 100, 'dt__max_depth': None, 'final_estimator__C': 10, 'knn__n_neighbors': 3, 'nb__alpha': 10.0, 'rf__max_depth': 10, 'rf__n_estimators': 100}	0.990795	0.986611	0.987437	0.988281	0.00180937	285
8.36062	0.754513	0.133846	0.0368662	100		10	5	10	20	100	{'ada__n_estimators': 100, 'dt__max_depth': None, 'final_estimator__C': 10, 'knn__n_neighbors': 5, 'nb__alpha': 10.0, 'rf__max_depth': 20, 'rf__n_estimators': 100}	0.990795	0.986611	0.987437	0.988281	0.00180937	285
4.74973	0.958969	0.0767746	0.000418804	100		10	7	1	20	10	{'ada__n_estimators': 100, 'dt__max_depth': None, 'final_estimator__C': 10, 'knn__n_neighbors': 7, 'nb__alpha': 1.0, 'rf__max_depth': 20, 'rf__n_estimators': 10}	0.992469	0.984937	0.987437	0.988281	0.00313203	285
5.29877	0.272747	0.104325	0.0404982	100	10	10	3	0.1	20	10	{'ada__n_estimators': 100, 'dt__max_depth': 10, 'final_estimator__C': 10, 'knn__n_neighbors': 3, 'nb__alpha': 0.1, 'rf__max_depth': 20, 'rf__n_estimators': 10}	0.990795	0.986611	0.987437	0.988281	0.00180937	285
5.67061	0.621154	0.0940452	0.0135666	100	10	10	3	10	10	50	{'ada__n_estimators': 100, 'dt__max_depth': 10, 'final_estimator__C': 10, 'knn__n_neighbors': 3, 'nb__alpha': 10.0, 'rf__max_depth': 10, 'rf__n_estimators': 50}	0.990795	0.986611	0.987437	0.988281	0.00180937	285
6.24843	0.812205	0.084435	0.000630857	100	10	10	5	10	20	50	{'ada__n_estimators': 100, 'dt__max_depth': 10, 'final_estimator__C': 10, 'knn__n_neighbors': 5, 'nb__alpha': 10.0, 'rf__max_depth': 20, 'rf__n_estimators': 50}	0.991632	0.985774	0.987437	0.988281	0.00246473	285
7.4591	1.28434	0.105185	0.0129224	100	20	10	3	1	20	100	{'ada__n_estimators': 100, 'dt__max_depth': 20, 'final_estimator__C': 10, 'knn__n_neighbors': 3, 'nb__alpha': 1.0, 'rf__max_depth': 20, 'rf__n_estimators': 100}	0.992469	0.984937	0.987437	0.988281	0.00313203	285
7.93692	1.09338	0.105072	0.0128443	100	20	10	3	10		100	{'ada__n_estimators': 100, 'dt__max_depth': 20, 'final_estimator__C': 10, 'knn__n_neighbors': 3, 'nb__alpha': 10.0, 'rf__max_depth': None, 'rf__n_estimators': 100}	0.990795	0.986611	0.987437	0.988281	0.00180937	285
8.00134	0.526542	0.113341	0.0269132	100	20	10	3	10	20	100	{'ada__n_estimators': 100, 'dt__max_depth': 20, 'final_estimator__C': 10, 'knn__n_neighbors': 3, 'nb__alpha': 10.0, 'rf__max_depth': 20, 'rf__n_estimators': 100}	0.991632	0.985774	0.987437	0.988281	0.00246473	285
7.39147	1.09216	0.0981119	0.00296877	100	20	10	5	0.1	10	100	{'ada__n_estimators': 100, 'dt__max_depth': 20, 'final_estimator__C': 10, 'knn__n_neighbors': 5, 'nb__alpha': 0.1, 'rf__max_depth': 10, 'rf__n_estimators': 100}	0.991632	0.985774	0.987437	0.988281	0.00246473	285
6.34292	0.888311	0.12609	0.0509212	100	20	10	7	0.5	10	50	{'ada__n_estimators': 100, 'dt__max_depth': 20, 'final_estimator__C': 10, 'knn__n_neighbors': 7, 'nb__alpha': 0.5, 'rf__max_depth': 10, 'rf__n_estimators': 50}	0.989121	0.988285	0.987437	0.988281	0.000687557	285
2.38443	0.0351773	0.0570606	0.00171054	50		1	7	10	10	10	{'ada__n_estimators': 50, 'dt__max_depth': None, 'final_estimator__C': 1, 'knn__n_neighbors': 7, 'nb__alpha': 10.0, 'rf__max_depth': 10, 'rf__n_estimators': 10}	0.990795	0.987448	0.9866	0.988281	0.0018112	299
5.13918	0.235724	0.0926297	0.0203533	50	20	1	5	10	20	100	{'ada__n_estimators': 50, 'dt__max_depth': 20, 'final_estimator__C': 1, 'knn__n_neighbors': 5, 'nb__alpha': 10.0, 'rf__max_depth': 20, 'rf__n_estimators': 100}	0.991632	0.986611	0.9866	0.988281	0.00236953	299
3.44743	0.0687026	0.0642435	0.000960518	50	20	10	5	1		50	{'ada__n_estimators': 50, 'dt__max_depth': 20, 'final_estimator__C': 10, 'knn__n_neighbors': 5, 'nb__alpha': 1.0, 'rf__max_depth': None, 'rf__n_estimators': 50}	0.990795	0.987448	0.9866	0.988281	0.0018112	299
4.69535	0.932382	0.0766732	0.00176574	100	10	10	3	1	20	10	{'ada__n_estimators': 100, 'dt__max_depth': 10, 'final_estimator__C': 10, 'knn__n_neighbors': 3, 'nb__alpha': 1.0, 'rf__max_depth': 20, 'rf__n_estimators': 10}	0.989121	0.989121	0.9866	0.988281	0.00118873	299
5.37742	1.01727	0.102329	0.0389349	100	10	10	3	10	20	10	{'ada__n_estimators': 100, 'dt__max_depth': 10, 'final_estimator__C': 10, 'knn__n_neighbors': 3, 'nb__alpha': 10.0, 'rf__max_depth': 20, 'rf__n_estimators': 10}	0.990795	0.982427	0.990787	0.988003	0.00394299	303
5.47947	0.929287	0.0740267	0.00167618	50		10	3	10		100	{'ada__n_estimators': 50, 'dt__max_depth': None, 'final_estimator__C': 10, 'knn__n_neighbors': 3, 'nb__alpha': 10.0, 'rf__max_depth': None, 'rf__n_estimators': 100}	0.990795	0.983264	0.98995	0.988003	0.00336882	304
6.43952	1.40794	0.0799793	0.00544766	50	10	10	7	10	20	100	{'ada__n_estimators': 50, 'dt__max_depth': 10, 'final_estimator__C': 10, 'knn__n_neighbors': 7, 'nb__alpha': 10.0, 'rf__max_depth': 20, 'rf__n_estimators': 100}	0.989121	0.984937	0.98995	0.988003	0.00219389	304
3.71545	0.666643	0.0972283	0.0301443	50	20	10	3	0.01		10	{'ada__n_estimators': 50, 'dt__max_depth': 20, 'final_estimator__C': 10, 'knn__n_neighbors': 3, 'nb__alpha': 0.01, 'rf__max_depth': None, 'rf__n_estimators': 10}	0.989121	0.984937	0.98995	0.988003	0.00219389	304
4.52852	0.8714	0.0914618	0.0313898	50	20	10	3	0.1	10	50	{'ada__n_estimators': 50, 'dt__max_depth': 20, 'final_estimator__C': 10, 'knn__n_neighbors': 3, 'nb__alpha': 0.1, 'rf__max_depth': 10, 'rf__n_estimators': 50}	0.988285	0.985774	0.98995	0.988003	0.00171632	304
4.22152	0.553852	0.0656283	0.00384645	50	20	10	3	0.5	10	50	{'ada__n_estimators': 50, 'dt__max_depth': 20, 'final_estimator__C': 10, 'knn__n_neighbors': 3, 'nb__alpha': 0.5, 'rf__max_depth': 10, 'rf__n_estimators': 50}	0.989121	0.984937	0.98995	0.988003	0.00219389	304
3.9103	0.640054	0.085597	0.0282835	50	20	10	3	10	10	50	{'ada__n_estimators': 50, 'dt__max_depth': 20, 'final_estimator__C': 10, 'knn__n_neighbors': 3, 'nb__alpha': 10.0, 'rf__max_depth': 10, 'rf__n_estimators': 50}	0.989958	0.9841	0.98995	0.988003	0.00275939	304
3.38482	0.0325254	0.0647093	0.001037	50	20	10	7	0.5	10	50	{'ada__n_estimators': 50, 'dt__max_depth': 20, 'final_estimator__C': 10, 'knn__n_neighbors': 7, 'nb__alpha': 0.5, 'rf__max_depth': 10, 'rf__n_estimators': 50}	0.991632	0.982427	0.98995	0.988003	0.00400218	304
5.81896	0.806617	0.0858613	0.000770526	100		10	7	0.5		50	{'ada__n_estimators': 100, 'dt__max_depth': None, 'final_estimator__C': 10, 'knn__n_neighbors': 7, 'nb__alpha': 0.5, 'rf__max_depth': None, 'rf__n_estimators': 50}	0.989958	0.9841	0.98995	0.988003	0.00275939	304
6.8583	0.773878	0.127662	0.0565464	100	10	10	7	0.01	10	50	{'ada__n_estimators': 100, 'dt__max_depth': 10, 'final_estimator__C': 10, 'knn__n_neighbors': 7, 'nb__alpha': 0.01, 'rf__max_depth': 10, 'rf__n_estimators': 50}	0.989121	0.984937	0.98995	0.988003	0.00219389	304
6.51356	1.05113	0.108118	0.0161854	100	20	10	3	0.01		50	{'ada__n_estimators': 100, 'dt__max_depth': 20, 'final_estimator__C': 10, 'knn__n_neighbors': 3, 'nb__alpha': 0.01, 'rf__max_depth': None, 'rf__n_estimators': 50}	0.990795	0.983264	0.98995	0.988003	0.00336882	304
4.56243	0.723375	0.0982529	0.0262708	50		10	3	10		50	{'ada__n_estimators': 50, 'dt__max_depth': None, 'final_estimator__C': 10, 'knn__n_neighbors': 3, 'nb__alpha': 10.0, 'rf__max_depth': None, 'rf__n_estimators': 50}	0.988285	0.986611	0.989112	0.988003	0.00104046	314
6.19339	1.07018	0.0737607	0.00133101	50		10	5	0.01		100	{'ada__n_estimators': 50, 'dt__max_depth': None, 'final_estimator__C': 10, 'knn__n_neighbors': 5, 'nb__alpha': 0.01, 'rf__max_depth': None, 'rf__n_estimators': 100}	0.989958	0.984937	0.989112	0.988003	0.00219484	314
4.36284	0.41161	0.0992967	0.0292438	50		10	5	0.1	20	50	{'ada__n_estimators': 50, 'dt__max_depth': None, 'final_estimator__C': 10, 'knn__n_neighbors': 5, 'nb__alpha': 0.1, 'rf__max_depth': 20, 'rf__n_estimators': 50}	0.989958	0.984937	0.989112	0.988003	0.00219484	314
3.45131	0.0127429	0.0815323	0.0254073	50		10	7	0.01	10	50	{'ada__n_estimators': 50, 'dt__max_depth': None, 'final_estimator__C': 10, 'knn__n_neighbors': 7, 'nb__alpha': 0.01, 'rf__max_depth': 10, 'rf__n_estimators': 50}	0.990795	0.9841	0.989112	0.988003	0.00284345	314
3.39243	0.0245138	0.0676591	0.00247795	50		10	7	0.1	20	50	{'ada__n_estimators': 50, 'dt__max_depth': None, 'final_estimator__C': 10, 'knn__n_neighbors': 7, 'nb__alpha': 0.1, 'rf__max_depth': 20, 'rf__n_estimators': 50}	0.990795	0.9841	0.989112	0.988003	0.00284345	314
4.94569	0.232415	0.0772897	0.00147232	50		10	7	1	10	100	{'ada__n_estimators': 50, 'dt__max_depth': None, 'final_estimator__C': 10, 'knn__n_neighbors': 7, 'nb__alpha': 1.0, 'rf__max_depth': 10, 'rf__n_estimators': 100}	0.990795	0.9841	0.989112	0.988003	0.00284345	314
6.55026	0.896171	0.107077	0.032111	50		10	7	10		100	{'ada__n_estimators': 50, 'dt__max_depth': None, 'final_estimator__C': 10, 'knn__n_neighbors': 7, 'nb__alpha': 10.0, 'rf__max_depth': None, 'rf__n_estimators': 100}	0.989958	0.984937	0.989112	0.988003	0.00219484	314
5.21884	0.536399	0.0765185	0.00180509	50		10	7	10	20	100	{'ada__n_estimators': 50, 'dt__max_depth': None, 'final_estimator__C': 10, 'knn__n_neighbors': 7, 'nb__alpha': 10.0, 'rf__max_depth': 20, 'rf__n_estimators': 100}	0.989958	0.984937	0.989112	0.988003	0.00219484	314
5.49729	0.973122	0.0749476	0.00210992	50	10	10	3	0.5	10	100	{'ada__n_estimators': 50, 'dt__max_depth': 10, 'final_estimator__C': 10, 'knn__n_neighbors': 3, 'nb__alpha': 0.5, 'rf__max_depth': 10, 'rf__n_estimators': 100}	0.989121	0.985774	0.989112	0.988003	0.00157578	314
6.5454	0.532941	0.0967124	0.0311735	50	10	10	3	1		100	{'ada__n_estimators': 50, 'dt__max_depth': 10, 'final_estimator__C': 10, 'knn__n_neighbors': 3, 'nb__alpha': 1.0, 'rf__max_depth': None, 'rf__n_estimators': 100}	0.989958	0.984937	0.989112	0.988003	0.00219484	314
5.01087	1.08984	0.0632496	0.000943483	50	10	10	3	1	20	50	{'ada__n_estimators': 50, 'dt__max_depth': 10, 'final_estimator__C': 10, 'knn__n_neighbors': 3, 'nb__alpha': 1.0, 'rf__max_depth': 20, 'rf__n_estimators': 50}	0.990795	0.9841	0.989112	0.988003	0.00284345	314
2.34309	0.00524758	0.0547834	0.000787109	50	10	10	5	0.5	20	10	{'ada__n_estimators': 50, 'dt__max_depth': 10, 'final_estimator__C': 10, 'knn__n_neighbors': 5, 'nb__alpha': 0.5, 'rf__max_depth': 20, 'rf__n_estimators': 10}	0.991632	0.983264	0.989112	0.988003	0.00350526	314
5.42654	0.810983	0.0797532	0.00137254	50	10	10	7	0.01		100	{'ada__n_estimators': 50, 'dt__max_depth': 10, 'final_estimator__C': 10, 'knn__n_neighbors': 7, 'nb__alpha': 0.01, 'rf__max_depth': None, 'rf__n_estimators': 100}	0.989958	0.984937	0.989112	0.988003	0.00219484	314
6.15737	1.04486	0.0954494	0.0176851	50	10	10	7	0.1	20	100	{'ada__n_estimators': 50, 'dt__max_depth': 10, 'final_estimator__C': 10, 'knn__n_neighbors': 7, 'nb__alpha': 0.1, 'rf__max_depth': 20, 'rf__n_estimators': 100}	0.990795	0.9841	0.989112	0.988003	0.00284345	314
4.77923	0.139351	0.0733742	0.00992714	50	20	10	3	0.5		50	{'ada__n_estimators': 50, 'dt__max_depth': 20, 'final_estimator__C': 10, 'knn__n_neighbors': 3, 'nb__alpha': 0.5, 'rf__max_depth': None, 'rf__n_estimators': 50}	0.989958	0.984937	0.989112	0.988003	0.00219484	314
3.47205	0.016935	0.0712736	0.0119728	50	20	10	3	0.5	20	50	{'ada__n_estimators': 50, 'dt__max_depth': 20, 'final_estimator__C': 10, 'knn__n_neighbors': 3, 'nb__alpha': 0.5, 'rf__max_depth': 20, 'rf__n_estimators': 50}	0.989958	0.984937	0.989112	0.988003	0.00219484	314
6.45681	0.9642	0.0852499	0.0146185	50	20	10	3	10		100	{'ada__n_estimators': 50, 'dt__max_depth': 20, 'final_estimator__C': 10, 'knn__n_neighbors': 3, 'nb__alpha': 10.0, 'rf__max_depth': None, 'rf__n_estimators': 100}	0.989121	0.985774	0.989112	0.988003	0.00157578	314
4.18696	0.54772	0.0631538	0.00204944	50	20	10	5	0.01		50	{'ada__n_estimators': 50, 'dt__max_depth': 20, 'final_estimator__C': 10, 'knn__n_neighbors': 5, 'nb__alpha': 0.01, 'rf__max_depth': None, 'rf__n_estimators': 50}	0.989958	0.984937	0.989112	0.988003	0.00219484	314
4.7115	0.675546	0.0678976	0.00696936	50	20	10	5	0.1		50	{'ada__n_estimators': 50, 'dt__max_depth': 20, 'final_estimator__C': 10, 'knn__n_neighbors': 5, 'nb__alpha': 0.1, 'rf__max_depth': None, 'rf__n_estimators': 50}	0.990795	0.9841	0.989112	0.988003	0.00284345	314
4.97446	1.10399	0.0634051	0.00111623	50	20	10	5	0.5	20	50	{'ada__n_estimators': 50, 'dt__max_depth': 20, 'final_estimator__C': 10, 'knn__n_neighbors': 5, 'nb__alpha': 0.5, 'rf__max_depth': 20, 'rf__n_estimators': 50}	0.990795	0.9841	0.989112	0.988003	0.00284345	314
3.78457	0.372255	0.0844905	0.0290432	50	20	10	5	10	10	10	{'ada__n_estimators': 50, 'dt__max_depth': 20, 'final_estimator__C': 10, 'knn__n_neighbors': 5, 'nb__alpha': 10.0, 'rf__max_depth': 10, 'rf__n_estimators': 10}	0.989958	0.984937	0.989112	0.988003	0.00219484	314
4.75835	0.417848	0.0863014	0.0278966	50	20	10	7	0.01	10	50	{'ada__n_estimators': 50, 'dt__max_depth': 20, 'final_estimator__C': 10, 'knn__n_neighbors': 7, 'nb__alpha': 0.01, 'rf__max_depth': 10, 'rf__n_estimators': 50}	0.991632	0.983264	0.989112	0.988003	0.00350526	314
2.98936	0.491292	0.0827089	0.0153453	50	20	10	7	0.5		10	{'ada__n_estimators': 50, 'dt__max_depth': 20, 'final_estimator__C': 10, 'knn__n_neighbors': 7, 'nb__alpha': 0.5, 'rf__max_depth': None, 'rf__n_estimators': 10}	0.989121	0.985774	0.989112	0.988003	0.00157578	314
6.37444	1.13295	0.104216	0.0359302	50	20	10	7	0.5	10	100	{'ada__n_estimators': 50, 'dt__max_depth': 20, 'final_estimator__C': 10, 'knn__n_neighbors': 7, 'nb__alpha': 0.5, 'rf__max_depth': 10, 'rf__n_estimators': 100}	0.990795	0.9841	0.989112	0.988003	0.00284345	314
6.1837	0.6415	0.102741	0.0377529	50	20	10	7	0.5	20	100	{'ada__n_estimators': 50, 'dt__max_depth': 20, 'final_estimator__C': 10, 'knn__n_neighbors': 7, 'nb__alpha': 0.5, 'rf__max_depth': 20, 'rf__n_estimators': 100}	0.989958	0.984937	0.989112	0.988003	0.00219484	314
5.76492	1.13802	0.126239	0.0349533	50	20	10	7	1	10	100	{'ada__n_estimators': 50, 'dt__max_depth': 20, 'final_estimator__C': 10, 'knn__n_neighbors': 7, 'nb__alpha': 1.0, 'rf__max_depth': 10, 'rf__n_estimators': 100}	0.989958	0.984937	0.989112	0.988003	0.00219484	314
7.49077	0.729318	0.11091	0.0153649	100		10	3	1	10	100	{'ada__n_estimators': 100, 'dt__max_depth': None, 'final_estimator__C': 10, 'knn__n_neighbors': 3, 'nb__alpha': 1.0, 'rf__max_depth': 10, 'rf__n_estimators': 100}	0.990795	0.9841	0.989112	0.988003	0.00284345	314
9.46739	1.23486	0.15468	0.0408023	100		10	5	0.01		100	{'ada__n_estimators': 100, 'dt__max_depth': None, 'final_estimator__C': 10, 'knn__n_neighbors': 5, 'nb__alpha': 0.01, 'rf__max_depth': None, 'rf__n_estimators': 100}	0.989958	0.984937	0.989112	0.988003	0.00219484	314
7.75315	0.956308	0.109015	0.0191004	100		10	5	0.01	10	100	{'ada__n_estimators': 100, 'dt__max_depth': None, 'final_estimator__C': 10, 'knn__n_neighbors': 5, 'nb__alpha': 0.01, 'rf__max_depth': 10, 'rf__n_estimators': 100}	0.990795	0.9841	0.989112	0.988003	0.00284345	314
6.6906	1.04883	0.0957058	0.0129043	100		10	5	0.5	10	50	{'ada__n_estimators': 100, 'dt__max_depth': None, 'final_estimator__C': 10, 'knn__n_neighbors': 5, 'nb__alpha': 0.5, 'rf__max_depth': 10, 'rf__n_estimators': 50}	0.989958	0.984937	0.989112	0.988003	0.00219484	314
7.73823	1.05886	0.0981716	0.00291015	100		10	7	0.1	10	100	{'ada__n_estimators': 100, 'dt__max_depth': None, 'final_estimator__C': 10, 'knn__n_neighbors': 7, 'nb__alpha': 0.1, 'rf__max_depth': 10, 'rf__n_estimators': 100}	0.989958	0.984937	0.989112	0.988003	0.00219484	314
8.02335	1.12819	0.0984447	0.00308802	100		10	7	10	10	100	{'ada__n_estimators': 100, 'dt__max_depth': None, 'final_estimator__C': 10, 'knn__n_neighbors': 7, 'nb__alpha': 10.0, 'rf__max_depth': 10, 'rf__n_estimators': 100}	0.990795	0.9841	0.989112	0.988003	0.00284345	314
8.31831	1.03754	0.108795	0.0205858	100	10	10	3	0.5	10	100	{'ada__n_estimators': 100, 'dt__max_depth': 10, 'final_estimator__C': 10, 'knn__n_neighbors': 3, 'nb__alpha': 0.5, 'rf__max_depth': 10, 'rf__n_estimators': 100}	0.989121	0.985774	0.989112	0.988003	0.00157578	314
6.35882	0.333301	0.098643	0.0176864	100	10	10	5	0.01	20	50	{'ada__n_estimators': 100, 'dt__max_depth': 10, 'final_estimator__C': 10, 'knn__n_neighbors': 5, 'nb__alpha': 0.01, 'rf__max_depth': 20, 'rf__n_estimators': 50}	0.989958	0.984937	0.989112	0.988003	0.00219484	314
7.99011	1.07048	0.0969389	0.000594641	100	10	10	7	0.1	20	100	{'ada__n_estimators': 100, 'dt__max_depth': 10, 'final_estimator__C': 10, 'knn__n_neighbors': 7, 'nb__alpha': 0.1, 'rf__max_depth': 20, 'rf__n_estimators': 100}	0.990795	0.9841	0.989112	0.988003	0.00284345	314
8.02753	1.07596	0.0946414	0.000574029	100	20	10	3	0.1		100	{'ada__n_estimators': 100, 'dt__max_depth': 20, 'final_estimator__C': 10, 'knn__n_neighbors': 3, 'nb__alpha': 0.1, 'rf__max_depth': None, 'rf__n_estimators': 100}	0.989958	0.984937	0.989112	0.988003	0.00219484	314
8.34196	1.06443	0.122097	0.037062	100	20	10	3	0.5		100	{'ada__n_estimators': 100, 'dt__max_depth': 20, 'final_estimator__C': 10, 'knn__n_neighbors': 3, 'nb__alpha': 0.5, 'rf__max_depth': None, 'rf__n_estimators': 100}	0.989958	0.984937	0.989112	0.988003	0.00219484	314
6.69856	1.00729	0.0858169	0.00157522	100	20	10	3	0.5	10	50	{'ada__n_estimators': 100, 'dt__max_depth': 20, 'final_estimator__C': 10, 'knn__n_neighbors': 3, 'nb__alpha': 0.5, 'rf__max_depth': 10, 'rf__n_estimators': 50}	0.989121	0.985774	0.989112	0.988003	0.00157578	314
4.06967	0.0111493	0.0765892	0.000882449	100	20	10	5	0.01	10	10	{'ada__n_estimators': 100, 'dt__max_depth': 20, 'final_estimator__C': 10, 'knn__n_neighbors': 5, 'nb__alpha': 0.01, 'rf__max_depth': 10, 'rf__n_estimators': 10}	0.990795	0.9841	0.989112	0.988003	0.00284345	314
7.59332	1.05716	0.123809	0.0398112	100	20	10	5	1		100	{'ada__n_estimators': 100, 'dt__max_depth': 20, 'final_estimator__C': 10, 'knn__n_neighbors': 5, 'nb__alpha': 1.0, 'rf__max_depth': None, 'rf__n_estimators': 100}	0.989121	0.985774	0.989112	0.988003	0.00157578	314
5.96087	0.516559	0.0869242	0.00212937	100	20	10	7	0.01	10	50	{'ada__n_estimators': 100, 'dt__max_depth': 20, 'final_estimator__C': 10, 'knn__n_neighbors': 7, 'nb__alpha': 0.01, 'rf__max_depth': 10, 'rf__n_estimators': 50}	0.989958	0.984937	0.989112	0.988003	0.00219484	314
9.34509	2.02795	0.129331	0.0275925	100	20	10	7	0.1		100	{'ada__n_estimators': 100, 'dt__max_depth': 20, 'final_estimator__C': 10, 'knn__n_neighbors': 7, 'nb__alpha': 0.1, 'rf__max_depth': None, 'rf__n_estimators': 100}	0.989958	0.984937	0.989112	0.988003	0.00219484	314
8.13834	0.993025	0.111947	0.0190361	100	20	10	7	0.1	10	100	{'ada__n_estimators': 100, 'dt__max_depth': 20, 'final_estimator__C': 10, 'knn__n_neighbors': 7, 'nb__alpha': 0.1, 'rf__max_depth': 10, 'rf__n_estimators': 100}	0.989958	0.984937	0.989112	0.988003	0.00219484	314
7.55274	1.14365	0.0982734	0.0014394	100	20	10	7	0.5		100	{'ada__n_estimators': 100, 'dt__max_depth': 20, 'final_estimator__C': 10, 'knn__n_neighbors': 7, 'nb__alpha': 0.5, 'rf__max_depth': None, 'rf__n_estimators': 100}	0.989958	0.984937	0.989112	0.988003	0.00219484	314
6.55413	1.85034	0.126416	0.0518271	100	20	10	7	1		50	{'ada__n_estimators': 100, 'dt__max_depth': 20, 'final_estimator__C': 10, 'knn__n_neighbors': 7, 'nb__alpha': 1.0, 'rf__max_depth': None, 'rf__n_estimators': 50}	0.989958	0.984937	0.989112	0.988003	0.00219484	314
4.17267	0.740792	0.0905124	0.0304888	50		1	7	10	10	50	{'ada__n_estimators': 50, 'dt__max_depth': None, 'final_estimator__C': 1, 'knn__n_neighbors': 7, 'nb__alpha': 10.0, 'rf__max_depth': 10, 'rf__n_estimators': 50}	0.990795	0.984937	0.988275	0.988002	0.00239916	359
2.95609	0.619947	0.0538334	0.000758926	50		10	3	0.01		10	{'ada__n_estimators': 50, 'dt__max_depth': None, 'final_estimator__C': 10, 'knn__n_neighbors': 3, 'nb__alpha': 0.01, 'rf__max_depth': None, 'rf__n_estimators': 10}	0.989958	0.985774	0.988275	0.988002	0.00171898	359
6.36804	1.10553	0.102536	0.0377334	50		10	3	0.5	10	100	{'ada__n_estimators': 50, 'dt__max_depth': None, 'final_estimator__C': 10, 'knn__n_neighbors': 3, 'nb__alpha': 0.5, 'rf__max_depth': 10, 'rf__n_estimators': 100}	0.990795	0.984937	0.988275	0.988002	0.00239916	359
6.25416	0.956584	0.101469	0.0386917	50		10	3	1	20	100	{'ada__n_estimators': 50, 'dt__max_depth': None, 'final_estimator__C': 10, 'knn__n_neighbors': 3, 'nb__alpha': 1.0, 'rf__max_depth': 20, 'rf__n_estimators': 100}	0.990795	0.984937	0.988275	0.988002	0.00239916	359
3.44904	0.0538512	0.0651423	0.00145247	50		10	5	0.1		50	{'ada__n_estimators': 50, 'dt__max_depth': None, 'final_estimator__C': 10, 'knn__n_neighbors': 5, 'nb__alpha': 0.1, 'rf__max_depth': None, 'rf__n_estimators': 50}	0.990795	0.984937	0.988275	0.988002	0.00239916	359
6.51419	1.17907	0.0741796	0.00205778	50		10	5	0.1		100	{'ada__n_estimators': 50, 'dt__max_depth': None, 'final_estimator__C': 10, 'knn__n_neighbors': 5, 'nb__alpha': 0.1, 'rf__max_depth': None, 'rf__n_estimators': 100}	0.990795	0.984937	0.988275	0.988002	0.00239916	359
5.41965	0.82386	0.0828284	0.0109232	50		10	5	0.1	20	100	{'ada__n_estimators': 50, 'dt__max_depth': None, 'final_estimator__C': 10, 'knn__n_neighbors': 5, 'nb__alpha': 0.1, 'rf__max_depth': 20, 'rf__n_estimators': 100}	0.991632	0.9841	0.988275	0.988002	0.0030807	359
6.26997	0.944622	0.100486	0.03454	50		10	5	0.5	20	100	{'ada__n_estimators': 50, 'dt__max_depth': None, 'final_estimator__C': 10, 'knn__n_neighbors': 5, 'nb__alpha': 0.5, 'rf__max_depth': 20, 'rf__n_estimators': 100}	0.989958	0.985774	0.988275	0.988002	0.00171898	359
3.73724	0.714465	0.0889489	0.0119468	50		10	7	0.1	10	10	{'ada__n_estimators': 50, 'dt__max_depth': None, 'final_estimator__C': 10, 'knn__n_neighbors': 7, 'nb__alpha': 0.1, 'rf__max_depth': 10, 'rf__n_estimators': 10}	0.990795	0.984937	0.988275	0.988002	0.00239916	359
5.85446	1.16953	0.0755546	0.00173451	50		10	7	0.5		100	{'ada__n_estimators': 50, 'dt__max_depth': None, 'final_estimator__C': 10, 'knn__n_neighbors': 7, 'nb__alpha': 0.5, 'rf__max_depth': None, 'rf__n_estimators': 100}	0.990795	0.984937	0.988275	0.988002	0.00239916	359
4.4615	0.80741	0.0864638	0.0338224	50	10	10	3	0.1		50	{'ada__n_estimators': 50, 'dt__max_depth': 10, 'final_estimator__C': 10, 'knn__n_neighbors': 3, 'nb__alpha': 0.1, 'rf__max_depth': None, 'rf__n_estimators': 50}	0.989121	0.986611	0.988275	0.988002	0.00104283	359
6.22363	1.01374	0.100599	0.0386518	50	10	10	3	0.1	20	100	{'ada__n_estimators': 50, 'dt__max_depth': 10, 'final_estimator__C': 10, 'knn__n_neighbors': 3, 'nb__alpha': 0.1, 'rf__max_depth': 20, 'rf__n_estimators': 100}	0.989958	0.985774	0.988275	0.988002	0.00171898	359
3.54156	0.0301192	0.0684192	0.00780482	50	10	10	3	10	10	50	{'ada__n_estimators': 50, 'dt__max_depth': 10, 'final_estimator__C': 10, 'knn__n_neighbors': 3, 'nb__alpha': 10.0, 'rf__max_depth': 10, 'rf__n_estimators': 50}	0.990795	0.984937	0.988275	0.988002	0.00239916	359
3.63305	0.207631	0.0628964	0.000102082	50	10	10	5	0.01	10	50	{'ada__n_estimators': 50, 'dt__max_depth': 10, 'final_estimator__C': 10, 'knn__n_neighbors': 5, 'nb__alpha': 0.01, 'rf__max_depth': 10, 'rf__n_estimators': 50}	0.990795	0.984937	0.988275	0.988002	0.00239916	359
6.46223	0.51067	0.0837712	0.0130451	50	10	10	5	0.01	20	100	{'ada__n_estimators': 50, 'dt__max_depth': 10, 'final_estimator__C': 10, 'knn__n_neighbors': 5, 'nb__alpha': 0.01, 'rf__max_depth': 20, 'rf__n_estimators': 100}	0.990795	0.984937	0.988275	0.988002	0.00239916	359
3.62568	0.0883688	0.0662921	0.00207875	50	10	10	5	1	10	50	{'ada__n_estimators': 50, 'dt__max_depth': 10, 'final_estimator__C': 10, 'knn__n_neighbors': 5, 'nb__alpha': 1.0, 'rf__max_depth': 10, 'rf__n_estimators': 50}	0.989958	0.985774	0.988275	0.988002	0.00171898	359
4.61234	0.560077	0.10762	0.0267571	50	10	10	7	0.01		50	{'ada__n_estimators': 50, 'dt__max_depth': 10, 'final_estimator__C': 10, 'knn__n_neighbors': 7, 'nb__alpha': 0.01, 'rf__max_depth': None, 'rf__n_estimators': 50}	0.990795	0.984937	0.988275	0.988002	0.00239916	359
6.05537	1.09488	0.0754662	0.00193976	50	10	10	7	1	20	100	{'ada__n_estimators': 50, 'dt__max_depth': 10, 'final_estimator__C': 10, 'knn__n_neighbors': 7, 'nb__alpha': 1.0, 'rf__max_depth': 20, 'rf__n_estimators': 100}	0.989958	0.985774	0.988275	0.988002	0.00171898	359
5.19546	0.483446	0.0769428	0.00221765	50	10	10	7	10		100	{'ada__n_estimators': 50, 'dt__max_depth': 10, 'final_estimator__C': 10, 'knn__n_neighbors': 7, 'nb__alpha': 10.0, 'rf__max_depth': None, 'rf__n_estimators': 100}	0.989958	0.985774	0.988275	0.988002	0.00171898	359
6.05856	0.988223	0.116484	0.0507148	50	20	10	3	0.01		100	{'ada__n_estimators': 50, 'dt__max_depth': 20, 'final_estimator__C': 10, 'knn__n_neighbors': 3, 'nb__alpha': 0.01, 'rf__max_depth': None, 'rf__n_estimators': 100}	0.990795	0.984937	0.988275	0.988002	0.00239916	359
5.70723	1.23841	0.0819627	0.0109872	50	20	10	3	0.01	20	100	{'ada__n_estimators': 50, 'dt__max_depth': 20, 'final_estimator__C': 10, 'knn__n_neighbors': 3, 'nb__alpha': 0.01, 'rf__max_depth': 20, 'rf__n_estimators': 100}	0.991632	0.9841	0.988275	0.988002	0.0030807	359
4.28588	0.571233	0.0628597	0.000813185	50	20	10	3	1	20	50	{'ada__n_estimators': 50, 'dt__max_depth': 20, 'final_estimator__C': 10, 'knn__n_neighbors': 3, 'nb__alpha': 1.0, 'rf__max_depth': 20, 'rf__n_estimators': 50}	0.989958	0.985774	0.988275	0.988002	0.00171898	359
3.76721	0.335473	0.0737291	0.0246317	50	20	10	5	1		10	{'ada__n_estimators': 50, 'dt__max_depth': 20, 'final_estimator__C': 10, 'knn__n_neighbors': 5, 'nb__alpha': 1.0, 'rf__max_depth': None, 'rf__n_estimators': 10}	0.987448	0.988285	0.988275	0.988002	0.000392189	359
5.0095	1.16055	0.0648483	0.00135712	50	20	10	5	10		50	{'ada__n_estimators': 50, 'dt__max_depth': 20, 'final_estimator__C': 10, 'knn__n_neighbors': 5, 'nb__alpha': 10.0, 'rf__max_depth': None, 'rf__n_estimators': 50}	0.989958	0.985774	0.988275	0.988002	0.00171898	359
3.73098	0.393185	0.0796896	0.0187597	50	20	10	7	0.5	20	50	{'ada__n_estimators': 50, 'dt__max_depth': 20, 'final_estimator__C': 10, 'knn__n_neighbors': 7, 'nb__alpha': 0.5, 'rf__max_depth': 20, 'rf__n_estimators': 50}	0.990795	0.984937	0.988275	0.988002	0.00239916	359
4.84568	1.06194	0.067357	0.00564646	50	20	10	7	1	10	50	{'ada__n_estimators': 50, 'dt__max_depth': 20, 'final_estimator__C': 10, 'knn__n_neighbors': 7, 'nb__alpha': 1.0, 'rf__max_depth': 10, 'rf__n_estimators': 50}	0.989958	0.985774	0.988275	0.988002	0.00171898	359
6.09605	1.24923	0.0870167	0.00292368	100		10	3	1	20	50	{'ada__n_estimators': 100, 'dt__max_depth': None, 'final_estimator__C': 10, 'knn__n_neighbors': 3, 'nb__alpha': 1.0, 'rf__max_depth': 20, 'rf__n_estimators': 50}	0.990795	0.984937	0.988275	0.988002	0.00239916	359
5.66045	0.64577	0.0848237	0.000385722	100		10	3	10	10	50	{'ada__n_estimators': 100, 'dt__max_depth': None, 'final_estimator__C': 10, 'knn__n_neighbors': 3, 'nb__alpha': 10.0, 'rf__max_depth': 10, 'rf__n_estimators': 50}	0.990795	0.984937	0.988275	0.988002	0.00239916	359
5.38933	0.332108	0.085333	0.00452248	100		10	5	0.1	10	50	{'ada__n_estimators': 100, 'dt__max_depth': None, 'final_estimator__C': 10, 'knn__n_neighbors': 5, 'nb__alpha': 0.1, 'rf__max_depth': 10, 'rf__n_estimators': 50}	0.990795	0.984937	0.988275	0.988002	0.00239916	359
4.61985	0.6974	0.0847364	0.00592069	100		10	5	0.5		10	{'ada__n_estimators': 100, 'dt__max_depth': None, 'final_estimator__C': 10, 'knn__n_neighbors': 5, 'nb__alpha': 0.5, 'rf__max_depth': None, 'rf__n_estimators': 10}	0.989121	0.986611	0.988275	0.988002	0.00104283	359
6.55405	0.210464	0.136181	0.0388748	100		10	5	1		50	{'ada__n_estimators': 100, 'dt__max_depth': None, 'final_estimator__C': 10, 'knn__n_neighbors': 5, 'nb__alpha': 1.0, 'rf__max_depth': None, 'rf__n_estimators': 50}	0.991632	0.9841	0.988275	0.988002	0.0030807	359
7.44497	1.11139	0.108576	0.0170644	100		10	5	1	20	100	{'ada__n_estimators': 100, 'dt__max_depth': None, 'final_estimator__C': 10, 'knn__n_neighbors': 5, 'nb__alpha': 1.0, 'rf__max_depth': 20, 'rf__n_estimators': 100}	0.991632	0.9841	0.988275	0.988002	0.0030807	359
5.46354	0.360346	0.112421	0.0381186	100		10	5	10	10	50	{'ada__n_estimators': 100, 'dt__max_depth': None, 'final_estimator__C': 10, 'knn__n_neighbors': 5, 'nb__alpha': 10.0, 'rf__max_depth': 10, 'rf__n_estimators': 50}	0.990795	0.984937	0.988275	0.988002	0.00239916	359
6.90407	0.983574	0.119039	0.0448866	100		10	7	0.01	10	50	{'ada__n_estimators': 100, 'dt__max_depth': None, 'final_estimator__C': 10, 'knn__n_neighbors': 7, 'nb__alpha': 0.01, 'rf__max_depth': 10, 'rf__n_estimators': 50}	0.989958	0.985774	0.988275	0.988002	0.00171898	359
5.85613	0.992496	0.0898693	0.0124375	100		10	7	0.1	20	10	{'ada__n_estimators': 100, 'dt__max_depth': None, 'final_estimator__C': 10, 'knn__n_neighbors': 7, 'nb__alpha': 0.1, 'rf__max_depth': 20, 'rf__n_estimators': 10}	0.988285	0.987448	0.988275	0.988002	0.000392189	359
7.89821	0.907404	0.0965745	0.00131595	100		10	7	0.1	20	100	{'ada__n_estimators': 100, 'dt__max_depth': None, 'final_estimator__C': 10, 'knn__n_neighbors': 7, 'nb__alpha': 0.1, 'rf__max_depth': 20, 'rf__n_estimators': 100}	0.989958	0.985774	0.988275	0.988002	0.00171898	359
6.14332	0.916911	0.085689	0.000558116	100		10	7	0.5	20	50	{'ada__n_estimators': 100, 'dt__max_depth': None, 'final_estimator__C': 10, 'knn__n_neighbors': 7, 'nb__alpha': 0.5, 'rf__max_depth': 20, 'rf__n_estimators': 50}	0.989958	0.985774	0.988275	0.988002	0.00171898	359
4.57639	0.569245	0.133369	0.039812	100	10	1	7	0.01		10	{'ada__n_estimators': 100, 'dt__max_depth': 10, 'final_estimator__C': 1, 'knn__n_neighbors': 7, 'nb__alpha': 0.01, 'rf__max_depth': None, 'rf__n_estimators': 10}	0.990795	0.984937	0.988275	0.988002	0.00239916	359
7.35767	0.352445	0.114797	0.0415076	100	10	10	3	0.01	10	50	{'ada__n_estimators': 100, 'dt__max_depth': 10, 'final_estimator__C': 10, 'knn__n_neighbors': 3, 'nb__alpha': 0.01, 'rf__max_depth': 10, 'rf__n_estimators': 50}	0.990795	0.984937	0.988275	0.988002	0.00239916	359
6.55292	1.02641	0.0830755	0.000990559	100	10	10	3	1		50	{'ada__n_estimators': 100, 'dt__max_depth': 10, 'final_estimator__C': 10, 'knn__n_neighbors': 3, 'nb__alpha': 1.0, 'rf__max_depth': None, 'rf__n_estimators': 50}	0.990795	0.984937	0.988275	0.988002	0.00239916	359
8.23069	1.004	0.130145	0.0469438	100	10	10	3	10	20	100	{'ada__n_estimators': 100, 'dt__max_depth': 10, 'final_estimator__C': 10, 'knn__n_neighbors': 3, 'nb__alpha': 10.0, 'rf__max_depth': 20, 'rf__n_estimators': 100}	0.989958	0.985774	0.988275	0.988002	0.00171898	359
8.24693	1.17705	0.0972048	0.00299274	100	10	10	5	0.1	20	100	{'ada__n_estimators': 100, 'dt__max_depth': 10, 'final_estimator__C': 10, 'knn__n_neighbors': 5, 'nb__alpha': 0.1, 'rf__max_depth': 20, 'rf__n_estimators': 100}	0.991632	0.9841	0.988275	0.988002	0.0030807	359
8.3198	0.800681	0.132946	0.0515998	100	10	10	5	0.5	10	100	{'ada__n_estimators': 100, 'dt__max_depth': 10, 'final_estimator__C': 10, 'knn__n_neighbors': 5, 'nb__alpha': 0.5, 'rf__max_depth': 10, 'rf__n_estimators': 100}	0.990795	0.984937	0.988275	0.988002	0.00239916	359
7.56273	1.15133	0.0967199	0.00152888	100	10	10	5	10		100	{'ada__n_estimators': 100, 'dt__max_depth': 10, 'final_estimator__C': 10, 'knn__n_neighbors': 5, 'nb__alpha': 10.0, 'rf__max_depth': None, 'rf__n_estimators': 100}	0.990795	0.984937	0.988275	0.988002	0.00239916	359
8.22134	1.05278	0.138638	0.0533187	100	10	10	7	0.01		100	{'ada__n_estimators': 100, 'dt__max_depth': 10, 'final_estimator__C': 10, 'knn__n_neighbors': 7, 'nb__alpha': 0.01, 'rf__max_depth': None, 'rf__n_estimators': 100}	0.991632	0.9841	0.988275	0.988002	0.0030807	359
7.76649	1.1913	0.137448	0.0340994	100	20	10	3	0.01	10	100	{'ada__n_estimators': 100, 'dt__max_depth': 20, 'final_estimator__C': 10, 'knn__n_neighbors': 3, 'nb__alpha': 0.01, 'rf__max_depth': 10, 'rf__n_estimators': 100}	0.990795	0.984937	0.988275	0.988002	0.00239916	359
5.34497	0.182466	0.111609	0.0375119	100	20	10	3	0.1		50	{'ada__n_estimators': 100, 'dt__max_depth': 20, 'final_estimator__C': 10, 'knn__n_neighbors': 3, 'nb__alpha': 0.1, 'rf__max_depth': None, 'rf__n_estimators': 50}	0.991632	0.9841	0.988275	0.988002	0.0030807	359
8.27354	0.595885	0.111193	0.0235277	100	20	10	3	0.1	20	100	{'ada__n_estimators': 100, 'dt__max_depth': 20, 'final_estimator__C': 10, 'knn__n_neighbors': 3, 'nb__alpha': 0.1, 'rf__max_depth': 20, 'rf__n_estimators': 100}	0.989958	0.985774	0.988275	0.988002	0.00171898	359
5.13256	1.0814	0.0802335	0.00234933	100	20	10	5	0.1		10	{'ada__n_estimators': 100, 'dt__max_depth': 20, 'final_estimator__C': 10, 'knn__n_neighbors': 5, 'nb__alpha': 0.1, 'rf__max_depth': None, 'rf__n_estimators': 10}	0.989958	0.985774	0.988275	0.988002	0.00171898	359
6.03119	0.986891	0.105151	0.029035	100	20	10	5	0.1		50	{'ada__n_estimators': 100, 'dt__max_depth': 20, 'final_estimator__C': 10, 'knn__n_neighbors': 5, 'nb__alpha': 0.1, 'rf__max_depth': None, 'rf__n_estimators': 50}	0.990795	0.984937	0.988275	0.988002	0.00239916	359
7.44209	0.998436	0.128504	0.0452833	100	20	10	5	0.1		100	{'ada__n_estimators': 100, 'dt__max_depth': 20, 'final_estimator__C': 10, 'knn__n_neighbors': 5, 'nb__alpha': 0.1, 'rf__max_depth': None, 'rf__n_estimators': 100}	0.989958	0.985774	0.988275	0.988002	0.00171898	359
6.18074	0.916924	0.0877946	0.000359267	100	20	10	5	0.5	10	50	{'ada__n_estimators': 100, 'dt__max_depth': 20, 'final_estimator__C': 10, 'knn__n_neighbors': 5, 'nb__alpha': 0.5, 'rf__max_depth': 10, 'rf__n_estimators': 50}	0.992469	0.983264	0.988275	0.988002	0.00376287	359
6.11844	1.13043	0.107837	0.0297465	100	20	10	5	1	20	50	{'ada__n_estimators': 100, 'dt__max_depth': 20, 'final_estimator__C': 10, 'knn__n_neighbors': 5, 'nb__alpha': 1.0, 'rf__max_depth': 20, 'rf__n_estimators': 50}	0.989121	0.986611	0.988275	0.988002	0.00104283	359
5.27615	0.374412	0.0910343	0.0137464	100	20	10	7	1		10	{'ada__n_estimators': 100, 'dt__max_depth': 20, 'final_estimator__C': 10, 'knn__n_neighbors': 7, 'nb__alpha': 1.0, 'rf__max_depth': None, 'rf__n_estimators': 10}	0.990795	0.984937	0.988275	0.988002	0.00239916	359
4.71853	0.0970873	0.0727547	0.000780046	50		10	3	0.1	10	100	{'ada__n_estimators': 50, 'dt__max_depth': None, 'final_estimator__C': 10, 'knn__n_neighbors': 3, 'nb__alpha': 0.1, 'rf__max_depth': 10, 'rf__n_estimators': 100}	0.989958	0.986611	0.987437	0.988002	0.0014237	413
5.08785	0.587274	0.102919	0.0295246	50		10	3	0.1	20	100	{'ada__n_estimators': 50, 'dt__max_depth': None, 'final_estimator__C': 10, 'knn__n_neighbors': 3, 'nb__alpha': 0.1, 'rf__max_depth': 20, 'rf__n_estimators': 100}	0.990795	0.985774	0.987437	0.988002	0.00208834	413
3.49654	0.020183	0.0626287	0.00170974	50		10	3	1	10	50	{'ada__n_estimators': 50, 'dt__max_depth': None, 'final_estimator__C': 10, 'knn__n_neighbors': 3, 'nb__alpha': 1.0, 'rf__max_depth': 10, 'rf__n_estimators': 50}	0.990795	0.985774	0.987437	0.988002	0.00208834	413
5.26128	0.545719	0.0826248	0.00373078	50		10	3	10	10	100	{'ada__n_estimators': 50, 'dt__max_depth': None, 'final_estimator__C': 10, 'knn__n_neighbors': 3, 'nb__alpha': 10.0, 'rf__max_depth': 10, 'rf__n_estimators': 100}	0.990795	0.985774	0.987437	0.988002	0.00208834	413
5.02891	1.0811	0.0626324	0.00039433	50		10	5	0.5		50	{'ada__n_estimators': 50, 'dt__max_depth': None, 'final_estimator__C': 10, 'knn__n_neighbors': 5, 'nb__alpha': 0.5, 'rf__max_depth': None, 'rf__n_estimators': 50}	0.990795	0.985774	0.987437	0.988002	0.00208834	413
6.02946	0.982096	0.109707	0.0339655	50		10	7	0.1	10	100	{'ada__n_estimators': 50, 'dt__max_depth': None, 'final_estimator__C': 10, 'knn__n_neighbors': 7, 'nb__alpha': 0.1, 'rf__max_depth': 10, 'rf__n_estimators': 100}	0.989958	0.986611	0.987437	0.988002	0.0014237	413
6.10136	0.871813	0.0778817	0.00165476	50	10	1	7	0.1		100	{'ada__n_estimators': 50, 'dt__max_depth': 10, 'final_estimator__C': 1, 'knn__n_neighbors': 7, 'nb__alpha': 0.1, 'rf__max_depth': None, 'rf__n_estimators': 100}	0.990795	0.985774	0.987437	0.988002	0.00208834	413
3.47452	0.0420279	0.0874717	0.0320616	50	10	10	5	0.5		50	{'ada__n_estimators': 50, 'dt__max_depth': 10, 'final_estimator__C': 10, 'knn__n_neighbors': 5, 'nb__alpha': 0.5, 'rf__max_depth': None, 'rf__n_estimators': 50}	0.991632	0.984937	0.987437	0.988002	0.00276208	413
4.2025	0.513829	0.0651839	0.00327059	50	20	1	3	0.1		50	{'ada__n_estimators': 50, 'dt__max_depth': 20, 'final_estimator__C': 1, 'knn__n_neighbors': 3, 'nb__alpha': 0.1, 'rf__max_depth': None, 'rf__n_estimators': 50}	0.990795	0.985774	0.987437	0.988002	0.00208834	413
6.12879	1.09416	0.0738672	0.00148773	50	20	10	3	0.1	20	100	{'ada__n_estimators': 50, 'dt__max_depth': 20, 'final_estimator__C': 10, 'knn__n_neighbors': 3, 'nb__alpha': 0.1, 'rf__max_depth': 20, 'rf__n_estimators': 100}	0.989958	0.986611	0.987437	0.988002	0.0014237	413
5.19814	0.602689	0.0766304	0.00238797	50	20	10	5	0.1		100	{'ada__n_estimators': 50, 'dt__max_depth': 20, 'final_estimator__C': 10, 'knn__n_neighbors': 5, 'nb__alpha': 0.1, 'rf__max_depth': None, 'rf__n_estimators': 100}	0.989958	0.986611	0.987437	0.988002	0.0014237	413
6.65454	1.03646	0.117915	0.0489382	100		10	5	0.01		50	{'ada__n_estimators': 100, 'dt__max_depth': None, 'final_estimator__C': 10, 'knn__n_neighbors': 5, 'nb__alpha': 0.01, 'rf__max_depth': None, 'rf__n_estimators': 50}	0.991632	0.984937	0.987437	0.988002	0.00276208	413
7.36608	0.726124	0.1294	0.0435904	100		10	5	0.01	20	100	{'ada__n_estimators': 100, 'dt__max_depth': None, 'final_estimator__C': 10, 'knn__n_neighbors': 5, 'nb__alpha': 0.01, 'rf__max_depth': 20, 'rf__n_estimators': 100}	0.991632	0.984937	0.987437	0.988002	0.00276208	413
8.27161	0.66472	0.118344	0.0326467	100		10	5	0.5		100	{'ada__n_estimators': 100, 'dt__max_depth': None, 'final_estimator__C': 10, 'knn__n_neighbors': 5, 'nb__alpha': 0.5, 'rf__max_depth': None, 'rf__n_estimators': 100}	0.989958	0.986611	0.987437	0.988002	0.0014237	413
5.58422	0.503312	0.108893	0.0199592	100		10	5	10		50	{'ada__n_estimators': 100, 'dt__max_depth': None, 'final_estimator__C': 10, 'knn__n_neighbors': 5, 'nb__alpha': 10.0, 'rf__max_depth': None, 'rf__n_estimators': 50}	0.992469	0.9841	0.987437	0.988002	0.00343958	413
6.81046	0.813262	0.113666	0.0395066	100	10	10	3	0.01	20	50	{'ada__n_estimators': 100, 'dt__max_depth': 10, 'final_estimator__C': 10, 'knn__n_neighbors': 3, 'nb__alpha': 0.01, 'rf__max_depth': 20, 'rf__n_estimators': 50}	0.989958	0.986611	0.987437	0.988002	0.0014237	413
7.63172	0.642902	0.161578	0.0449711	100	10	10	3	0.1		100	{'ada__n_estimators': 100, 'dt__max_depth': 10, 'final_estimator__C': 10, 'knn__n_neighbors': 3, 'nb__alpha': 0.1, 'rf__max_depth': None, 'rf__n_estimators': 100}	0.989121	0.987448	0.987437	0.988002	0.000791451	413
7.24462	1.11045	0.113113	0.0220109	100	10	10	3	1	10	100	{'ada__n_estimators': 100, 'dt__max_depth': 10, 'final_estimator__C': 10, 'knn__n_neighbors': 3, 'nb__alpha': 1.0, 'rf__max_depth': 10, 'rf__n_estimators': 100}	0.990795	0.985774	0.987437	0.988002	0.00208834	413
7.29038	0.854541	0.118001	0.0268111	100	10	10	7	0.1		100	{'ada__n_estimators': 100, 'dt__max_depth': 10, 'final_estimator__C': 10, 'knn__n_neighbors': 7, 'nb__alpha': 0.1, 'rf__max_depth': None, 'rf__n_estimators': 100}	0.991632	0.984937	0.987437	0.988002	0.00276208	413
7.51383	0.843936	0.114998	0.0240895	100	10	10	7	0.1	10	100	{'ada__n_estimators': 100, 'dt__max_depth': 10, 'final_estimator__C': 10, 'knn__n_neighbors': 7, 'nb__alpha': 0.1, 'rf__max_depth': 10, 'rf__n_estimators': 100}	0.989958	0.986611	0.987437	0.988002	0.0014237	413
6.64891	1.12716	0.0891938	0.00125717	100	20	1	5	0.01	10	50	{'ada__n_estimators': 100, 'dt__max_depth': 20, 'final_estimator__C': 1, 'knn__n_neighbors': 5, 'nb__alpha': 0.01, 'rf__max_depth': 10, 'rf__n_estimators': 50}	0.991632	0.984937	0.987437	0.988002	0.00276208	413
6.89159	1.00961	0.116983	0.0418142	100	20	1	7	0.01	20	50	{'ada__n_estimators': 100, 'dt__max_depth': 20, 'final_estimator__C': 1, 'knn__n_neighbors': 7, 'nb__alpha': 0.01, 'rf__max_depth': 20, 'rf__n_estimators': 50}	0.989958	0.986611	0.987437	0.988002	0.0014237	413
5.61194	0.482582	0.101133	0.0234366	100	20	10	3	10		50	{'ada__n_estimators': 100, 'dt__max_depth': 20, 'final_estimator__C': 10, 'knn__n_neighbors': 3, 'nb__alpha': 10.0, 'rf__max_depth': None, 'rf__n_estimators': 50}	0.991632	0.984937	0.987437	0.988002	0.00276208	413
8.2667	1.21983	0.122153	0.0340443	100	20	10	5	0.01		100	{'ada__n_estimators': 100, 'dt__max_depth': 20, 'final_estimator__C': 10, 'knn__n_neighbors': 5, 'nb__alpha': 0.01, 'rf__max_depth': None, 'rf__n_estimators': 100}	0.991632	0.984937	0.987437	0.988002	0.00276208	413
3.33209	0.0519392	0.0612151	0.00885889	50		10	3	0.01	10	10	{'ada__n_estimators': 50, 'dt__max_depth': None, 'final_estimator__C': 10, 'knn__n_neighbors': 3, 'nb__alpha': 0.01, 'rf__max_depth': 10, 'rf__n_estimators': 10}	0.989958	0.987448	0.9866	0.988002	0.00142599	437
4.27134	1.06921	0.103985	0.0338413	50	10	10	7	0.1		50	{'ada__n_estimators': 50, 'dt__max_depth': 10, 'final_estimator__C': 10, 'knn__n_neighbors': 7, 'nb__alpha': 0.1, 'rf__max_depth': None, 'rf__n_estimators': 50}	0.989958	0.987448	0.9866	0.988002	0.00142599	437
5.35735	1.03215	0.0757121	0.000674662	100	10	10	3	10		10	{'ada__n_estimators': 100, 'dt__max_depth': 10, 'final_estimator__C': 10, 'knn__n_neighbors': 3, 'nb__alpha': 10.0, 'rf__max_depth': None, 'rf__n_estimators': 10}	0.989958	0.987448	0.9866	0.988002	0.00142599	437
6.41342	0.131247	0.117265	0.0259538	100	10	10	5	1	10	50	{'ada__n_estimators': 100, 'dt__max_depth': 10, 'final_estimator__C': 10, 'knn__n_neighbors': 5, 'nb__alpha': 1.0, 'rf__max_depth': 10, 'rf__n_estimators': 50}	0.989958	0.987448	0.9866	0.988002	0.00142599	437
4.51775	0.53869	0.121744	0.0436661	100	20	10	7	0.01	20	10	{'ada__n_estimators': 100, 'dt__max_depth': 20, 'final_estimator__C': 10, 'knn__n_neighbors': 7, 'nb__alpha': 0.01, 'rf__max_depth': 20, 'rf__n_estimators': 10}	0.991632	0.985774	0.9866	0.988002	0.0025888	437
4.2856	0.192485	0.113628	0.0314131	100	10	10	5	0.5	20	10	{'ada__n_estimators': 100, 'dt__max_depth': 10, 'final_estimator__C': 10, 'knn__n_neighbors': 5, 'nb__alpha': 0.5, 'rf__max_depth': 20, 'rf__n_estimators': 10}	0.991632	0.986611	0.985762	0.988002	0.00259021	442
4.60052	0.752395	0.0770337	0.00158409	100	10	10	5	1	10	10	{'ada__n_estimators': 100, 'dt__max_depth': 10, 'final_estimator__C': 10, 'knn__n_neighbors': 5, 'nb__alpha': 1.0, 'rf__max_depth': 10, 'rf__n_estimators': 10}	0.988285	0.983264	0.991625	0.987724	0.00343635	443
5.15714	1.11745	0.0889839	0.0356268	50	10	10	5	0.01		50	{'ada__n_estimators': 50, 'dt__max_depth': 10, 'final_estimator__C': 10, 'knn__n_neighbors': 5, 'nb__alpha': 0.01, 'rf__max_depth': None, 'rf__n_estimators': 50}	0.988285	0.9841	0.990787	0.987724	0.00275851	444
4.6225	0.674847	0.0765316	0.000730256	100		10	3	0.01	20	10	{'ada__n_estimators': 100, 'dt__max_depth': None, 'final_estimator__C': 10, 'knn__n_neighbors': 3, 'nb__alpha': 0.01, 'rf__max_depth': 20, 'rf__n_estimators': 10}	0.989121	0.983264	0.990787	0.987724	0.00322652	444
5.85514	1.26456	0.0797733	0.00420346	100		10	7	10	20	10	{'ada__n_estimators': 100, 'dt__max_depth': None, 'final_estimator__C': 10, 'knn__n_neighbors': 7, 'nb__alpha': 10.0, 'rf__max_depth': 20, 'rf__n_estimators': 10}	0.989121	0.983264	0.990787	0.987724	0.00322652	444
3.21647	0.340683	0.067153	0.0191301	50		10	3	0.5		10	{'ada__n_estimators': 50, 'dt__max_depth': None, 'final_estimator__C': 10, 'knn__n_neighbors': 3, 'nb__alpha': 0.5, 'rf__max_depth': None, 'rf__n_estimators': 10}	0.989958	0.983264	0.98995	0.987724	0.00315387	447
2.33931	0.0479121	0.0554382	0.00132204	50		10	5	0.1	20	10	{'ada__n_estimators': 50, 'dt__max_depth': None, 'final_estimator__C': 10, 'knn__n_neighbors': 5, 'nb__alpha': 0.1, 'rf__max_depth': 20, 'rf__n_estimators': 10}	0.990795	0.982427	0.98995	0.987724	0.00376145	447
3.74447	0.57084	0.0892948	0.0265106	50	10	10	3	10		10	{'ada__n_estimators': 50, 'dt__max_depth': 10, 'final_estimator__C': 10, 'knn__n_neighbors': 3, 'nb__alpha': 10.0, 'rf__max_depth': None, 'rf__n_estimators': 10}	0.989121	0.9841	0.98995	0.987724	0.00258437	447
4.88138	0.570076	0.115312	0.0371436	50	20	10	3	1	10	50	{'ada__n_estimators': 50, 'dt__max_depth': 20, 'final_estimator__C': 10, 'knn__n_neighbors': 3, 'nb__alpha': 1.0, 'rf__max_depth': 10, 'rf__n_estimators': 50}	0.990795	0.982427	0.98995	0.987724	0.00376145	447
6.94565	0.708477	0.0982432	0.0200159	100		10	3	1		50	{'ada__n_estimators': 100, 'dt__max_depth': None, 'final_estimator__C': 10, 'knn__n_neighbors': 3, 'nb__alpha': 1.0, 'rf__max_depth': None, 'rf__n_estimators': 50}	0.990795	0.982427	0.98995	0.987724	0.00376145	447
5.78755	0.794737	0.106852	0.0431982	100		10	5	10		10	{'ada__n_estimators': 100, 'dt__max_depth': None, 'final_estimator__C': 10, 'knn__n_neighbors': 5, 'nb__alpha': 10.0, 'rf__max_depth': None, 'rf__n_estimators': 10}	0.989958	0.983264	0.98995	0.987724	0.00315387	447
7.52352	1.16968	0.105317	0.00374586	100		10	7	10		100	{'ada__n_estimators': 100, 'dt__max_depth': None, 'final_estimator__C': 10, 'knn__n_neighbors': 7, 'nb__alpha': 10.0, 'rf__max_depth': None, 'rf__n_estimators': 100}	0.989121	0.9841	0.98995	0.987724	0.00258437	447
4.08818	0.0384305	0.0794502	0.00328148	100	10	10	5	0.01	10	10	{'ada__n_estimators': 100, 'dt__max_depth': 10, 'final_estimator__C': 10, 'knn__n_neighbors': 5, 'nb__alpha': 0.01, 'rf__max_depth': 10, 'rf__n_estimators': 10}	0.990795	0.982427	0.98995	0.987724	0.00376145	447
5.28516	0.913298	0.0890241	0.010139	100	20	10	7	0.5	20	10	{'ada__n_estimators': 100, 'dt__max_depth': 20, 'final_estimator__C': 10, 'knn__n_neighbors': 7, 'nb__alpha': 0.5, 'rf__max_depth': 20, 'rf__n_estimators': 10}	0.988285	0.984937	0.98995	0.987724	0.0020844	447
6.19435	0.559463	0.100171	0.0357011	50		10	3	0.01	20	100	{'ada__n_estimators': 50, 'dt__max_depth': None, 'final_estimator__C': 10, 'knn__n_neighbors': 3, 'nb__alpha': 0.01, 'rf__max_depth': 20, 'rf__n_estimators': 100}	0.989958	0.9841	0.989112	0.987724	0.00258515	456
4.90293	1.06204	0.0622989	0.000726061	50		10	3	10	10	50	{'ada__n_estimators': 50, 'dt__max_depth': None, 'final_estimator__C': 10, 'knn__n_neighbors': 3, 'nb__alpha': 10.0, 'rf__max_depth': 10, 'rf__n_estimators': 50}	0.989121	0.984937	0.989112	0.987724	0.00197026	456
4.58352	0.872403	0.0684861	0.0068603	50		10	5	0.01	20	50	{'ada__n_estimators': 50, 'dt__max_depth': None, 'final_estimator__C': 10, 'knn__n_neighbors': 5, 'nb__alpha': 0.01, 'rf__max_depth': 20, 'rf__n_estimators': 50}	0.990795	0.983264	0.989112	0.987724	0.00322765	456
3.56776	0.116334	0.0722477	0.0244935	50		10	5	0.1		10	{'ada__n_estimators': 50, 'dt__max_depth': None, 'final_estimator__C': 10, 'knn__n_neighbors': 5, 'nb__alpha': 0.1, 'rf__max_depth': None, 'rf__n_estimators': 10}	0.989121	0.984937	0.989112	0.987724	0.00197026	456
4.46065	0.923274	0.0976458	0.0268973	50		10	5	1		50	{'ada__n_estimators': 50, 'dt__max_depth': None, 'final_estimator__C': 10, 'knn__n_neighbors': 5, 'nb__alpha': 1.0, 'rf__max_depth': None, 'rf__n_estimators': 50}	0.989958	0.9841	0.989112	0.987724	0.00258515	456
5.06104	0.347901	0.103458	0.0427858	50		10	5	1	10	100	{'ada__n_estimators': 50, 'dt__max_depth': None, 'final_estimator__C': 10, 'knn__n_neighbors': 5, 'nb__alpha': 1.0, 'rf__max_depth': 10, 'rf__n_estimators': 100}	0.989958	0.9841	0.989112	0.987724	0.00258515	456
5.06998	1.16188	0.0638975	0.00135523	50		10	5	10	20	50	{'ada__n_estimators': 50, 'dt__max_depth': None, 'final_estimator__C': 10, 'knn__n_neighbors': 5, 'nb__alpha': 10.0, 'rf__max_depth': 20, 'rf__n_estimators': 50}	0.990795	0.983264	0.989112	0.987724	0.00322765	456
6.09824	1.02705	0.0974122	0.0322947	50		10	7	0.01		100	{'ada__n_estimators': 50, 'dt__max_depth': None, 'final_estimator__C': 10, 'knn__n_neighbors': 7, 'nb__alpha': 0.01, 'rf__max_depth': None, 'rf__n_estimators': 100}	0.990795	0.983264	0.989112	0.987724	0.00322765	456
3.42685	0.0863766	0.0751805	0.0118079	50		10	7	0.1	10	50	{'ada__n_estimators': 50, 'dt__max_depth': None, 'final_estimator__C': 10, 'knn__n_neighbors': 7, 'nb__alpha': 0.1, 'rf__max_depth': 10, 'rf__n_estimators': 50}	0.989121	0.984937	0.989112	0.987724	0.00197026	456
7.80001	0.516854	0.0790256	0.00305315	50		10	7	0.5	20	100	{'ada__n_estimators': 50, 'dt__max_depth': None, 'final_estimator__C': 10, 'knn__n_neighbors': 7, 'nb__alpha': 0.5, 'rf__max_depth': 20, 'rf__n_estimators': 100}	0.989121	0.984937	0.989112	0.987724	0.00197026	456
4.79567	0.54663	0.115272	0.0315249	50		10	7	1	10	50	{'ada__n_estimators': 50, 'dt__max_depth': None, 'final_estimator__C': 10, 'knn__n_neighbors': 7, 'nb__alpha': 1.0, 'rf__max_depth': 10, 'rf__n_estimators': 50}	0.989121	0.984937	0.989112	0.987724	0.00197026	456
4.73022	0.148815	0.123356	0.0357734	50		10	7	10	20	50	{'ada__n_estimators': 50, 'dt__max_depth': None, 'final_estimator__C': 10, 'knn__n_neighbors': 7, 'nb__alpha': 10.0, 'rf__max_depth': 20, 'rf__n_estimators': 50}	0.989958	0.9841	0.989112	0.987724	0.00258515	456
5.12114	0.362358	0.100193	0.0366082	50	10	10	3	0.01		100	{'ada__n_estimators': 50, 'dt__max_depth': 10, 'final_estimator__C': 10, 'knn__n_neighbors': 3, 'nb__alpha': 0.01, 'rf__max_depth': None, 'rf__n_estimators': 100}	0.989121	0.984937	0.989112	0.987724	0.00197026	456
6.431	0.969527	0.0995639	0.0387864	50	10	10	3	0.5		100	{'ada__n_estimators': 50, 'dt__max_depth': 10, 'final_estimator__C': 10, 'knn__n_neighbors': 3, 'nb__alpha': 0.5, 'rf__max_depth': None, 'rf__n_estimators': 100}	0.990795	0.983264	0.989112	0.987724	0.00322765	456
3.60523	0.211101	0.0864714	0.0323479	50	10	10	5	10	20	50	{'ada__n_estimators': 50, 'dt__max_depth': 10, 'final_estimator__C': 10, 'knn__n_neighbors': 5, 'nb__alpha': 10.0, 'rf__max_depth': 20, 'rf__n_estimators': 50}	0.988285	0.985774	0.989112	0.987724	0.00141935	456
6.55961	0.670153	0.096192	0.0284483	50	10	10	7	0.01	20	100	{'ada__n_estimators': 50, 'dt__max_depth': 10, 'final_estimator__C': 10, 'knn__n_neighbors': 7, 'nb__alpha': 0.01, 'rf__max_depth': 20, 'rf__n_estimators': 100}	0.989958	0.9841	0.989112	0.987724	0.00258515	456
4.71932	0.101616	0.110078	0.0323452	50	10	10	7	10		50	{'ada__n_estimators': 50, 'dt__max_depth': 10, 'final_estimator__C': 10, 'knn__n_neighbors': 7, 'nb__alpha': 10.0, 'rf__max_depth': None, 'rf__n_estimators': 50}	0.989121	0.984937	0.989112	0.987724	0.00197026	456
7.31404	1.99046	0.110421	0.0415163	50	20	10	5	10	10	100	{'ada__n_estimators': 50, 'dt__max_depth': 20, 'final_estimator__C': 10, 'knn__n_neighbors': 5, 'nb__alpha': 10.0, 'rf__max_depth': 10, 'rf__n_estimators': 100}	0.989958	0.9841	0.989112	0.987724	0.00258515	456
3.61824	0.41176	0.0767461	0.0286538	50	20	10	7	0.5	10	10	{'ada__n_estimators': 50, 'dt__max_depth': 20, 'final_estimator__C': 10, 'knn__n_neighbors': 7, 'nb__alpha': 0.5, 'rf__max_depth': 10, 'rf__n_estimators': 10}	0.988285	0.985774	0.989112	0.987724	0.00141935	456
7.83833	0.794919	0.157663	0.045137	100		10	3	0.01	20	100	{'ada__n_estimators': 100, 'dt__max_depth': None, 'final_estimator__C': 10, 'knn__n_neighbors': 3, 'nb__alpha': 0.01, 'rf__max_depth': 20, 'rf__n_estimators': 100}	0.990795	0.983264	0.989112	0.987724	0.00322765	456
4.85647	0.825317	0.130851	0.0387874	100		10	5	10	20	10	{'ada__n_estimators': 100, 'dt__max_depth': None, 'final_estimator__C': 10, 'knn__n_neighbors': 5, 'nb__alpha': 10.0, 'rf__max_depth': 20, 'rf__n_estimators': 10}	0.990795	0.983264	0.989112	0.987724	0.00322765	456
4.08883	0.038523	0.0766124	0.00275511	100	10	10	3	0.01	10	10	{'ada__n_estimators': 100, 'dt__max_depth': 10, 'final_estimator__C': 10, 'knn__n_neighbors': 3, 'nb__alpha': 0.01, 'rf__max_depth': 10, 'rf__n_estimators': 10}	0.990795	0.983264	0.989112	0.987724	0.00322765	456
6.59569	0.539759	0.0929447	0.00908006	100	10	10	3	1	10	50	{'ada__n_estimators': 100, 'dt__max_depth': 10, 'final_estimator__C': 10, 'knn__n_neighbors': 3, 'nb__alpha': 1.0, 'rf__max_depth': 10, 'rf__n_estimators': 50}	0.989958	0.9841	0.989112	0.987724	0.00258515	456
7.36013	0.642777	0.137796	0.0323038	100	10	10	5	1	10	100	{'ada__n_estimators': 100, 'dt__max_depth': 10, 'final_estimator__C': 10, 'knn__n_neighbors': 5, 'nb__alpha': 1.0, 'rf__max_depth': 10, 'rf__n_estimators': 100}	0.989121	0.984937	0.989112	0.987724	0.00197026	456
5.85231	0.862691	0.109075	0.0335826	100	10	10	5	10	10	50	{'ada__n_estimators': 100, 'dt__max_depth': 10, 'final_estimator__C': 10, 'knn__n_neighbors': 5, 'nb__alpha': 10.0, 'rf__max_depth': 10, 'rf__n_estimators': 50}	0.989958	0.9841	0.989112	0.987724	0.00258515	456
9.26315	2.10818	0.102806	0.00908817	100	10	10	5	10	10	100	{'ada__n_estimators': 100, 'dt__max_depth': 10, 'final_estimator__C': 10, 'knn__n_neighbors': 5, 'nb__alpha': 10.0, 'rf__max_depth': 10, 'rf__n_estimators': 100}	0.989121	0.984937	0.989112	0.987724	0.00197026	456
7.77886	0.85091	0.13025	0.0311906	100	20	10	5	10	10	50	{'ada__n_estimators': 100, 'dt__max_depth': 20, 'final_estimator__C': 10, 'knn__n_neighbors': 5, 'nb__alpha': 10.0, 'rf__max_depth': 10, 'rf__n_estimators': 50}	0.989958	0.9841	0.989112	0.987724	0.00258515	456
6.5525	0.588834	0.0951301	0.0227525	50	10	10	5	0.5		100	{'ada__n_estimators': 50, 'dt__max_depth': 10, 'final_estimator__C': 10, 'knn__n_neighbors': 5, 'nb__alpha': 0.5, 'rf__max_depth': None, 'rf__n_estimators': 100}	0.989121	0.985774	0.988275	0.987723	0.00142104	483
8.12637	1.11835	0.125045	0.0346639	50	20	10	5	0.01	10	100	{'ada__n_estimators': 50, 'dt__max_depth': 20, 'final_estimator__C': 10, 'knn__n_neighbors': 5, 'nb__alpha': 0.01, 'rf__max_depth': 10, 'rf__n_estimators': 100}	0.989121	0.985774	0.988275	0.987723	0.00142104	483
5.4483	0.948813	0.0888109	0.00978695	100		10	5	10	10	10	{'ada__n_estimators': 100, 'dt__max_depth': None, 'final_estimator__C': 10, 'knn__n_neighbors': 5, 'nb__alpha': 10.0, 'rf__max_depth': 10, 'rf__n_estimators': 10}	0.989121	0.985774	0.988275	0.987723	0.00142104	483
6.20882	1.134	0.104019	0.0432502	50		10	3	0.5		100	{'ada__n_estimators': 50, 'dt__max_depth': None, 'final_estimator__C': 10, 'knn__n_neighbors': 3, 'nb__alpha': 0.5, 'rf__max_depth': None, 'rf__n_estimators': 100}	0.989958	0.984937	0.988275	0.987723	0.00208653	486
4.61235	0.87988	0.0632404	0.00201951	50		10	3	1		50	{'ada__n_estimators': 50, 'dt__max_depth': None, 'final_estimator__C': 10, 'knn__n_neighbors': 3, 'nb__alpha': 1.0, 'rf__max_depth': None, 'rf__n_estimators': 50}	0.991632	0.983264	0.988275	0.987723	0.00343848	486
5.2752	0.541507	0.0778292	0.00410389	50		10	5	0.01	10	100	{'ada__n_estimators': 50, 'dt__max_depth': None, 'final_estimator__C': 10, 'knn__n_neighbors': 5, 'nb__alpha': 0.01, 'rf__max_depth': 10, 'rf__n_estimators': 100}	0.989958	0.984937	0.988275	0.987723	0.00208653	486
6.32751	1.01626	0.107474	0.038366	50		10	5	1	20	100	{'ada__n_estimators': 50, 'dt__max_depth': None, 'final_estimator__C': 10, 'knn__n_neighbors': 5, 'nb__alpha': 1.0, 'rf__max_depth': 20, 'rf__n_estimators': 100}	0.990795	0.9841	0.988275	0.987723	0.00276071	486
3.96782	0.691387	0.0881596	0.0320223	50		10	7	1		50	{'ada__n_estimators': 50, 'dt__max_depth': None, 'final_estimator__C': 10, 'knn__n_neighbors': 7, 'nb__alpha': 1.0, 'rf__max_depth': None, 'rf__n_estimators': 50}	0.989958	0.984937	0.988275	0.987723	0.00208653	486
5.48714	0.97789	0.0799186	0.00994518	50	10	10	3	0.1		100	{'ada__n_estimators': 50, 'dt__max_depth': 10, 'final_estimator__C': 10, 'knn__n_neighbors': 3, 'nb__alpha': 0.1, 'rf__max_depth': None, 'rf__n_estimators': 100}	0.991632	0.983264	0.988275	0.987723	0.00343848	486
3.63258	0.296701	0.0716321	0.0100711	50	10	10	3	10		50	{'ada__n_estimators': 50, 'dt__max_depth': 10, 'final_estimator__C': 10, 'knn__n_neighbors': 3, 'nb__alpha': 10.0, 'rf__max_depth': None, 'rf__n_estimators': 50}	0.990795	0.9841	0.988275	0.987723	0.00276071	486
5.64488	1.14031	0.0792232	0.00419278	50	10	10	3	10	20	100	{'ada__n_estimators': 50, 'dt__max_depth': 10, 'final_estimator__C': 10, 'knn__n_neighbors': 3, 'nb__alpha': 10.0, 'rf__max_depth': 20, 'rf__n_estimators': 100}	0.989958	0.984937	0.988275	0.987723	0.00208653	486
6.3786	0.548061	0.0874242	0.0178603	50	10	10	7	0.01	10	100	{'ada__n_estimators': 50, 'dt__max_depth': 10, 'final_estimator__C': 10, 'knn__n_neighbors': 7, 'nb__alpha': 0.01, 'rf__max_depth': 10, 'rf__n_estimators': 100}	0.989958	0.984937	0.988275	0.987723	0.00208653	486
3.45195	0.0446998	0.0648531	0.00163912	50	10	10	7	1	10	50	{'ada__n_estimators': 50, 'dt__max_depth': 10, 'final_estimator__C': 10, 'knn__n_neighbors': 7, 'nb__alpha': 1.0, 'rf__max_depth': 10, 'rf__n_estimators': 50}	0.989958	0.984937	0.988275	0.987723	0.00208653	486
2.77656	0.49265	0.0802098	0.0245362	50	20	1	3	10	20	10	{'ada__n_estimators': 50, 'dt__max_depth': 20, 'final_estimator__C': 1, 'knn__n_neighbors': 3, 'nb__alpha': 10.0, 'rf__max_depth': 20, 'rf__n_estimators': 10}	0.989958	0.984937	0.988275	0.987723	0.00208653	486
3.44288	0.0105464	0.0713027	0.00340267	50	20	1	5	0.01		50	{'ada__n_estimators': 50, 'dt__max_depth': 20, 'final_estimator__C': 1, 'knn__n_neighbors': 5, 'nb__alpha': 0.01, 'rf__max_depth': None, 'rf__n_estimators': 50}	0.990795	0.9841	0.988275	0.987723	0.00276071	486
3.13079	0.598989	0.0765854	0.0176009	50	20	10	3	1	20	10	{'ada__n_estimators': 50, 'dt__max_depth': 20, 'final_estimator__C': 10, 'knn__n_neighbors': 3, 'nb__alpha': 1.0, 'rf__max_depth': 20, 'rf__n_estimators': 10}	0.989958	0.984937	0.988275	0.987723	0.00208653	486
5.17105	0.504643	0.0763614	0.00141407	50	20	10	3	10	20	100	{'ada__n_estimators': 50, 'dt__max_depth': 20, 'final_estimator__C': 10, 'knn__n_neighbors': 3, 'nb__alpha': 10.0, 'rf__max_depth': 20, 'rf__n_estimators': 100}	0.989958	0.984937	0.988275	0.987723	0.00208653	486
5.12746	0.454992	0.0927465	0.0200592	50	20	10	5	0.1	10	100	{'ada__n_estimators': 50, 'dt__max_depth': 20, 'final_estimator__C': 10, 'knn__n_neighbors': 5, 'nb__alpha': 0.1, 'rf__max_depth': 10, 'rf__n_estimators': 100}	0.989958	0.984937	0.988275	0.987723	0.00208653	486
4.58091	0.800606	0.101017	0.0272463	50	20	10	5	0.5	10	50	{'ada__n_estimators': 50, 'dt__max_depth': 20, 'final_estimator__C': 10, 'knn__n_neighbors': 5, 'nb__alpha': 0.5, 'rf__max_depth': 10, 'rf__n_estimators': 50}	0.990795	0.9841	0.988275	0.987723	0.00276071	486
3.47518	0.0504056	0.064381	0.000555816	50	20	10	7	1	20	50	{'ada__n_estimators': 50, 'dt__max_depth': 20, 'final_estimator__C': 10, 'knn__n_neighbors': 7, 'nb__alpha': 1.0, 'rf__max_depth': 20, 'rf__n_estimators': 50}	0.989958	0.984937	0.988275	0.987723	0.00208653	486
5.74147	0.464745	0.0851025	0.00238555	100		10	3	0.5		50	{'ada__n_estimators': 100, 'dt__max_depth': None, 'final_estimator__C': 10, 'knn__n_neighbors': 3, 'nb__alpha': 0.5, 'rf__max_depth': None, 'rf__n_estimators': 50}	0.990795	0.9841	0.988275	0.987723	0.00276071	486
8.15037	1.10087	0.0965387	0.00239516	100		10	3	10	20	100	{'ada__n_estimators': 100, 'dt__max_depth': None, 'final_estimator__C': 10, 'knn__n_neighbors': 3, 'nb__alpha': 10.0, 'rf__max_depth': 20, 'rf__n_estimators': 100}	0.990795	0.9841	0.988275	0.987723	0.00276071	486
7.90937	0.719064	0.12052	0.0371115	100		10	5	1		100	{'ada__n_estimators': 100, 'dt__max_depth': None, 'final_estimator__C': 10, 'knn__n_neighbors': 5, 'nb__alpha': 1.0, 'rf__max_depth': None, 'rf__n_estimators': 100}	0.990795	0.9841	0.988275	0.987723	0.00276071	486
7.61242	0.828797	0.126605	0.0423978	100		10	7	0.01	10	100	{'ada__n_estimators': 100, 'dt__max_depth': None, 'final_estimator__C': 10, 'knn__n_neighbors': 7, 'nb__alpha': 0.01, 'rf__max_depth': 10, 'rf__n_estimators': 100}	0.990795	0.9841	0.988275	0.987723	0.00276071	486
5.54328	0.365682	0.122216	0.0459293	100		10	7	10	20	50	{'ada__n_estimators': 100, 'dt__max_depth': None, 'final_estimator__C': 10, 'knn__n_neighbors': 7, 'nb__alpha': 10.0, 'rf__max_depth': 20, 'rf__n_estimators': 50}	0.989958	0.984937	0.988275	0.987723	0.00208653	486
7.53492	1.23236	0.095174	0.00276603	100	10	10	3	10		100	{'ada__n_estimators': 100, 'dt__max_depth': 10, 'final_estimator__C': 10, 'knn__n_neighbors': 3, 'nb__alpha': 10.0, 'rf__max_depth': None, 'rf__n_estimators': 100}	0.990795	0.9841	0.988275	0.987723	0.00276071	486
7.63309	0.981988	0.104869	0.00972653	100	10	10	3	10	10	100	{'ada__n_estimators': 100, 'dt__max_depth': 10, 'final_estimator__C': 10, 'knn__n_neighbors': 3, 'nb__alpha': 10.0, 'rf__max_depth': 10, 'rf__n_estimators': 100}	0.991632	0.983264	0.988275	0.987723	0.00343848	486
6.16689	0.770004	0.148519	0.0477757	100	20	1	3	1	20	50	{'ada__n_estimators': 100, 'dt__max_depth': 20, 'final_estimator__C': 1, 'knn__n_neighbors': 3, 'nb__alpha': 1.0, 'rf__max_depth': 20, 'rf__n_estimators': 50}	0.989958	0.984937	0.988275	0.987723	0.00208653	486
6.21982	1.24152	0.0973769	0.0132309	100	20	10	3	0.01	10	50	{'ada__n_estimators': 100, 'dt__max_depth': 20, 'final_estimator__C': 10, 'knn__n_neighbors': 3, 'nb__alpha': 0.01, 'rf__max_depth': 10, 'rf__n_estimators': 50}	0.989958	0.984937	0.988275	0.987723	0.00208653	486
7.50194	0.659061	0.105274	0.0143113	100	20	10	3	1		100	{'ada__n_estimators': 100, 'dt__max_depth': 20, 'final_estimator__C': 10, 'knn__n_neighbors': 3, 'nb__alpha': 1.0, 'rf__max_depth': None, 'rf__n_estimators': 100}	0.990795	0.9841	0.988275	0.987723	0.00276071	486
6.96846	1.23004	0.0843019	0.000278628	100	20	10	5	0.01		50	{'ada__n_estimators': 100, 'dt__max_depth': 20, 'final_estimator__C': 10, 'knn__n_neighbors': 5, 'nb__alpha': 0.01, 'rf__max_depth': None, 'rf__n_estimators': 50}	0.989958	0.984937	0.988275	0.987723	0.00208653	486
5.00899	0.688526	0.110517	0.0344687	100	20	10	7	0.01	10	10	{'ada__n_estimators': 100, 'dt__max_depth': 20, 'final_estimator__C': 10, 'knn__n_neighbors': 7, 'nb__alpha': 0.01, 'rf__max_depth': 10, 'rf__n_estimators': 10}	0.989958	0.984937	0.988275	0.987723	0.00208653	486
6.8241	0.884625	0.0845078	0.00112803	100	20	10	7	0.5		50	{'ada__n_estimators': 100, 'dt__max_depth': 20, 'final_estimator__C': 10, 'knn__n_neighbors': 7, 'nb__alpha': 0.5, 'rf__max_depth': None, 'rf__n_estimators': 50}	0.990795	0.9841	0.988275	0.987723	0.00276071	486
4.60786	0.668818	0.11558	0.0378748	100	20	10	7	10		10	{'ada__n_estimators': 100, 'dt__max_depth': 20, 'final_estimator__C': 10, 'knn__n_neighbors': 7, 'nb__alpha': 10.0, 'rf__max_depth': None, 'rf__n_estimators': 10}	0.990795	0.9841	0.988275	0.987723	0.00276071	486
6.68827	0.788539	0.114781	0.0414076	100	20	10	7	10	20	50	{'ada__n_estimators': 100, 'dt__max_depth': 20, 'final_estimator__C': 10, 'knn__n_neighbors': 7, 'nb__alpha': 10.0, 'rf__max_depth': 20, 'rf__n_estimators': 50}	0.989958	0.984937	0.988275	0.987723	0.00208653	486
3.78922	0.457411	0.073313	0.0137935	50		1	7	1		50	{'ada__n_estimators': 50, 'dt__max_depth': None, 'final_estimator__C': 1, 'knn__n_neighbors': 7, 'nb__alpha': 1.0, 'rf__max_depth': None, 'rf__n_estimators': 50}	0.989958	0.985774	0.987437	0.987723	0.00172008	518
6.32571	1.11628	0.102008	0.0365061	50		10	5	0.5	10	100	{'ada__n_estimators': 50, 'dt__max_depth': None, 'final_estimator__C': 10, 'knn__n_neighbors': 5, 'nb__alpha': 0.5, 'rf__max_depth': 10, 'rf__n_estimators': 100}	0.990795	0.984937	0.987437	0.987723	0.00239995	518
6.30878	0.402137	0.101911	0.0382902	50		10	5	10		100	{'ada__n_estimators': 50, 'dt__max_depth': None, 'final_estimator__C': 10, 'knn__n_neighbors': 5, 'nb__alpha': 10.0, 'rf__max_depth': None, 'rf__n_estimators': 100}	0.990795	0.984937	0.987437	0.987723	0.00239995	518
5.41658	0.890797	0.0817246	0.0134434	50		10	5	10	10	100	{'ada__n_estimators': 50, 'dt__max_depth': None, 'final_estimator__C': 10, 'knn__n_neighbors': 5, 'nb__alpha': 10.0, 'rf__max_depth': 10, 'rf__n_estimators': 100}	0.990795	0.984937	0.987437	0.987723	0.00239995	518
2.30268	0.00994501	0.055131	0.000382232	50		10	7	0.01	20	10	{'ada__n_estimators': 50, 'dt__max_depth': None, 'final_estimator__C': 10, 'knn__n_neighbors': 7, 'nb__alpha': 0.01, 'rf__max_depth': 20, 'rf__n_estimators': 10}	0.991632	0.9841	0.987437	0.987723	0.00308131	518
3.598	0.227438	0.0859574	0.028471	50	10	1	3	0.1	20	50	{'ada__n_estimators': 50, 'dt__max_depth': 10, 'final_estimator__C': 1, 'knn__n_neighbors': 3, 'nb__alpha': 0.1, 'rf__max_depth': 20, 'rf__n_estimators': 50}	0.990795	0.984937	0.987437	0.987723	0.00239995	518
6.44399	0.962427	0.0994601	0.0354932	50	10	10	3	0.01	20	100	{'ada__n_estimators': 50, 'dt__max_depth': 10, 'final_estimator__C': 10, 'knn__n_neighbors': 3, 'nb__alpha': 0.01, 'rf__max_depth': 20, 'rf__n_estimators': 100}	0.990795	0.984937	0.987437	0.987723	0.00239995	518
3.545	0.157212	0.0670143	0.00587704	50	10	10	3	0.5		50	{'ada__n_estimators': 50, 'dt__max_depth': 10, 'final_estimator__C': 10, 'knn__n_neighbors': 3, 'nb__alpha': 0.5, 'rf__max_depth': None, 'rf__n_estimators': 50}	0.991632	0.9841	0.987437	0.987723	0.00308131	518
2.32062	0.0163745	0.0555428	0.00292454	50	20	1	3	1		10	{'ada__n_estimators': 50, 'dt__max_depth': 20, 'final_estimator__C': 1, 'knn__n_neighbors': 3, 'nb__alpha': 1.0, 'rf__max_depth': None, 'rf__n_estimators': 10}	0.989958	0.985774	0.987437	0.987723	0.00172008	518
7.50527	0.368406	0.0944775	0.0213391	50	20	10	3	0.1	10	100	{'ada__n_estimators': 50, 'dt__max_depth': 20, 'final_estimator__C': 10, 'knn__n_neighbors': 3, 'nb__alpha': 0.1, 'rf__max_depth': 10, 'rf__n_estimators': 100}	0.989958	0.985774	0.987437	0.987723	0.00172008	518
4.77618	0.916469	0.0652277	0.00169294	50	20	10	5	0.1	10	50	{'ada__n_estimators': 50, 'dt__max_depth': 20, 'final_estimator__C': 10, 'knn__n_neighbors': 5, 'nb__alpha': 0.1, 'rf__max_depth': 10, 'rf__n_estimators': 50}	0.989958	0.985774	0.987437	0.987723	0.00172008	518
3.84373	0.589298	0.0881486	0.033761	50	20	10	7	0.1	10	50	{'ada__n_estimators': 50, 'dt__max_depth': 20, 'final_estimator__C': 10, 'knn__n_neighbors': 7, 'nb__alpha': 0.1, 'rf__max_depth': 10, 'rf__n_estimators': 50}	0.991632	0.9841	0.987437	0.987723	0.00308131	518
8.01663	1.0373	0.129309	0.0471889	100		10	3	0.01	10	100	{'ada__n_estimators': 100, 'dt__max_depth': None, 'final_estimator__C': 10, 'knn__n_neighbors': 3, 'nb__alpha': 0.01, 'rf__max_depth': 10, 'rf__n_estimators': 100}	0.989958	0.985774	0.987437	0.987723	0.00172008	518
5.90282	1.06424	0.0828732	0.00050124	100		10	3	0.1	10	50	{'ada__n_estimators': 100, 'dt__max_depth': None, 'final_estimator__C': 10, 'knn__n_neighbors': 3, 'nb__alpha': 0.1, 'rf__max_depth': 10, 'rf__n_estimators': 50}	0.991632	0.9841	0.987437	0.987723	0.00308131	518
5.25322	0.147306	0.0874046	0.00556102	100		10	5	0.1	20	50	{'ada__n_estimators': 100, 'dt__max_depth': None, 'final_estimator__C': 10, 'knn__n_neighbors': 5, 'nb__alpha': 0.1, 'rf__max_depth': 20, 'rf__n_estimators': 50}	0.991632	0.9841	0.987437	0.987723	0.00308131	518
5.01543	1.0299	0.0840702	0.0129029	100		10	5	1	20	10	{'ada__n_estimators': 100, 'dt__max_depth': None, 'final_estimator__C': 10, 'knn__n_neighbors': 5, 'nb__alpha': 1.0, 'rf__max_depth': 20, 'rf__n_estimators': 10}	0.989958	0.985774	0.987437	0.987723	0.00172008	518
4.07577	0.0398007	0.079795	0.00157328	100		10	7	0.01	10	10	{'ada__n_estimators': 100, 'dt__max_depth': None, 'final_estimator__C': 10, 'knn__n_neighbors': 7, 'nb__alpha': 0.01, 'rf__max_depth': 10, 'rf__n_estimators': 10}	0.991632	0.9841	0.987437	0.987723	0.00308131	518
4.85153	1.06048	0.135263	0.0407857	100	10	1	7	0.5	10	10	{'ada__n_estimators': 100, 'dt__max_depth': 10, 'final_estimator__C': 1, 'knn__n_neighbors': 7, 'nb__alpha': 0.5, 'rf__max_depth': 10, 'rf__n_estimators': 10}	0.989121	0.986611	0.987437	0.987723	0.00104465	518
6.62709	0.930297	0.155104	0.0484824	100	10	10	7	0.01	20	50	{'ada__n_estimators': 100, 'dt__max_depth': 10, 'final_estimator__C': 10, 'knn__n_neighbors': 7, 'nb__alpha': 0.01, 'rf__max_depth': 20, 'rf__n_estimators': 50}	0.989958	0.985774	0.987437	0.987723	0.00172008	518
4.35942	0.440062	0.0971768	0.0286574	100	20	10	3	0.5		10	{'ada__n_estimators': 100, 'dt__max_depth': 20, 'final_estimator__C': 10, 'knn__n_neighbors': 3, 'nb__alpha': 0.5, 'rf__max_depth': None, 'rf__n_estimators': 10}	0.989958	0.985774	0.987437	0.987723	0.00172008	518
6.02376	1.23102	0.114222	0.0258993	100	20	10	3	1	10	50	{'ada__n_estimators': 100, 'dt__max_depth': 20, 'final_estimator__C': 10, 'knn__n_neighbors': 3, 'nb__alpha': 1.0, 'rf__max_depth': 10, 'rf__n_estimators': 50}	0.991632	0.9841	0.987437	0.987723	0.00308131	518
5.53167	0.270313	0.10528	0.0282497	100	20	10	5	0.5		50	{'ada__n_estimators': 100, 'dt__max_depth': 20, 'final_estimator__C': 10, 'knn__n_neighbors': 5, 'nb__alpha': 0.5, 'rf__max_depth': None, 'rf__n_estimators': 50}	0.990795	0.984937	0.987437	0.987723	0.00239995	518
6.51221	1.01475	0.0879033	0.00193123	100	20	10	7	0.01	20	50	{'ada__n_estimators': 100, 'dt__max_depth': 20, 'final_estimator__C': 10, 'knn__n_neighbors': 7, 'nb__alpha': 0.01, 'rf__max_depth': 20, 'rf__n_estimators': 50}	0.990795	0.984937	0.987437	0.987723	0.00239995	518
4.8832	0.141237	0.107677	0.04876	50		10	7	0.1		100	{'ada__n_estimators': 50, 'dt__max_depth': None, 'final_estimator__C': 10, 'knn__n_neighbors': 7, 'nb__alpha': 0.1, 'rf__max_depth': None, 'rf__n_estimators': 100}	0.990795	0.985774	0.9866	0.987723	0.00219828	541
5.90847	1.02999	0.0764929	0.00230881	50	10	1	5	0.01	20	100	{'ada__n_estimators': 50, 'dt__max_depth': 10, 'final_estimator__C': 1, 'knn__n_neighbors': 5, 'nb__alpha': 0.01, 'rf__max_depth': 20, 'rf__n_estimators': 100}	0.990795	0.985774	0.9866	0.987723	0.00219828	541
2.35344	0.00899221	0.0614931	0.00997097	50	10	1	5	0.5	10	10	{'ada__n_estimators': 50, 'dt__max_depth': 10, 'final_estimator__C': 1, 'knn__n_neighbors': 5, 'nb__alpha': 0.5, 'rf__max_depth': 10, 'rf__n_estimators': 10}	0.989958	0.986611	0.9866	0.987723	0.00158057	541
5.57208	0.640736	0.0780996	0.00483109	50	10	1	7	0.01		100	{'ada__n_estimators': 50, 'dt__max_depth': 10, 'final_estimator__C': 1, 'knn__n_neighbors': 7, 'nb__alpha': 0.01, 'rf__max_depth': None, 'rf__n_estimators': 100}	0.989958	0.986611	0.9866	0.987723	0.00158057	541
2.46851	0.221633	0.0719135	0.0262389	50	10	10	3	0.5	20	10	{'ada__n_estimators': 50, 'dt__max_depth': 10, 'final_estimator__C': 10, 'knn__n_neighbors': 3, 'nb__alpha': 0.5, 'rf__max_depth': 20, 'rf__n_estimators': 10}	0.988285	0.988285	0.9866	0.987723	0.000794248	541
2.31683	0.0268915	0.0564163	0.00238972	50	10	10	3	1	10	10	{'ada__n_estimators': 50, 'dt__max_depth': 10, 'final_estimator__C': 10, 'knn__n_neighbors': 3, 'nb__alpha': 1.0, 'rf__max_depth': 10, 'rf__n_estimators': 10}	0.989958	0.986611	0.9866	0.987723	0.00158057	541
6.16087	0.979394	0.0959942	0.0246944	50	10	10	3	10		100	{'ada__n_estimators': 50, 'dt__max_depth': 10, 'final_estimator__C': 10, 'knn__n_neighbors': 3, 'nb__alpha': 10.0, 'rf__max_depth': None, 'rf__n_estimators': 100}	0.990795	0.985774	0.9866	0.987723	0.00219828	541
3.65582	0.338664	0.063307	0.000525411	50	10	10	5	0.1	20	50	{'ada__n_estimators': 50, 'dt__max_depth': 10, 'final_estimator__C': 10, 'knn__n_neighbors': 5, 'nb__alpha': 0.1, 'rf__max_depth': 20, 'rf__n_estimators': 50}	0.990795	0.985774	0.9866	0.987723	0.00219828	541
2.97998	0.756244	0.0573153	0.00150233	50	10	10	5	1	10	10	{'ada__n_estimators': 50, 'dt__max_depth': 10, 'final_estimator__C': 10, 'knn__n_neighbors': 5, 'nb__alpha': 1.0, 'rf__max_depth': 10, 'rf__n_estimators': 10}	0.987448	0.989121	0.9866	0.987723	0.0010477	541
2.31677	0.00976738	0.0559006	0.00112001	50	10	10	7	1	20	10	{'ada__n_estimators': 50, 'dt__max_depth': 10, 'final_estimator__C': 10, 'knn__n_neighbors': 7, 'nb__alpha': 1.0, 'rf__max_depth': 20, 'rf__n_estimators': 10}	0.990795	0.985774	0.9866	0.987723	0.00219828	541
7.66082	0.954074	0.128008	0.046456	100		1	3	1		100	{'ada__n_estimators': 100, 'dt__max_depth': None, 'final_estimator__C': 1, 'knn__n_neighbors': 3, 'nb__alpha': 1.0, 'rf__max_depth': None, 'rf__n_estimators': 100}	0.989958	0.986611	0.9866	0.987723	0.00158057	541
6.88667	0.687979	0.116976	0.0432902	100		10	3	0.01	10	50	{'ada__n_estimators': 100, 'dt__max_depth': None, 'final_estimator__C': 10, 'knn__n_neighbors': 3, 'nb__alpha': 0.01, 'rf__max_depth': 10, 'rf__n_estimators': 50}	0.990795	0.985774	0.9866	0.987723	0.00219828	541
6.04089	0.948376	0.0862905	0.00101589	100		10	5	10	20	50	{'ada__n_estimators': 100, 'dt__max_depth': None, 'final_estimator__C': 10, 'knn__n_neighbors': 5, 'nb__alpha': 10.0, 'rf__max_depth': 20, 'rf__n_estimators': 50}	0.991632	0.984937	0.9866	0.987723	0.00284611	541
5.33469	1.10788	0.0834158	0.00657722	100		10	7	0.5		10	{'ada__n_estimators': 100, 'dt__max_depth': None, 'final_estimator__C': 10, 'knn__n_neighbors': 7, 'nb__alpha': 0.5, 'rf__max_depth': None, 'rf__n_estimators': 10}	0.989958	0.986611	0.9866	0.987723	0.00158057	541
6.22411	1.26702	0.0878962	0.004412	100	10	1	3	0.5		50	{'ada__n_estimators': 100, 'dt__max_depth': 10, 'final_estimator__C': 1, 'knn__n_neighbors': 3, 'nb__alpha': 0.5, 'rf__max_depth': None, 'rf__n_estimators': 50}	0.989121	0.987448	0.9866	0.987723	0.0010477	541
4.10865	0.0474874	0.0782523	0.00296613	100	10	10	3	0.01	20	10	{'ada__n_estimators': 100, 'dt__max_depth': 10, 'final_estimator__C': 10, 'knn__n_neighbors': 3, 'nb__alpha': 0.01, 'rf__max_depth': 20, 'rf__n_estimators': 10}	0.989121	0.987448	0.9866	0.987723	0.0010477	541
8.39649	1.21186	0.118179	0.0487771	100	10	10	3	0.5	20	50	{'ada__n_estimators': 100, 'dt__max_depth': 10, 'final_estimator__C': 10, 'knn__n_neighbors': 3, 'nb__alpha': 0.5, 'rf__max_depth': 20, 'rf__n_estimators': 50}	0.991632	0.984937	0.9866	0.987723	0.00284611	541
4.61136	0.713251	0.0765078	0.00184561	100	10	10	5	0.01	20	10	{'ada__n_estimators': 100, 'dt__max_depth': 10, 'final_estimator__C': 10, 'knn__n_neighbors': 5, 'nb__alpha': 0.01, 'rf__max_depth': 20, 'rf__n_estimators': 10}	0.992469	0.9841	0.9866	0.987723	0.00350741	541
4.01866	0.0236742	0.0844594	0.00629987	100	10	10	5	1		10	{'ada__n_estimators': 100, 'dt__max_depth': 10, 'final_estimator__C': 10, 'knn__n_neighbors': 5, 'nb__alpha': 1.0, 'rf__max_depth': None, 'rf__n_estimators': 10}	0.989958	0.986611	0.9866	0.987723	0.00158057	541
6.76169	1.04465	0.0888402	0.00206203	100	10	10	7	0.01		50	{'ada__n_estimators': 100, 'dt__max_depth': 10, 'final_estimator__C': 10, 'knn__n_neighbors': 7, 'nb__alpha': 0.01, 'rf__max_depth': None, 'rf__n_estimators': 50}	0.991632	0.984937	0.9866	0.987723	0.00284611	541
5.15658	1.17807	0.0784927	0.00115173	100	10	10	7	0.1		10	{'ada__n_estimators': 100, 'dt__max_depth': 10, 'final_estimator__C': 10, 'knn__n_neighbors': 7, 'nb__alpha': 0.1, 'rf__max_depth': None, 'rf__n_estimators': 10}	0.989958	0.986611	0.9866	0.987723	0.00158057	541
4.11001	0.0174788	0.0774605	0.000965969	100	20	10	5	1		10	{'ada__n_estimators': 100, 'dt__max_depth': 20, 'final_estimator__C': 10, 'knn__n_neighbors': 5, 'nb__alpha': 1.0, 'rf__max_depth': None, 'rf__n_estimators': 10}	0.990795	0.985774	0.9866	0.987723	0.00219828	541
3.70777	0.305171	0.0878797	0.0337476	50	10	1	5	10	20	50	{'ada__n_estimators': 50, 'dt__max_depth': 10, 'final_estimator__C': 1, 'knn__n_neighbors': 5, 'nb__alpha': 10.0, 'rf__max_depth': 20, 'rf__n_estimators': 50}	0.990795	0.986611	0.985762	0.987723	0.00219991	563
6.18484	0.695948	0.0923616	0.00884807	100	10	10	3	0.5	10	50	{'ada__n_estimators': 100, 'dt__max_depth': 10, 'final_estimator__C': 10, 'knn__n_neighbors': 3, 'nb__alpha': 0.5, 'rf__max_depth': 10, 'rf__n_estimators': 50}	0.990795	0.986611	0.985762	0.987723	0.00219991	563
5.81439	0.910034	0.0751407	0.00199958	100	20	10	5	10	20	10	{'ada__n_estimators': 100, 'dt__max_depth': 20, 'final_estimator__C': 10, 'knn__n_neighbors': 5, 'nb__alpha': 10.0, 'rf__max_depth': 20, 'rf__n_estimators': 10}	0.989121	0.988285	0.985762	0.987723	0.00142777	563
2.2976	0.0133297	0.0554715	0.00140285	50	20	10	5	0.5	10	10	{'ada__n_estimators': 50, 'dt__max_depth': 20, 'final_estimator__C': 10, 'knn__n_neighbors': 5, 'nb__alpha': 0.5, 'rf__max_depth': 10, 'rf__n_estimators': 10}	0.991632	0.986611	0.984925	0.987722	0.00284877	566
5.02887	0.547232	0.111616	0.0314867	50	10	10	7	0.5	20	50	{'ada__n_estimators': 50, 'dt__max_depth': 10, 'final_estimator__C': 10, 'knn__n_neighbors': 7, 'nb__alpha': 0.5, 'rf__max_depth': 20, 'rf__n_estimators': 50}	0.989958	0.982427	0.98995	0.987445	0.00354835	567
5.33194	1.03775	0.104772	0.0366393	100	10	10	7	0.5		10	{'ada__n_estimators': 100, 'dt__max_depth': 10, 'final_estimator__C': 10, 'knn__n_neighbors': 7, 'nb__alpha': 0.5, 'rf__max_depth': None, 'rf__n_estimators': 10}	0.988285	0.9841	0.98995	0.987445	0.00246068	567
4.16458	0.0389951	0.0800684	0.00375279	100	20	10	7	10	10	10	{'ada__n_estimators': 100, 'dt__max_depth': 20, 'final_estimator__C': 10, 'knn__n_neighbors': 7, 'nb__alpha': 10.0, 'rf__max_depth': 10, 'rf__n_estimators': 10}	0.989958	0.982427	0.98995	0.987445	0.00354835	567
2.44208	0.116243	0.0540051	0.00122176	50		10	3	1	20	10	{'ada__n_estimators': 50, 'dt__max_depth': None, 'final_estimator__C': 10, 'knn__n_neighbors': 3, 'nb__alpha': 1.0, 'rf__max_depth': 20, 'rf__n_estimators': 10}	0.989958	0.983264	0.989112	0.987445	0.00297656	570
4.50731	1.13022	0.0831817	0.0277202	50		10	5	10	10	50	{'ada__n_estimators': 50, 'dt__max_depth': None, 'final_estimator__C': 10, 'knn__n_neighbors': 5, 'nb__alpha': 10.0, 'rf__max_depth': 10, 'rf__n_estimators': 50}	0.989121	0.9841	0.989112	0.987445	0.00236474	570
4.09711	0.888995	0.0772941	0.0179901	50		10	7	0.01	20	50	{'ada__n_estimators': 50, 'dt__max_depth': None, 'final_estimator__C': 10, 'knn__n_neighbors': 7, 'nb__alpha': 0.01, 'rf__max_depth': 20, 'rf__n_estimators': 50}	0.989958	0.983264	0.989112	0.987445	0.00297656	570
2.27905	0.0100015	0.0557069	0.0011857	50		10	7	0.5	10	10	{'ada__n_estimators': 50, 'dt__max_depth': None, 'final_estimator__C': 10, 'knn__n_neighbors': 7, 'nb__alpha': 0.5, 'rf__max_depth': 10, 'rf__n_estimators': 10}	0.989958	0.983264	0.989112	0.987445	0.00297656	570
3.06357	0.967266	0.0687307	0.0150661	50		10	7	10		10	{'ada__n_estimators': 50, 'dt__max_depth': None, 'final_estimator__C': 10, 'knn__n_neighbors': 7, 'nb__alpha': 10.0, 'rf__max_depth': None, 'rf__n_estimators': 10}	0.990795	0.982427	0.989112	0.987445	0.00361407	570
5.028	0.288835	0.101167	0.038228	50	10	10	3	0.1	10	100	{'ada__n_estimators': 50, 'dt__max_depth': 10, 'final_estimator__C': 10, 'knn__n_neighbors': 3, 'nb__alpha': 0.1, 'rf__max_depth': 10, 'rf__n_estimators': 100}	0.989958	0.983264	0.989112	0.987445	0.00297656	570
4.36827	0.634562	0.0623351	0.000500261	50	20	1	3	0.5		50	{'ada__n_estimators': 50, 'dt__max_depth': 20, 'final_estimator__C': 1, 'knn__n_neighbors': 3, 'nb__alpha': 0.5, 'rf__max_depth': None, 'rf__n_estimators': 50}	0.989121	0.9841	0.989112	0.987445	0.00236474	570
3.40744	0.0240094	0.0629089	0.000931039	50	20	10	3	10		50	{'ada__n_estimators': 50, 'dt__max_depth': 20, 'final_estimator__C': 10, 'knn__n_neighbors': 3, 'nb__alpha': 10.0, 'rf__max_depth': None, 'rf__n_estimators': 50}	0.989958	0.983264	0.989112	0.987445	0.00297656	570
2.37026	0.0132808	0.0547904	0.000425555	50	20	10	5	0.1		10	{'ada__n_estimators': 50, 'dt__max_depth': 20, 'final_estimator__C': 10, 'knn__n_neighbors': 5, 'nb__alpha': 0.1, 'rf__max_depth': None, 'rf__n_estimators': 10}	0.989121	0.9841	0.989112	0.987445	0.00236474	570
5.26634	0.862175	0.127912	0.0379328	100		10	3	0.5		10	{'ada__n_estimators': 100, 'dt__max_depth': None, 'final_estimator__C': 10, 'knn__n_neighbors': 3, 'nb__alpha': 0.5, 'rf__max_depth': None, 'rf__n_estimators': 10}	0.989121	0.9841	0.989112	0.987445	0.00236474	570
7.79454	1.09368	0.0980368	0.0066899	100	20	10	3	0.01	20	100	{'ada__n_estimators': 100, 'dt__max_depth': 20, 'final_estimator__C': 10, 'knn__n_neighbors': 3, 'nb__alpha': 0.01, 'rf__max_depth': 20, 'rf__n_estimators': 100}	0.989121	0.9841	0.989112	0.987445	0.00236474	570
3.34633	0.0469999	0.0844688	0.0316042	50		10	3	0.01	20	50	{'ada__n_estimators': 50, 'dt__max_depth': None, 'final_estimator__C': 10, 'knn__n_neighbors': 3, 'nb__alpha': 0.01, 'rf__max_depth': 20, 'rf__n_estimators': 50}	0.989121	0.984937	0.988275	0.987444	0.00180623	581
2.31765	0.0334017	0.0544624	0.000870116	50		10	3	0.5	20	10	{'ada__n_estimators': 50, 'dt__max_depth': None, 'final_estimator__C': 10, 'knn__n_neighbors': 3, 'nb__alpha': 0.5, 'rf__max_depth': 20, 'rf__n_estimators': 10}	0.987448	0.986611	0.988275	0.987444	0.000679259	581
5.42862	0.744071	0.0730395	0.00106138	50		10	3	0.5	20	100	{'ada__n_estimators': 50, 'dt__max_depth': None, 'final_estimator__C': 10, 'knn__n_neighbors': 3, 'nb__alpha': 0.5, 'rf__max_depth': 20, 'rf__n_estimators': 100}	0.989121	0.984937	0.988275	0.987444	0.00180623	581
3.85378	0.460569	0.0676959	0.00499043	50		10	7	0.01		10	{'ada__n_estimators': 50, 'dt__max_depth': None, 'final_estimator__C': 10, 'knn__n_neighbors': 7, 'nb__alpha': 0.01, 'rf__max_depth': None, 'rf__n_estimators': 10}	0.989121	0.984937	0.988275	0.987444	0.00180623	581
3.44195	0.0378594	0.0647004	0.000798981	50	10	10	3	0.01	10	50	{'ada__n_estimators': 50, 'dt__max_depth': 10, 'final_estimator__C': 10, 'knn__n_neighbors': 3, 'nb__alpha': 0.01, 'rf__max_depth': 10, 'rf__n_estimators': 50}	0.989958	0.9841	0.988275	0.987444	0.00246242	581
4.86671	0.0312724	0.0887646	0.0230456	50	10	10	3	1	20	100	{'ada__n_estimators': 50, 'dt__max_depth': 10, 'final_estimator__C': 10, 'knn__n_neighbors': 3, 'nb__alpha': 1.0, 'rf__max_depth': 20, 'rf__n_estimators': 100}	0.989958	0.9841	0.988275	0.987444	0.00246242	581
2.70707	0.551004	0.0636832	0.0103092	50	10	10	5	0.5		10	{'ada__n_estimators': 50, 'dt__max_depth': 10, 'final_estimator__C': 10, 'knn__n_neighbors': 5, 'nb__alpha': 0.5, 'rf__max_depth': None, 'rf__n_estimators': 10}	0.989121	0.984937	0.988275	0.987444	0.00180623	581
5.0172	1.65776	0.134904	0.00321616	50	10	10	5	0.5	10	50	{'ada__n_estimators': 50, 'dt__max_depth': 10, 'final_estimator__C': 10, 'knn__n_neighbors': 5, 'nb__alpha': 0.5, 'rf__max_depth': 10, 'rf__n_estimators': 50}	0.989121	0.984937	0.988275	0.987444	0.00180623	581
6.47083	1.02941	0.0970962	0.0306206	50	10	10	5	10	20	100	{'ada__n_estimators': 50, 'dt__max_depth': 10, 'final_estimator__C': 10, 'knn__n_neighbors': 5, 'nb__alpha': 10.0, 'rf__max_depth': 20, 'rf__n_estimators': 100}	0.989121	0.984937	0.988275	0.987444	0.00180623	581
4.90833	0.118839	0.075659	0.000703846	50	10	10	7	0.1	10	100	{'ada__n_estimators': 50, 'dt__max_depth': 10, 'final_estimator__C': 10, 'knn__n_neighbors': 7, 'nb__alpha': 0.1, 'rf__max_depth': 10, 'rf__n_estimators': 100}	0.988285	0.985774	0.988275	0.987444	0.00118114	581
3.67454	0.392533	0.0737614	0.023136	50	20	1	5	0.5	20	10	{'ada__n_estimators': 50, 'dt__max_depth': 20, 'final_estimator__C': 1, 'knn__n_neighbors': 5, 'nb__alpha': 0.5, 'rf__max_depth': 20, 'rf__n_estimators': 10}	0.989121	0.984937	0.988275	0.987444	0.00180623	581
5.31762	0.635594	0.0729792	0.00071563	50	20	10	3	0.5		100	{'ada__n_estimators': 50, 'dt__max_depth': 20, 'final_estimator__C': 10, 'knn__n_neighbors': 3, 'nb__alpha': 0.5, 'rf__max_depth': None, 'rf__n_estimators': 100}	0.989958	0.9841	0.988275	0.987444	0.00246242	581
2.34689	0.025431	0.0533229	0.000222775	50	20	10	3	1	10	10	{'ada__n_estimators': 50, 'dt__max_depth': 20, 'final_estimator__C': 10, 'knn__n_neighbors': 3, 'nb__alpha': 1.0, 'rf__max_depth': 10, 'rf__n_estimators': 10}	0.989121	0.984937	0.988275	0.987444	0.00180623	581
2.31435	0.00543528	0.0560924	0.000615472	50	20	10	7	1		10	{'ada__n_estimators': 50, 'dt__max_depth': 20, 'final_estimator__C': 10, 'knn__n_neighbors': 7, 'nb__alpha': 1.0, 'rf__max_depth': None, 'rf__n_estimators': 10}	0.990795	0.983264	0.988275	0.987444	0.00313022	581
3.56855	0.19492	0.0902667	0.0305101	50	20	10	7	10		50	{'ada__n_estimators': 50, 'dt__max_depth': 20, 'final_estimator__C': 10, 'knn__n_neighbors': 7, 'nb__alpha': 10.0, 'rf__max_depth': None, 'rf__n_estimators': 50}	0.989958	0.9841	0.988275	0.987444	0.00246242	581
6.21842	1.17025	0.108407	0.0336402	100		1	3	1		50	{'ada__n_estimators': 100, 'dt__max_depth': None, 'final_estimator__C': 1, 'knn__n_neighbors': 3, 'nb__alpha': 1.0, 'rf__max_depth': None, 'rf__n_estimators': 50}	0.989958	0.9841	0.988275	0.987444	0.00246242	581
6.54499	0.127424	0.139767	0.0377208	100		10	3	0.01	20	50	{'ada__n_estimators': 100, 'dt__max_depth': None, 'final_estimator__C': 10, 'knn__n_neighbors': 3, 'nb__alpha': 0.01, 'rf__max_depth': 20, 'rf__n_estimators': 50}	0.989121	0.984937	0.988275	0.987444	0.00180623	581
5.25829	0.122106	0.0988879	0.0208681	100		10	3	0.1	20	50	{'ada__n_estimators': 100, 'dt__max_depth': None, 'final_estimator__C': 10, 'knn__n_neighbors': 3, 'nb__alpha': 0.1, 'rf__max_depth': 20, 'rf__n_estimators': 50}	0.989121	0.984937	0.988275	0.987444	0.00180623	581
5.29508	0.981784	0.0887631	0.0181075	100		10	3	10	10	10	{'ada__n_estimators': 100, 'dt__max_depth': None, 'final_estimator__C': 10, 'knn__n_neighbors': 3, 'nb__alpha': 10.0, 'rf__max_depth': 10, 'rf__n_estimators': 10}	0.987448	0.986611	0.988275	0.987444	0.000679259	581
5.21252	0.469632	0.107982	0.0356948	100		10	5	0.1		10	{'ada__n_estimators': 100, 'dt__max_depth': None, 'final_estimator__C': 10, 'knn__n_neighbors': 5, 'nb__alpha': 0.1, 'rf__max_depth': None, 'rf__n_estimators': 10}	0.989121	0.984937	0.988275	0.987444	0.00180623	581
8.07951	0.994939	0.0969155	0.00367425	100		10	5	0.5	10	100	{'ada__n_estimators': 100, 'dt__max_depth': None, 'final_estimator__C': 10, 'knn__n_neighbors': 5, 'nb__alpha': 0.5, 'rf__max_depth': 10, 'rf__n_estimators': 100}	0.990795	0.983264	0.988275	0.987444	0.00313022	581
6.115	1.10514	0.0890543	0.00192096	100		10	5	1	20	50	{'ada__n_estimators': 100, 'dt__max_depth': None, 'final_estimator__C': 10, 'knn__n_neighbors': 5, 'nb__alpha': 1.0, 'rf__max_depth': 20, 'rf__n_estimators': 50}	0.989121	0.984937	0.988275	0.987444	0.00180623	581
7.88633	0.951843	0.104872	0.00966802	100		10	5	10		100	{'ada__n_estimators': 100, 'dt__max_depth': None, 'final_estimator__C': 10, 'knn__n_neighbors': 5, 'nb__alpha': 10.0, 'rf__max_depth': None, 'rf__n_estimators': 100}	0.989958	0.9841	0.988275	0.987444	0.00246242	581
4.48535	0.602822	0.0822012	0.0105935	100	10	10	3	0.01		10	{'ada__n_estimators': 100, 'dt__max_depth': 10, 'final_estimator__C': 10, 'knn__n_neighbors': 3, 'nb__alpha': 0.01, 'rf__max_depth': None, 'rf__n_estimators': 10}	0.989121	0.984937	0.988275	0.987444	0.00180623	581
8.15123	1.66228	0.114467	0.0425639	100	20	10	3	0.1	20	50	{'ada__n_estimators': 100, 'dt__max_depth': 20, 'final_estimator__C': 10, 'knn__n_neighbors': 3, 'nb__alpha': 0.1, 'rf__max_depth': 20, 'rf__n_estimators': 50}	0.989958	0.9841	0.988275	0.987444	0.00246242	581
6.77302	0.73066	0.0843029	0.000956819	100	20	10	3	1	20	50	{'ada__n_estimators': 100, 'dt__max_depth': 20, 'final_estimator__C': 10, 'knn__n_neighbors': 3, 'nb__alpha': 1.0, 'rf__max_depth': 20, 'rf__n_estimators': 50}	0.990795	0.983264	0.988275	0.987444	0.00313022	581
7.36794	1.04256	0.103513	0.00796513	100	20	10	5	10		100	{'ada__n_estimators': 100, 'dt__max_depth': 20, 'final_estimator__C': 10, 'knn__n_neighbors': 5, 'nb__alpha': 10.0, 'rf__max_depth': None, 'rf__n_estimators': 100}	0.990795	0.983264	0.988275	0.987444	0.00313022	581
3.32511	0.0370719	0.0674491	0.00163825	50		1	7	0.1		50	{'ada__n_estimators': 50, 'dt__max_depth': None, 'final_estimator__C': 1, 'knn__n_neighbors': 7, 'nb__alpha': 0.1, 'rf__max_depth': None, 'rf__n_estimators': 50}	0.989121	0.985774	0.987437	0.987444	0.00136653	608
4.4353	0.416234	0.0925882	0.00802195	50		1	7	0.5		50	{'ada__n_estimators': 50, 'dt__max_depth': None, 'final_estimator__C': 1, 'knn__n_neighbors': 7, 'nb__alpha': 0.5, 'rf__max_depth': None, 'rf__n_estimators': 50}	0.989121	0.985774	0.987437	0.987444	0.00136653	608
5.59788	1.04192	0.0752498	0.00288826	50	10	1	3	1	10	100	{'ada__n_estimators': 50, 'dt__max_depth': 10, 'final_estimator__C': 1, 'knn__n_neighbors': 3, 'nb__alpha': 1.0, 'rf__max_depth': 10, 'rf__n_estimators': 100}	0.989121	0.985774	0.987437	0.987444	0.00136653	608
3.51593	0.0498869	0.0656813	0.0030773	50	10	1	3	10		50	{'ada__n_estimators': 50, 'dt__max_depth': 10, 'final_estimator__C': 1, 'knn__n_neighbors': 3, 'nb__alpha': 10.0, 'rf__max_depth': None, 'rf__n_estimators': 50}	0.989121	0.985774	0.987437	0.987444	0.00136653	608
3.46184	0.00364004	0.0640653	0.000466107	50	10	1	5	0.1	20	50	{'ada__n_estimators': 50, 'dt__max_depth': 10, 'final_estimator__C': 1, 'knn__n_neighbors': 5, 'nb__alpha': 0.1, 'rf__max_depth': 20, 'rf__n_estimators': 50}	0.989121	0.985774	0.987437	0.987444	0.00136653	608
4.31919	1.04113	0.0869356	0.028254	50	10	1	7	10	20	50	{'ada__n_estimators': 50, 'dt__max_depth': 10, 'final_estimator__C': 1, 'knn__n_neighbors': 7, 'nb__alpha': 10.0, 'rf__max_depth': 20, 'rf__n_estimators': 50}	0.989121	0.985774	0.987437	0.987444	0.00136653	608
7.2368	1.03647	0.0983744	0.00312096	100		10	5	0.1		100	{'ada__n_estimators': 100, 'dt__max_depth': None, 'final_estimator__C': 10, 'knn__n_neighbors': 5, 'nb__alpha': 0.1, 'rf__max_depth': None, 'rf__n_estimators': 100}	0.988285	0.986611	0.987437	0.987444	0.000683279	608
3.45595	0.168422	0.0624872	6.82e-05	50		1	3	0.5		50	{'ada__n_estimators': 50, 'dt__max_depth': None, 'final_estimator__C': 1, 'knn__n_neighbors': 3, 'nb__alpha': 0.5, 'rf__max_depth': None, 'rf__n_estimators': 50}	0.990795	0.9841	0.987437	0.987444	0.00273305	615
5.1687	0.502235	0.0758347	0.00358084	50		10	3	1		100	{'ada__n_estimators': 50, 'dt__max_depth': None, 'final_estimator__C': 10, 'knn__n_neighbors': 3, 'nb__alpha': 1.0, 'rf__max_depth': None, 'rf__n_estimators': 100}	0.990795	0.9841	0.987437	0.987444	0.00273305	615
3.90649	0.432126	0.0758073	0.0124256	50		10	5	0.01		50	{'ada__n_estimators': 50, 'dt__max_depth': None, 'final_estimator__C': 10, 'knn__n_neighbors': 5, 'nb__alpha': 0.01, 'rf__max_depth': None, 'rf__n_estimators': 50}	0.989958	0.984937	0.987437	0.987444	0.00204979	615
3.73164	0.407499	0.0791063	0.0206425	50		10	5	0.1	10	50	{'ada__n_estimators': 50, 'dt__max_depth': None, 'final_estimator__C': 10, 'knn__n_neighbors': 5, 'nb__alpha': 0.1, 'rf__max_depth': 10, 'rf__n_estimators': 50}	0.990795	0.9841	0.987437	0.987444	0.00273305	615
2.43187	0.177655	0.0628668	0.0123296	50		10	5	0.5		10	{'ada__n_estimators': 50, 'dt__max_depth': None, 'final_estimator__C': 10, 'knn__n_neighbors': 5, 'nb__alpha': 0.5, 'rf__max_depth': None, 'rf__n_estimators': 10}	0.990795	0.9841	0.987437	0.987444	0.00273305	615
3.44286	0.0298573	0.0637232	0.000420128	50		10	5	0.5	10	50	{'ada__n_estimators': 50, 'dt__max_depth': None, 'final_estimator__C': 10, 'knn__n_neighbors': 5, 'nb__alpha': 0.5, 'rf__max_depth': 10, 'rf__n_estimators': 50}	0.990795	0.9841	0.987437	0.987444	0.00273305	615
5.44743	0.910855	0.0776343	0.00423021	50		10	7	0.01	20	100	{'ada__n_estimators': 50, 'dt__max_depth': None, 'final_estimator__C': 10, 'knn__n_neighbors': 7, 'nb__alpha': 0.01, 'rf__max_depth': 20, 'rf__n_estimators': 100}	0.989958	0.984937	0.987437	0.987444	0.00204979	615
4.20848	0.667412	0.0885286	0.0269821	50		10	7	0.5	20	50	{'ada__n_estimators': 50, 'dt__max_depth': None, 'final_estimator__C': 10, 'knn__n_neighbors': 7, 'nb__alpha': 0.5, 'rf__max_depth': 20, 'rf__n_estimators': 50}	0.989958	0.984937	0.987437	0.987444	0.00204979	615
2.35546	0.0292035	0.0554388	0.000552632	50		10	7	10	10	10	{'ada__n_estimators': 50, 'dt__max_depth': None, 'final_estimator__C': 10, 'knn__n_neighbors': 7, 'nb__alpha': 10.0, 'rf__max_depth': 10, 'rf__n_estimators': 10}	0.990795	0.9841	0.987437	0.987444	0.00273305	615
6.51373	0.766283	0.103482	0.0397848	50	10	1	3	0.01	10	100	{'ada__n_estimators': 50, 'dt__max_depth': 10, 'final_estimator__C': 1, 'knn__n_neighbors': 3, 'nb__alpha': 0.01, 'rf__max_depth': 10, 'rf__n_estimators': 100}	0.989958	0.984937	0.987437	0.987444	0.00204979	615
5.04043	1.20394	0.0638216	0.00158367	50	10	10	3	0.1	10	50	{'ada__n_estimators': 50, 'dt__max_depth': 10, 'final_estimator__C': 10, 'knn__n_neighbors': 3, 'nb__alpha': 0.1, 'rf__max_depth': 10, 'rf__n_estimators': 50}	0.989958	0.984937	0.987437	0.987444	0.00204979	615
3.45033	0.0222014	0.0654995	0.00138843	50	10	10	7	0.5		50	{'ada__n_estimators': 50, 'dt__max_depth': 10, 'final_estimator__C': 10, 'knn__n_neighbors': 7, 'nb__alpha': 0.5, 'rf__max_depth': None, 'rf__n_estimators': 50}	0.989958	0.984937	0.987437	0.987444	0.00204979	615
6.3555	1.12625	0.102468	0.0359942	50	20	1	5	0.5	20	100	{'ada__n_estimators': 50, 'dt__max_depth': 20, 'final_estimator__C': 1, 'knn__n_neighbors': 5, 'nb__alpha': 0.5, 'rf__max_depth': 20, 'rf__n_estimators': 100}	0.989958	0.984937	0.987437	0.987444	0.00204979	615
4.17177	1.01249	0.0910421	0.0379032	50	20	1	7	10	10	50	{'ada__n_estimators': 50, 'dt__max_depth': 20, 'final_estimator__C': 1, 'knn__n_neighbors': 7, 'nb__alpha': 10.0, 'rf__max_depth': 10, 'rf__n_estimators': 50}	0.989958	0.984937	0.987437	0.987444	0.00204979	615
6.1103	1.11521	0.0743425	0.000920539	50	20	10	3	10	10	100	{'ada__n_estimators': 50, 'dt__max_depth': 20, 'final_estimator__C': 10, 'knn__n_neighbors': 3, 'nb__alpha': 10.0, 'rf__max_depth': 10, 'rf__n_estimators': 100}	0.989958	0.984937	0.987437	0.987444	0.00204979	615
6.38919	1.04524	0.0855243	0.00272982	100		10	3	0.5	10	50	{'ada__n_estimators': 100, 'dt__max_depth': None, 'final_estimator__C': 10, 'knn__n_neighbors': 3, 'nb__alpha': 0.5, 'rf__max_depth': 10, 'rf__n_estimators': 50}	0.990795	0.9841	0.987437	0.987444	0.00273305	615
6.60945	0.976612	0.0949418	0.0119625	100	10	1	5	0.01	20	50	{'ada__n_estimators': 100, 'dt__max_depth': 10, 'final_estimator__C': 1, 'knn__n_neighbors': 5, 'nb__alpha': 0.01, 'rf__max_depth': 20, 'rf__n_estimators': 50}	0.989958	0.984937	0.987437	0.987444	0.00204979	615
4.6396	0.749995	0.0775648	0.00131757	100	10	1	7	1	20	10	{'ada__n_estimators': 100, 'dt__max_depth': 10, 'final_estimator__C': 1, 'knn__n_neighbors': 7, 'nb__alpha': 1.0, 'rf__max_depth': 20, 'rf__n_estimators': 10}	0.990795	0.9841	0.987437	0.987444	0.00273305	615
6.50937	0.149284	0.127485	0.0361031	100	10	10	3	0.1		50	{'ada__n_estimators': 100, 'dt__max_depth': 10, 'final_estimator__C': 10, 'knn__n_neighbors': 3, 'nb__alpha': 0.1, 'rf__max_depth': None, 'rf__n_estimators': 50}	0.991632	0.983264	0.987437	0.987444	0.00341631	615
5.46417	0.889489	0.14774	0.0392581	100	10	10	3	0.5		10	{'ada__n_estimators': 100, 'dt__max_depth': 10, 'final_estimator__C': 10, 'knn__n_neighbors': 3, 'nb__alpha': 0.5, 'rf__max_depth': None, 'rf__n_estimators': 10}	0.990795	0.9841	0.987437	0.987444	0.00273305	615
7.58135	1.26113	0.132189	0.0480916	100	10	10	7	10		100	{'ada__n_estimators': 100, 'dt__max_depth': 10, 'final_estimator__C': 10, 'knn__n_neighbors': 7, 'nb__alpha': 10.0, 'rf__max_depth': None, 'rf__n_estimators': 100}	0.990795	0.9841	0.987437	0.987444	0.00273305	615
7.67571	1.20953	0.0993482	0.00239527	100	20	1	7	0.1	20	100	{'ada__n_estimators': 100, 'dt__max_depth': 20, 'final_estimator__C': 1, 'knn__n_neighbors': 7, 'nb__alpha': 0.1, 'rf__max_depth': 20, 'rf__n_estimators': 100}	0.989958	0.984937	0.987437	0.987444	0.00204979	615
8.44431	0.985348	0.133707	0.0511608	100	20	10	5	0.5		100	{'ada__n_estimators': 100, 'dt__max_depth': 20, 'final_estimator__C': 10, 'knn__n_neighbors': 5, 'nb__alpha': 0.5, 'rf__max_depth': None, 'rf__n_estimators': 100}	0.990795	0.9841	0.987437	0.987444	0.00273305	615
4.95811	0.865042	0.103995	0.0354142	100	20	10	7	0.1	10	10	{'ada__n_estimators': 100, 'dt__max_depth': 20, 'final_estimator__C': 10, 'knn__n_neighbors': 7, 'nb__alpha': 0.1, 'rf__max_depth': 10, 'rf__n_estimators': 10}	0.990795	0.9841	0.987437	0.987444	0.00273305	615
3.53752	0.111753	0.0951934	0.0398743	50	10	1	7	1	10	50	{'ada__n_estimators': 50, 'dt__max_depth': 10, 'final_estimator__C': 1, 'knn__n_neighbors': 7, 'nb__alpha': 1.0, 'rf__max_depth': 10, 'rf__n_estimators': 50}	0.989121	0.986611	0.9866	0.987444	0.00118609	639
5.27347	0.144534	0.09103	0.00902685	100	20	10	3	10	10	50	{'ada__n_estimators': 100, 'dt__max_depth': 20, 'final_estimator__C': 10, 'knn__n_neighbors': 3, 'nb__alpha': 10.0, 'rf__max_depth': 10, 'rf__n_estimators': 50}	0.989121	0.986611	0.9866	0.987444	0.00118609	639
3.38266	0.0484397	0.0621001	0.000987958	50		10	3	0.01	10	50	{'ada__n_estimators': 50, 'dt__max_depth': None, 'final_estimator__C': 10, 'knn__n_neighbors': 3, 'nb__alpha': 0.01, 'rf__max_depth': 10, 'rf__n_estimators': 50}	0.990795	0.984937	0.9866	0.987444	0.00246481	641
4.31052	0.974028	0.0811008	0.0221155	50	20	1	7	0.01	20	50	{'ada__n_estimators': 50, 'dt__max_depth': 20, 'final_estimator__C': 1, 'knn__n_neighbors': 7, 'nb__alpha': 0.01, 'rf__max_depth': 20, 'rf__n_estimators': 50}	0.991632	0.9841	0.9866	0.987444	0.0031321	641
6.68409	0.673677	0.0973215	0.0324464	50	20	1	7	0.5	20	100	{'ada__n_estimators': 50, 'dt__max_depth': 20, 'final_estimator__C': 1, 'knn__n_neighbors': 7, 'nb__alpha': 0.5, 'rf__max_depth': 20, 'rf__n_estimators': 100}	0.991632	0.9841	0.9866	0.987444	0.0031321	641
6.81289	0.965994	0.151002	0.0567679	100		1	5	0.5	20	50	{'ada__n_estimators': 100, 'dt__max_depth': None, 'final_estimator__C': 1, 'knn__n_neighbors': 5, 'nb__alpha': 0.5, 'rf__max_depth': 20, 'rf__n_estimators': 50}	0.989958	0.985774	0.9866	0.987444	0.00180948	641
5.34953	0.203326	0.11013	0.0178216	100		1	5	1	20	50	{'ada__n_estimators': 100, 'dt__max_depth': None, 'final_estimator__C': 1, 'knn__n_neighbors': 5, 'nb__alpha': 1.0, 'rf__max_depth': 20, 'rf__n_estimators': 50}	0.990795	0.984937	0.9866	0.987444	0.00246481	641
8.02958	1.09707	0.102227	0.0114141	100	10	1	3	0.01	10	100	{'ada__n_estimators': 100, 'dt__max_depth': 10, 'final_estimator__C': 1, 'knn__n_neighbors': 3, 'nb__alpha': 0.01, 'rf__max_depth': 10, 'rf__n_estimators': 100}	0.990795	0.984937	0.9866	0.987444	0.00246481	641
7.66679	0.958294	0.0947973	0.00181631	100	10	1	5	0.1	20	100	{'ada__n_estimators': 100, 'dt__max_depth': 10, 'final_estimator__C': 1, 'knn__n_neighbors': 5, 'nb__alpha': 0.1, 'rf__max_depth': 20, 'rf__n_estimators': 100}	0.990795	0.984937	0.9866	0.987444	0.00246481	641
6.87956	1.10634	0.102793	0.0209184	100	10	1	5	1		50	{'ada__n_estimators': 100, 'dt__max_depth': 10, 'final_estimator__C': 1, 'knn__n_neighbors': 5, 'nb__alpha': 1.0, 'rf__max_depth': None, 'rf__n_estimators': 50}	0.989958	0.985774	0.9866	0.987444	0.00180948	641
8.13501	0.961097	0.139255	0.0487155	100	10	1	7	0.5		100	{'ada__n_estimators': 100, 'dt__max_depth': 10, 'final_estimator__C': 1, 'knn__n_neighbors': 7, 'nb__alpha': 0.5, 'rf__max_depth': None, 'rf__n_estimators': 100}	0.990795	0.984937	0.9866	0.987444	0.00246481	641
5.49504	0.507043	0.0845604	0.0016768	100	10	10	3	10	20	50	{'ada__n_estimators': 100, 'dt__max_depth': 10, 'final_estimator__C': 10, 'knn__n_neighbors': 3, 'nb__alpha': 10.0, 'rf__max_depth': 20, 'rf__n_estimators': 50}	0.989958	0.985774	0.9866	0.987444	0.00180948	641
6.34964	0.709682	0.133874	0.0347742	100	20	10	3	1		50	{'ada__n_estimators': 100, 'dt__max_depth': 20, 'final_estimator__C': 10, 'knn__n_neighbors': 3, 'nb__alpha': 1.0, 'rf__max_depth': None, 'rf__n_estimators': 50}	0.991632	0.9841	0.9866	0.987444	0.0031321	641
7.46177	1.12406	0.132669	0.0519794	100	20	10	3	1	10	100	{'ada__n_estimators': 100, 'dt__max_depth': 20, 'final_estimator__C': 10, 'knn__n_neighbors': 3, 'nb__alpha': 1.0, 'rf__max_depth': 10, 'rf__n_estimators': 100}	0.990795	0.984937	0.9866	0.987444	0.00246481	641
5.39789	1.10788	0.0738226	0.000807054	50		1	5	0.5	20	100	{'ada__n_estimators': 50, 'dt__max_depth': None, 'final_estimator__C': 1, 'knn__n_neighbors': 5, 'nb__alpha': 0.5, 'rf__max_depth': 20, 'rf__n_estimators': 100}	0.990795	0.985774	0.985762	0.987444	0.0023697	653
6.08348	0.738199	0.0974379	0.0317006	50		1	5	10	10	100	{'ada__n_estimators': 50, 'dt__max_depth': None, 'final_estimator__C': 1, 'knn__n_neighbors': 5, 'nb__alpha': 10.0, 'rf__max_depth': 10, 'rf__n_estimators': 100}	0.991632	0.984937	0.985762	0.987444	0.0029805	653
4.13669	0.579551	0.0633848	0.0010003	50		10	3	0.1	20	50	{'ada__n_estimators': 50, 'dt__max_depth': None, 'final_estimator__C': 10, 'knn__n_neighbors': 3, 'nb__alpha': 0.1, 'rf__max_depth': 20, 'rf__n_estimators': 50}	0.990795	0.985774	0.985762	0.987444	0.0023697	653
2.32757	0.0262508	0.0558445	0.00306968	50	10	1	3	1	10	10	{'ada__n_estimators': 50, 'dt__max_depth': 10, 'final_estimator__C': 1, 'knn__n_neighbors': 3, 'nb__alpha': 1.0, 'rf__max_depth': 10, 'rf__n_estimators': 10}	0.990795	0.985774	0.985762	0.987444	0.0023697	653
4.14142	0.899881	0.0896677	0.0358207	50	10	1	7	0.1		50	{'ada__n_estimators': 50, 'dt__max_depth': 10, 'final_estimator__C': 1, 'knn__n_neighbors': 7, 'nb__alpha': 0.1, 'rf__max_depth': None, 'rf__n_estimators': 50}	0.990795	0.985774	0.985762	0.987444	0.0023697	653
6.60847	0.973472	0.0979457	0.0339897	50	20	1	3	0.01		100	{'ada__n_estimators': 50, 'dt__max_depth': 20, 'final_estimator__C': 1, 'knn__n_neighbors': 3, 'nb__alpha': 0.01, 'rf__max_depth': None, 'rf__n_estimators': 100}	0.990795	0.985774	0.985762	0.987444	0.0023697	653
5.92313	0.943344	0.112115	0.0383554	100	20	10	5	10		50	{'ada__n_estimators': 100, 'dt__max_depth': 20, 'final_estimator__C': 10, 'knn__n_neighbors': 5, 'nb__alpha': 10.0, 'rf__max_depth': None, 'rf__n_estimators': 50}	0.992469	0.9841	0.985762	0.987444	0.00361732	653
4.10406	0.0360886	0.0781593	0.00177733	100	20	10	7	0.1	20	10	{'ada__n_estimators': 100, 'dt__max_depth': 20, 'final_estimator__C': 10, 'knn__n_neighbors': 7, 'nb__alpha': 0.1, 'rf__max_depth': 20, 'rf__n_estimators': 10}	0.987448	0.989121	0.985762	0.987444	0.00137139	653
2.38233	0.0937616	0.0575193	0.00165342	50	20	10	5	0.01	20	10	{'ada__n_estimators': 50, 'dt__max_depth': 20, 'final_estimator__C': 10, 'knn__n_neighbors': 5, 'nb__alpha': 0.01, 'rf__max_depth': 20, 'rf__n_estimators': 10}	0.988285	0.982427	0.990787	0.987166	0.00350357	661
2.52552	0.217717	0.0556569	0.000880849	50		10	5	0.5	20	10	{'ada__n_estimators': 50, 'dt__max_depth': None, 'final_estimator__C': 10, 'knn__n_neighbors': 5, 'nb__alpha': 0.5, 'rf__max_depth': 20, 'rf__n_estimators': 10}	0.989958	0.98159	0.98995	0.987166	0.00394283	662
4.12505	0.475681	0.0651158	0.000848141	50	10	10	5	1		50	{'ada__n_estimators': 50, 'dt__max_depth': 10, 'final_estimator__C': 10, 'knn__n_neighbors': 5, 'nb__alpha': 1.0, 'rf__max_depth': None, 'rf__n_estimators': 50}	0.989121	0.982427	0.98995	0.987166	0.00336813	662
3.3947	0.749458	0.110533	0.0105003	50	10	10	7	1		10	{'ada__n_estimators': 50, 'dt__max_depth': 10, 'final_estimator__C': 10, 'knn__n_neighbors': 7, 'nb__alpha': 1.0, 'rf__max_depth': None, 'rf__n_estimators': 10}	0.988285	0.983264	0.98995	0.987166	0.00284189	662
4.49083	0.210471	0.0772494	0.0299825	50	20	10	7	1	20	10	{'ada__n_estimators': 50, 'dt__max_depth': 20, 'final_estimator__C': 10, 'knn__n_neighbors': 7, 'nb__alpha': 1.0, 'rf__max_depth': 20, 'rf__n_estimators': 10}	0.989121	0.982427	0.98995	0.987166	0.00336813	662
2.31973	0.0209123	0.0558651	0.000238147	50	20	10	7	10	10	10	{'ada__n_estimators': 50, 'dt__max_depth': 20, 'final_estimator__C': 10, 'knn__n_neighbors': 7, 'nb__alpha': 10.0, 'rf__max_depth': 10, 'rf__n_estimators': 10}	0.987448	0.9841	0.98995	0.987166	0.00239627	662
5.15113	0.65635	0.0796472	0.00808202	50		10	3	0.01		100	{'ada__n_estimators': 50, 'dt__max_depth': None, 'final_estimator__C': 10, 'knn__n_neighbors': 3, 'nb__alpha': 0.01, 'rf__max_depth': None, 'rf__n_estimators': 100}	0.989121	0.983264	0.989112	0.987166	0.00275922	667
4.67875	0.267395	0.0883649	0.0306954	50		10	5	0.01	10	50	{'ada__n_estimators': 50, 'dt__max_depth': None, 'final_estimator__C': 10, 'knn__n_neighbors': 5, 'nb__alpha': 0.01, 'rf__max_depth': 10, 'rf__n_estimators': 50}	0.989121	0.983264	0.989112	0.987166	0.00275922	667
2.34237	0.00908813	0.0567249	0.00110133	50		10	7	1		10	{'ada__n_estimators': 50, 'dt__max_depth': None, 'final_estimator__C': 10, 'knn__n_neighbors': 7, 'nb__alpha': 1.0, 'rf__max_depth': None, 'rf__n_estimators': 10}	0.990795	0.98159	0.989112	0.987166	0.00400206	667
2.31519	0.0123254	0.0596202	0.00658115	50	10	1	3	0.01	20	10	{'ada__n_estimators': 50, 'dt__max_depth': 10, 'final_estimator__C': 1, 'knn__n_neighbors': 3, 'nb__alpha': 0.01, 'rf__max_depth': 20, 'rf__n_estimators': 10}	0.987448	0.984937	0.989112	0.987166	0.00171605	667
3.03723	0.847142	0.0546575	0.0004725	50	10	1	5	1		10	{'ada__n_estimators': 50, 'dt__max_depth': 10, 'final_estimator__C': 1, 'knn__n_neighbors': 5, 'nb__alpha': 1.0, 'rf__max_depth': None, 'rf__n_estimators': 10}	0.987448	0.984937	0.989112	0.987166	0.00171605	667
2.33579	0.00731673	0.0553152	0.000511131	50	10	1	7	0.01		10	{'ada__n_estimators': 50, 'dt__max_depth': 10, 'final_estimator__C': 1, 'knn__n_neighbors': 7, 'nb__alpha': 0.01, 'rf__max_depth': None, 'rf__n_estimators': 10}	0.989958	0.982427	0.989112	0.987166	0.00336869	667
4.11043	0.496257	0.104442	0.0279309	50	10	10	3	1		10	{'ada__n_estimators': 50, 'dt__max_depth': 10, 'final_estimator__C': 10, 'knn__n_neighbors': 3, 'nb__alpha': 1.0, 'rf__max_depth': None, 'rf__n_estimators': 10}	0.990795	0.98159	0.989112	0.987166	0.00400206	667
3.39652	0.718629	0.0891589	0.024737	50	10	10	5	1		10	{'ada__n_estimators': 50, 'dt__max_depth': 10, 'final_estimator__C': 10, 'knn__n_neighbors': 5, 'nb__alpha': 1.0, 'rf__max_depth': None, 'rf__n_estimators': 10}	0.987448	0.984937	0.989112	0.987166	0.00171605	667
5.15327	0.262725	0.0966463	0.0305353	50	10	10	5	10		100	{'ada__n_estimators': 50, 'dt__max_depth': 10, 'final_estimator__C': 10, 'knn__n_neighbors': 5, 'nb__alpha': 10.0, 'rf__max_depth': None, 'rf__n_estimators': 100}	0.988285	0.9841	0.989112	0.987166	0.00219368	667
3.87978	0.576098	0.0836599	0.0286025	50	20	10	3	0.1	20	50	{'ada__n_estimators': 50, 'dt__max_depth': 20, 'final_estimator__C': 10, 'knn__n_neighbors': 3, 'nb__alpha': 0.1, 'rf__max_depth': 20, 'rf__n_estimators': 50}	0.989121	0.983264	0.989112	0.987166	0.00275922	667
2.63367	0.248094	0.0806699	0.020998	50	20	10	5	0.1	10	10	{'ada__n_estimators': 50, 'dt__max_depth': 20, 'final_estimator__C': 10, 'knn__n_neighbors': 5, 'nb__alpha': 0.1, 'rf__max_depth': 10, 'rf__n_estimators': 10}	0.989958	0.982427	0.989112	0.987166	0.00336869	667
4.092	0.894574	0.0880543	0.0335394	50	20	10	7	0.01		50	{'ada__n_estimators': 50, 'dt__max_depth': 20, 'final_estimator__C': 10, 'knn__n_neighbors': 7, 'nb__alpha': 0.01, 'rf__max_depth': None, 'rf__n_estimators': 50}	0.991632	0.980753	0.989112	0.987166	0.00464959	667
4.05813	0.533763	0.0647234	0.00198859	50	20	10	7	0.01	20	50	{'ada__n_estimators': 50, 'dt__max_depth': 20, 'final_estimator__C': 10, 'knn__n_neighbors': 7, 'nb__alpha': 0.01, 'rf__max_depth': 20, 'rf__n_estimators': 50}	0.989121	0.983264	0.989112	0.987166	0.00275922	667
5.66883	0.718979	0.113342	0.0395828	100		1	7	0.1		50	{'ada__n_estimators': 100, 'dt__max_depth': None, 'final_estimator__C': 1, 'knn__n_neighbors': 7, 'nb__alpha': 0.1, 'rf__max_depth': None, 'rf__n_estimators': 50}	0.989958	0.982427	0.989112	0.987166	0.00336869	667
6.78612	0.993668	0.13815	0.0389337	100		10	5	0.01	10	50	{'ada__n_estimators': 100, 'dt__max_depth': None, 'final_estimator__C': 10, 'knn__n_neighbors': 5, 'nb__alpha': 0.01, 'rf__max_depth': 10, 'rf__n_estimators': 50}	0.989121	0.983264	0.989112	0.987166	0.00275922	667
5.65872	0.710123	0.108243	0.0426243	100		10	7	0.1	10	10	{'ada__n_estimators': 100, 'dt__max_depth': None, 'final_estimator__C': 10, 'knn__n_neighbors': 7, 'nb__alpha': 0.1, 'rf__max_depth': 10, 'rf__n_estimators': 10}	0.989121	0.983264	0.989112	0.987166	0.00275922	667
4.22452	0.160794	0.0782084	0.00138344	100	10	10	7	0.01	10	10	{'ada__n_estimators': 100, 'dt__max_depth': 10, 'final_estimator__C': 10, 'knn__n_neighbors': 7, 'nb__alpha': 0.01, 'rf__max_depth': 10, 'rf__n_estimators': 10}	0.989958	0.982427	0.989112	0.987166	0.00336869	667
6.70469	0.272743	0.118865	0.0474064	100	10	10	7	0.1	20	50	{'ada__n_estimators': 100, 'dt__max_depth': 10, 'final_estimator__C': 10, 'knn__n_neighbors': 7, 'nb__alpha': 0.1, 'rf__max_depth': 20, 'rf__n_estimators': 50}	0.989121	0.983264	0.989112	0.987166	0.00275922	667
2.257	0.030824	0.0551826	0.00148416	50		1	3	0.01		10	{'ada__n_estimators': 50, 'dt__max_depth': None, 'final_estimator__C': 1, 'knn__n_neighbors': 3, 'nb__alpha': 0.01, 'rf__max_depth': None, 'rf__n_estimators': 10}	0.989121	0.9841	0.988275	0.987165	0.00219472	685
5.77149	1.14698	0.0739133	0.00197539	50		1	3	10	10	100	{'ada__n_estimators': 50, 'dt__max_depth': None, 'final_estimator__C': 1, 'knn__n_neighbors': 3, 'nb__alpha': 10.0, 'rf__max_depth': 10, 'rf__n_estimators': 100}	0.989121	0.9841	0.988275	0.987165	0.00219472	685
3.70818	0.650183	0.0707702	0.00687829	50		1	5	10		50	{'ada__n_estimators': 50, 'dt__max_depth': None, 'final_estimator__C': 1, 'knn__n_neighbors': 5, 'nb__alpha': 10.0, 'rf__max_depth': None, 'rf__n_estimators': 50}	0.990795	0.982427	0.988275	0.987165	0.00350518	685
2.39687	0.247105	0.0548783	0.000950404	50		10	3	0.01	20	10	{'ada__n_estimators': 50, 'dt__max_depth': None, 'final_estimator__C': 10, 'knn__n_neighbors': 3, 'nb__alpha': 0.01, 'rf__max_depth': 20, 'rf__n_estimators': 10}	0.989958	0.983264	0.988275	0.987165	0.00284336	685
3.48525	0.0466322	0.0636733	0.000872104	50		10	5	1	20	50	{'ada__n_estimators': 50, 'dt__max_depth': None, 'final_estimator__C': 10, 'knn__n_neighbors': 5, 'nb__alpha': 1.0, 'rf__max_depth': 20, 'rf__n_estimators': 50}	0.990795	0.982427	0.988275	0.987165	0.00350518	685
2.77771	0.631041	0.0569341	0.000405682	50		10	7	0.1	20	10	{'ada__n_estimators': 50, 'dt__max_depth': None, 'final_estimator__C': 10, 'knn__n_neighbors': 7, 'nb__alpha': 0.1, 'rf__max_depth': 20, 'rf__n_estimators': 10}	0.990795	0.982427	0.988275	0.987165	0.00350518	685
4.09497	0.557495	0.0717034	0.0107591	50		10	7	1	20	50	{'ada__n_estimators': 50, 'dt__max_depth': None, 'final_estimator__C': 10, 'knn__n_neighbors': 7, 'nb__alpha': 1.0, 'rf__max_depth': 20, 'rf__n_estimators': 50}	0.989958	0.983264	0.988275	0.987165	0.00284336	685
4.92004	0.0531795	0.0772545	0.00446618	50	10	10	5	0.1	10	100	{'ada__n_estimators': 50, 'dt__max_depth': 10, 'final_estimator__C': 10, 'knn__n_neighbors': 5, 'nb__alpha': 0.1, 'rf__max_depth': 10, 'rf__n_estimators': 100}	0.989121	0.9841	0.988275	0.987165	0.00219472	685
6.03104	0.939971	0.0757632	0.00126895	50	10	10	5	0.1	20	100	{'ada__n_estimators': 50, 'dt__max_depth': 10, 'final_estimator__C': 10, 'knn__n_neighbors': 5, 'nb__alpha': 0.1, 'rf__max_depth': 20, 'rf__n_estimators': 100}	0.989958	0.983264	0.988275	0.987165	0.00284336	685
6.79695	0.612956	0.0873477	0.00673453	50	10	10	5	1	10	100	{'ada__n_estimators': 50, 'dt__max_depth': 10, 'final_estimator__C': 10, 'knn__n_neighbors': 5, 'nb__alpha': 1.0, 'rf__max_depth': 10, 'rf__n_estimators': 100}	0.987448	0.985774	0.988275	0.987165	0.00104021	685
6.01013	0.462414	0.111152	0.0264705	50	10	10	7	0.01	10	50	{'ada__n_estimators': 50, 'dt__max_depth': 10, 'final_estimator__C': 10, 'knn__n_neighbors': 7, 'nb__alpha': 0.01, 'rf__max_depth': 10, 'rf__n_estimators': 50}	0.990795	0.982427	0.988275	0.987165	0.00350518	685
4.11185	0.91585	0.0876304	0.0310707	50	10	10	7	0.5	10	50	{'ada__n_estimators': 50, 'dt__max_depth': 10, 'final_estimator__C': 10, 'knn__n_neighbors': 7, 'nb__alpha': 0.5, 'rf__max_depth': 10, 'rf__n_estimators': 50}	0.989121	0.9841	0.988275	0.987165	0.00219472	685
4.40424	1.21425	0.0874195	0.021242	50	20	1	5	0.5		50	{'ada__n_estimators': 50, 'dt__max_depth': 20, 'final_estimator__C': 1, 'knn__n_neighbors': 5, 'nb__alpha': 0.5, 'rf__max_depth': None, 'rf__n_estimators': 50}	0.989121	0.9841	0.988275	0.987165	0.00219472	685
4.92435	1.17954	0.0791762	0.00648342	100		10	3	1	10	10	{'ada__n_estimators': 100, 'dt__max_depth': None, 'final_estimator__C': 10, 'knn__n_neighbors': 3, 'nb__alpha': 1.0, 'rf__max_depth': 10, 'rf__n_estimators': 10}	0.989121	0.9841	0.988275	0.987165	0.00219472	685
5.62455	1.10163	0.105741	0.03712	100		10	5	0.1	20	10	{'ada__n_estimators': 100, 'dt__max_depth': None, 'final_estimator__C': 10, 'knn__n_neighbors': 5, 'nb__alpha': 0.1, 'rf__max_depth': 20, 'rf__n_estimators': 10}	0.989958	0.983264	0.988275	0.987165	0.00284336	685
4.55267	0.679833	0.0838758	0.00866564	100		10	5	1	10	10	{'ada__n_estimators': 100, 'dt__max_depth': None, 'final_estimator__C': 10, 'knn__n_neighbors': 5, 'nb__alpha': 1.0, 'rf__max_depth': 10, 'rf__n_estimators': 10}	0.989958	0.983264	0.988275	0.987165	0.00284336	685
8.30926	1.19418	0.09451	0.00065434	100	10	10	3	0.5		100	{'ada__n_estimators': 100, 'dt__max_depth': 10, 'final_estimator__C': 10, 'knn__n_neighbors': 3, 'nb__alpha': 0.5, 'rf__max_depth': None, 'rf__n_estimators': 100}	0.989121	0.9841	0.988275	0.987165	0.00219472	685
7.37916	0.725876	0.130543	0.0452839	100	10	10	3	1	20	100	{'ada__n_estimators': 100, 'dt__max_depth': 10, 'final_estimator__C': 10, 'knn__n_neighbors': 3, 'nb__alpha': 1.0, 'rf__max_depth': 20, 'rf__n_estimators': 100}	0.989958	0.983264	0.988275	0.987165	0.00284336	685
8.26517	1.2167	0.096533	0.00272967	100	10	10	5	0.01		100	{'ada__n_estimators': 100, 'dt__max_depth': 10, 'final_estimator__C': 10, 'knn__n_neighbors': 5, 'nb__alpha': 0.01, 'rf__max_depth': None, 'rf__n_estimators': 100}	0.989121	0.9841	0.988275	0.987165	0.00219472	685
6.10198	1.08243	0.118004	0.0462756	100	10	10	5	1	20	50	{'ada__n_estimators': 100, 'dt__max_depth': 10, 'final_estimator__C': 10, 'knn__n_neighbors': 5, 'nb__alpha': 1.0, 'rf__max_depth': 20, 'rf__n_estimators': 50}	0.989121	0.9841	0.988275	0.987165	0.00219472	685
8.07388	0.668488	0.135748	0.054675	100	20	10	3	10	10	100	{'ada__n_estimators': 100, 'dt__max_depth': 20, 'final_estimator__C': 10, 'knn__n_neighbors': 3, 'nb__alpha': 10.0, 'rf__max_depth': 10, 'rf__n_estimators': 100}	0.989121	0.9841	0.988275	0.987165	0.00219472	685
5.65902	1.06002	0.106387	0.0404806	100	20	10	5	0.5		10	{'ada__n_estimators': 100, 'dt__max_depth': 20, 'final_estimator__C': 10, 'knn__n_neighbors': 5, 'nb__alpha': 0.5, 'rf__max_depth': None, 'rf__n_estimators': 10}	0.989958	0.983264	0.988275	0.987165	0.00284336	685
7.48978	0.643563	0.136568	0.0595402	100	20	10	5	1	10	100	{'ada__n_estimators': 100, 'dt__max_depth': 20, 'final_estimator__C': 10, 'knn__n_neighbors': 5, 'nb__alpha': 1.0, 'rf__max_depth': 10, 'rf__n_estimators': 100}	0.989958	0.983264	0.988275	0.987165	0.00284336	685
6.03664	0.827165	0.105598	0.0346837	50		1	5	0.5	10	100	{'ada__n_estimators': 50, 'dt__max_depth': None, 'final_estimator__C': 1, 'knn__n_neighbors': 5, 'nb__alpha': 0.5, 'rf__max_depth': 10, 'rf__n_estimators': 100}	0.990795	0.983264	0.987437	0.987165	0.00308068	708
3.34065	0.758976	0.0932863	0.0269243	50		1	7	1	20	10	{'ada__n_estimators': 50, 'dt__max_depth': None, 'final_estimator__C': 1, 'knn__n_neighbors': 7, 'nb__alpha': 1.0, 'rf__max_depth': 20, 'rf__n_estimators': 10}	0.989958	0.9841	0.987437	0.987165	0.00239913	708
2.23516	0.0224725	0.0551737	0.00124452	50		10	3	0.1	10	10	{'ada__n_estimators': 50, 'dt__max_depth': None, 'final_estimator__C': 10, 'knn__n_neighbors': 3, 'nb__alpha': 0.1, 'rf__max_depth': 10, 'rf__n_estimators': 10}	0.989958	0.9841	0.987437	0.987165	0.00239913	708
2.32659	0.00666301	0.0863975	0.0391369	50		10	5	10	20	10	{'ada__n_estimators': 50, 'dt__max_depth': None, 'final_estimator__C': 10, 'knn__n_neighbors': 5, 'nb__alpha': 10.0, 'rf__max_depth': 20, 'rf__n_estimators': 10}	0.990795	0.983264	0.987437	0.987165	0.00308068	708
5.03412	1.1545	0.0647583	0.00281346	50	10	1	3	1	20	50	{'ada__n_estimators': 50, 'dt__max_depth': 10, 'final_estimator__C': 1, 'knn__n_neighbors': 3, 'nb__alpha': 1.0, 'rf__max_depth': 20, 'rf__n_estimators': 50}	0.990795	0.983264	0.987437	0.987165	0.00308068	708
3.71321	0.600566	0.0703615	0.0208211	50	10	1	3	10		10	{'ada__n_estimators': 50, 'dt__max_depth': 10, 'final_estimator__C': 1, 'knn__n_neighbors': 3, 'nb__alpha': 10.0, 'rf__max_depth': None, 'rf__n_estimators': 10}	0.989121	0.984937	0.987437	0.987165	0.00171894	708
4.98038	1.09743	0.0647473	0.00104181	50	10	1	7	1	20	50	{'ada__n_estimators': 50, 'dt__max_depth': 10, 'final_estimator__C': 1, 'knn__n_neighbors': 7, 'nb__alpha': 1.0, 'rf__max_depth': 20, 'rf__n_estimators': 50}	0.989121	0.984937	0.987437	0.987165	0.00171894	708
4.36558	1.18832	0.0857368	0.020043	50	10	10	5	1	20	50	{'ada__n_estimators': 50, 'dt__max_depth': 10, 'final_estimator__C': 10, 'knn__n_neighbors': 5, 'nb__alpha': 1.0, 'rf__max_depth': 20, 'rf__n_estimators': 50}	0.989958	0.9841	0.987437	0.987165	0.00239913	708
5.05484	0.285211	0.0735261	0.00122598	50	20	1	3	0.01	20	100	{'ada__n_estimators': 50, 'dt__max_depth': 20, 'final_estimator__C': 1, 'knn__n_neighbors': 3, 'nb__alpha': 0.01, 'rf__max_depth': 20, 'rf__n_estimators': 100}	0.989121	0.984937	0.987437	0.987165	0.00171894	708
2.29453	0.0259104	0.0565054	0.00144955	50	20	10	3	0.1		10	{'ada__n_estimators': 50, 'dt__max_depth': 20, 'final_estimator__C': 10, 'knn__n_neighbors': 3, 'nb__alpha': 0.1, 'rf__max_depth': None, 'rf__n_estimators': 10}	0.988285	0.985774	0.987437	0.987165	0.00104277	708
4.56419	0.819217	0.102735	0.0294764	50	20	10	7	1		50	{'ada__n_estimators': 50, 'dt__max_depth': 20, 'final_estimator__C': 10, 'knn__n_neighbors': 7, 'nb__alpha': 1.0, 'rf__max_depth': None, 'rf__n_estimators': 50}	0.987448	0.986611	0.987437	0.987165	0.000392026	708
5.98114	1.042	0.11914	0.0467774	100		1	3	1	10	50	{'ada__n_estimators': 100, 'dt__max_depth': None, 'final_estimator__C': 1, 'knn__n_neighbors': 3, 'nb__alpha': 1.0, 'rf__max_depth': 10, 'rf__n_estimators': 50}	0.989958	0.9841	0.987437	0.987165	0.00239913	708
4.0639	0.0587219	0.0799066	0.00349186	100		10	7	0.01		10	{'ada__n_estimators': 100, 'dt__max_depth': None, 'final_estimator__C': 10, 'knn__n_neighbors': 7, 'nb__alpha': 0.01, 'rf__max_depth': None, 'rf__n_estimators': 10}	0.989121	0.984937	0.987437	0.987165	0.00171894	708
4.43232	0.319725	0.119257	0.032202	100		10	7	0.5	10	10	{'ada__n_estimators': 100, 'dt__max_depth': None, 'final_estimator__C': 10, 'knn__n_neighbors': 7, 'nb__alpha': 0.5, 'rf__max_depth': 10, 'rf__n_estimators': 10}	0.989958	0.9841	0.987437	0.987165	0.00239913	708
5.62431	1.07643	0.0931372	0.0166168	100	10	1	5	0.01		10	{'ada__n_estimators': 100, 'dt__max_depth': 10, 'final_estimator__C': 1, 'knn__n_neighbors': 5, 'nb__alpha': 0.01, 'rf__max_depth': None, 'rf__n_estimators': 10}	0.989958	0.9841	0.987437	0.987165	0.00239913	708
6.27064	1.18984	0.119261	0.0335236	100	10	10	3	0.1	10	50	{'ada__n_estimators': 100, 'dt__max_depth': 10, 'final_estimator__C': 10, 'knn__n_neighbors': 3, 'nb__alpha': 0.1, 'rf__max_depth': 10, 'rf__n_estimators': 50}	0.990795	0.983264	0.987437	0.987165	0.00308068	708
5.94437	1.13837	0.120311	0.0347863	100	10	10	3	10		50	{'ada__n_estimators': 100, 'dt__max_depth': 10, 'final_estimator__C': 10, 'knn__n_neighbors': 3, 'nb__alpha': 10.0, 'rf__max_depth': None, 'rf__n_estimators': 50}	0.989121	0.984937	0.987437	0.987165	0.00171894	708
5.89869	1.04381	0.117517	0.0459061	100	10	10	5	0.1	10	50	{'ada__n_estimators': 100, 'dt__max_depth': 10, 'final_estimator__C': 10, 'knn__n_neighbors': 5, 'nb__alpha': 0.1, 'rf__max_depth': 10, 'rf__n_estimators': 50}	0.989958	0.9841	0.987437	0.987165	0.00239913	708
5.40467	0.0762952	0.107909	0.0392106	100	10	10	5	10		10	{'ada__n_estimators': 100, 'dt__max_depth': 10, 'final_estimator__C': 10, 'knn__n_neighbors': 5, 'nb__alpha': 10.0, 'rf__max_depth': None, 'rf__n_estimators': 10}	0.989121	0.984937	0.987437	0.987165	0.00171894	708
4.48962	0.522853	0.0791229	0.0012987	100	10	10	7	0.01	20	10	{'ada__n_estimators': 100, 'dt__max_depth': 10, 'final_estimator__C': 10, 'knn__n_neighbors': 7, 'nb__alpha': 0.01, 'rf__max_depth': 20, 'rf__n_estimators': 10}	0.989958	0.9841	0.987437	0.987165	0.00239913	708
5.67876	0.456628	0.104524	0.0397247	100	10	10	7	10	10	10	{'ada__n_estimators': 100, 'dt__max_depth': 10, 'final_estimator__C': 10, 'knn__n_neighbors': 7, 'nb__alpha': 10.0, 'rf__max_depth': 10, 'rf__n_estimators': 10}	0.989958	0.9841	0.987437	0.987165	0.00239913	708
6.92168	1.22508	0.0947049	0.0119231	100	20	1	3	1		50	{'ada__n_estimators': 100, 'dt__max_depth': 20, 'final_estimator__C': 1, 'knn__n_neighbors': 3, 'nb__alpha': 1.0, 'rf__max_depth': None, 'rf__n_estimators': 50}	0.989958	0.9841	0.987437	0.987165	0.00239913	708
9.71783	1.48726	0.126696	0.0459829	100	20	1	3	10	20	100	{'ada__n_estimators': 100, 'dt__max_depth': 20, 'final_estimator__C': 1, 'knn__n_neighbors': 3, 'nb__alpha': 10.0, 'rf__max_depth': 20, 'rf__n_estimators': 100}	0.990795	0.983264	0.987437	0.987165	0.00308068	708
6.36781	0.976307	0.112202	0.0222261	100	20	1	5	10		50	{'ada__n_estimators': 100, 'dt__max_depth': 20, 'final_estimator__C': 1, 'knn__n_neighbors': 5, 'nb__alpha': 10.0, 'rf__max_depth': None, 'rf__n_estimators': 50}	0.989958	0.9841	0.987437	0.987165	0.00239913	708
7.51225	0.605188	0.121201	0.0322117	100	20	10	7	0.5	20	100	{'ada__n_estimators': 100, 'dt__max_depth': 20, 'final_estimator__C': 10, 'knn__n_neighbors': 7, 'nb__alpha': 0.5, 'rf__max_depth': 20, 'rf__n_estimators': 100}	0.989958	0.9841	0.987437	0.987165	0.00239913	708
5.25257	0.826873	0.0784219	0.00307329	50		1	3	0.1	10	100	{'ada__n_estimators': 50, 'dt__max_depth': None, 'final_estimator__C': 1, 'knn__n_neighbors': 3, 'nb__alpha': 0.1, 'rf__max_depth': 10, 'rf__n_estimators': 100}	0.989958	0.984937	0.9866	0.987165	0.0020884	733
6.48471	0.716781	0.105454	0.0456493	50		1	3	10		100	{'ada__n_estimators': 50, 'dt__max_depth': None, 'final_estimator__C': 1, 'knn__n_neighbors': 3, 'nb__alpha': 10.0, 'rf__max_depth': None, 'rf__n_estimators': 100}	0.989958	0.984937	0.9866	0.987165	0.0020884	733
6.06606	1.1065	0.100957	0.0359377	50		1	5	0.01	10	100	{'ada__n_estimators': 50, 'dt__max_depth': None, 'final_estimator__C': 1, 'knn__n_neighbors': 5, 'nb__alpha': 0.01, 'rf__max_depth': 10, 'rf__n_estimators': 100}	0.989958	0.984937	0.9866	0.987165	0.0020884	733
4.7773	0.109745	0.0918438	0.0239525	50		1	7	10	20	50	{'ada__n_estimators': 50, 'dt__max_depth': None, 'final_estimator__C': 1, 'knn__n_neighbors': 7, 'nb__alpha': 10.0, 'rf__max_depth': 20, 'rf__n_estimators': 50}	0.989958	0.984937	0.9866	0.987165	0.0020884	733
3.02845	0.57596	0.0795843	0.0270782	50		10	3	0.1	20	10	{'ada__n_estimators': 50, 'dt__max_depth': None, 'final_estimator__C': 10, 'knn__n_neighbors': 3, 'nb__alpha': 0.1, 'rf__max_depth': 20, 'rf__n_estimators': 10}	0.989958	0.984937	0.9866	0.987165	0.0020884	733
5.49213	0.9309	0.0747972	0.00289272	50	10	1	3	0.01	20	100	{'ada__n_estimators': 50, 'dt__max_depth': 10, 'final_estimator__C': 1, 'knn__n_neighbors': 3, 'nb__alpha': 0.01, 'rf__max_depth': 20, 'rf__n_estimators': 100}	0.988285	0.986611	0.9866	0.987165	0.000791618	733
2.39801	0.0365004	0.056867	0.00137257	50	20	1	5	10	10	10	{'ada__n_estimators': 50, 'dt__max_depth': 20, 'final_estimator__C': 1, 'knn__n_neighbors': 5, 'nb__alpha': 10.0, 'rf__max_depth': 10, 'rf__n_estimators': 10}	0.989958	0.984937	0.9866	0.987165	0.0020884	733
6.50271	0.857656	0.102421	0.0379692	50	20	1	7	0.1	20	100	{'ada__n_estimators': 50, 'dt__max_depth': 20, 'final_estimator__C': 1, 'knn__n_neighbors': 7, 'nb__alpha': 0.1, 'rf__max_depth': 20, 'rf__n_estimators': 100}	0.989958	0.984937	0.9866	0.987165	0.0020884	733
4.45768	0.777614	0.0996286	0.0259055	50	20	1	7	0.5		50	{'ada__n_estimators': 50, 'dt__max_depth': 20, 'final_estimator__C': 1, 'knn__n_neighbors': 7, 'nb__alpha': 0.5, 'rf__max_depth': None, 'rf__n_estimators': 50}	0.990795	0.9841	0.9866	0.987165	0.00276213	733
6.22878	0.616123	0.127756	0.0366468	50	20	1	7	0.5	10	100	{'ada__n_estimators': 50, 'dt__max_depth': 20, 'final_estimator__C': 1, 'knn__n_neighbors': 7, 'nb__alpha': 0.5, 'rf__max_depth': 10, 'rf__n_estimators': 100}	0.989958	0.984937	0.9866	0.987165	0.0020884	733
5.70722	0.887717	0.0785096	0.00412402	50	20	1	7	1		100	{'ada__n_estimators': 50, 'dt__max_depth': 20, 'final_estimator__C': 1, 'knn__n_neighbors': 7, 'nb__alpha': 1.0, 'rf__max_depth': None, 'rf__n_estimators': 100}	0.989958	0.984937	0.9866	0.987165	0.0020884	733
4.94226	0.0297609	0.0850788	0.0127655	50	20	1	7	10	20	100	{'ada__n_estimators': 50, 'dt__max_depth': 20, 'final_estimator__C': 1, 'knn__n_neighbors': 7, 'nb__alpha': 10.0, 'rf__max_depth': 20, 'rf__n_estimators': 100}	0.989958	0.984937	0.9866	0.987165	0.0020884	733
5.48458	0.74049	0.118569	0.0364198	50	20	10	3	0.5	10	100	{'ada__n_estimators': 50, 'dt__max_depth': 20, 'final_estimator__C': 10, 'knn__n_neighbors': 3, 'nb__alpha': 0.5, 'rf__max_depth': 10, 'rf__n_estimators': 100}	0.989958	0.984937	0.9866	0.987165	0.0020884	733
8.37183	1.19099	0.0966376	0.000144967	100		1	3	1	20	100	{'ada__n_estimators': 100, 'dt__max_depth': None, 'final_estimator__C': 1, 'knn__n_neighbors': 3, 'nb__alpha': 1.0, 'rf__max_depth': 20, 'rf__n_estimators': 100}	0.990795	0.9841	0.9866	0.987165	0.00276213	733
7.48188	1.2337	0.130049	0.0273276	100		10	3	1		100	{'ada__n_estimators': 100, 'dt__max_depth': None, 'final_estimator__C': 10, 'knn__n_neighbors': 3, 'nb__alpha': 1.0, 'rf__max_depth': None, 'rf__n_estimators': 100}	0.989958	0.984937	0.9866	0.987165	0.0020884	733
7.99147	0.925486	0.125107	0.0423905	100		10	5	10	10	100	{'ada__n_estimators': 100, 'dt__max_depth': None, 'final_estimator__C': 10, 'knn__n_neighbors': 5, 'nb__alpha': 10.0, 'rf__max_depth': 10, 'rf__n_estimators': 100}	0.990795	0.9841	0.9866	0.987165	0.00276213	733
5.74775	0.473504	0.0864917	0.00231803	100	10	1	3	1		50	{'ada__n_estimators': 100, 'dt__max_depth': 10, 'final_estimator__C': 1, 'knn__n_neighbors': 3, 'nb__alpha': 1.0, 'rf__max_depth': None, 'rf__n_estimators': 50}	0.990795	0.9841	0.9866	0.987165	0.00276213	733
8.28211	1.02162	0.128222	0.0457153	100	10	1	5	0.01	10	100	{'ada__n_estimators': 100, 'dt__max_depth': 10, 'final_estimator__C': 1, 'knn__n_neighbors': 5, 'nb__alpha': 0.01, 'rf__max_depth': 10, 'rf__n_estimators': 100}	0.989958	0.984937	0.9866	0.987165	0.0020884	733
9.21951	1.82314	0.126653	0.0246501	100	10	1	7	0.01	20	100	{'ada__n_estimators': 100, 'dt__max_depth': 10, 'final_estimator__C': 1, 'knn__n_neighbors': 7, 'nb__alpha': 0.01, 'rf__max_depth': 20, 'rf__n_estimators': 100}	0.989121	0.985774	0.9866	0.987165	0.0014238	733
8.0843	1.07795	0.0980533	0.00234887	100	10	1	7	0.5	20	100	{'ada__n_estimators': 100, 'dt__max_depth': 10, 'final_estimator__C': 1, 'knn__n_neighbors': 7, 'nb__alpha': 0.5, 'rf__max_depth': 20, 'rf__n_estimators': 100}	0.990795	0.9841	0.9866	0.987165	0.00276213	733
4.12506	0.0510889	0.0805333	0.00446897	100	10	10	3	1	10	10	{'ada__n_estimators': 100, 'dt__max_depth': 10, 'final_estimator__C': 10, 'knn__n_neighbors': 3, 'nb__alpha': 1.0, 'rf__max_depth': 10, 'rf__n_estimators': 10}	0.989121	0.985774	0.9866	0.987165	0.0014238	733
5.30096	0.131048	0.109556	0.0319582	100	20	1	5	0.5	20	50	{'ada__n_estimators': 100, 'dt__max_depth': 20, 'final_estimator__C': 1, 'knn__n_neighbors': 5, 'nb__alpha': 0.5, 'rf__max_depth': 20, 'rf__n_estimators': 50}	0.989121	0.985774	0.9866	0.987165	0.0014238	733
8.34543	1.16882	0.108811	0.0108487	100	20	1	7	0.01	10	100	{'ada__n_estimators': 100, 'dt__max_depth': 20, 'final_estimator__C': 1, 'knn__n_neighbors': 7, 'nb__alpha': 0.01, 'rf__max_depth': 10, 'rf__n_estimators': 100}	0.990795	0.9841	0.9866	0.987165	0.00276213	733
8.43217	1.13052	0.103467	0.00500642	100	20	1	7	1	10	100	{'ada__n_estimators': 100, 'dt__max_depth': 20, 'final_estimator__C': 1, 'knn__n_neighbors': 7, 'nb__alpha': 1.0, 'rf__max_depth': 10, 'rf__n_estimators': 100}	0.989958	0.984937	0.9866	0.987165	0.0020884	733
4.36199	0.358111	0.101365	0.0329883	100	20	10	3	0.1	20	10	{'ada__n_estimators': 100, 'dt__max_depth': 20, 'final_estimator__C': 10, 'knn__n_neighbors': 3, 'nb__alpha': 0.1, 'rf__max_depth': 20, 'rf__n_estimators': 10}	0.989958	0.984937	0.9866	0.987165	0.0020884	733
2.24292	0.0194298	0.0554992	0.000911736	50		1	5	10	20	10	{'ada__n_estimators': 50, 'dt__max_depth': None, 'final_estimator__C': 1, 'knn__n_neighbors': 5, 'nb__alpha': 10.0, 'rf__max_depth': 20, 'rf__n_estimators': 10}	0.989121	0.986611	0.985762	0.987165	0.00142622	758
5.06678	1.10999	0.0639319	0.000332878	50	10	1	3	0.5	10	50	{'ada__n_estimators': 50, 'dt__max_depth': 10, 'final_estimator__C': 1, 'knn__n_neighbors': 3, 'nb__alpha': 0.5, 'rf__max_depth': 10, 'rf__n_estimators': 50}	0.989121	0.986611	0.985762	0.987165	0.00142622	758
4.61808	0.0142613	0.0754217	0.00158845	50		1	5	0.1	10	100	{'ada__n_estimators': 50, 'dt__max_depth': None, 'final_estimator__C': 1, 'knn__n_neighbors': 5, 'nb__alpha': 0.1, 'rf__max_depth': 10, 'rf__n_estimators': 100}	0.989958	0.985774	0.985762	0.987165	0.00197522	760
5.15365	0.737586	0.0749547	0.000301421	50		1	7	0.01		100	{'ada__n_estimators': 50, 'dt__max_depth': None, 'final_estimator__C': 1, 'knn__n_neighbors': 7, 'nb__alpha': 0.01, 'rf__max_depth': None, 'rf__n_estimators': 100}	0.990795	0.984937	0.985762	0.987165	0.00258893	760
3.49009	0.12999	0.0655192	0.00177147	50	10	1	3	0.1	10	50	{'ada__n_estimators': 50, 'dt__max_depth': 10, 'final_estimator__C': 1, 'knn__n_neighbors': 3, 'nb__alpha': 0.1, 'rf__max_depth': 10, 'rf__n_estimators': 50}	0.989958	0.985774	0.985762	0.987165	0.00197522	760
2.40085	0.174451	0.0542057	0.000371149	50	20	1	5	0.01	10	10	{'ada__n_estimators': 50, 'dt__max_depth': 20, 'final_estimator__C': 1, 'knn__n_neighbors': 5, 'nb__alpha': 0.01, 'rf__max_depth': 10, 'rf__n_estimators': 10}	0.992469	0.983264	0.985762	0.987165	0.00388661	760
6.47578	0.655961	0.0887918	0.0161467	50	20	1	7	0.01	10	100	{'ada__n_estimators': 50, 'dt__max_depth': 20, 'final_estimator__C': 1, 'knn__n_neighbors': 7, 'nb__alpha': 0.01, 'rf__max_depth': 10, 'rf__n_estimators': 100}	0.990795	0.984937	0.985762	0.987165	0.00258893	760
2.48214	0.249439	0.0547456	0.00102279	50	20	10	5	1	10	10	{'ada__n_estimators': 50, 'dt__max_depth': 20, 'final_estimator__C': 10, 'knn__n_neighbors': 5, 'nb__alpha': 1.0, 'rf__max_depth': 10, 'rf__n_estimators': 10}	0.989958	0.985774	0.985762	0.987165	0.00197522	760
7.54078	0.777981	0.143797	0.0492206	100		1	7	1	10	100	{'ada__n_estimators': 100, 'dt__max_depth': None, 'final_estimator__C': 1, 'knn__n_neighbors': 7, 'nb__alpha': 1.0, 'rf__max_depth': 10, 'rf__n_estimators': 100}	0.989958	0.985774	0.985762	0.987165	0.00197522	760
7.95501	0.973479	0.123068	0.0401922	100	20	1	3	1		100	{'ada__n_estimators': 100, 'dt__max_depth': 20, 'final_estimator__C': 1, 'knn__n_neighbors': 3, 'nb__alpha': 1.0, 'rf__max_depth': None, 'rf__n_estimators': 100}	0.991632	0.9841	0.985762	0.987165	0.00323068	760
6.56557	0.995864	0.0905505	0.00406329	100	20	1	7	0.01	10	50	{'ada__n_estimators': 100, 'dt__max_depth': 20, 'final_estimator__C': 1, 'knn__n_neighbors': 7, 'nb__alpha': 0.01, 'rf__max_depth': 10, 'rf__n_estimators': 50}	0.990795	0.984937	0.985762	0.987165	0.00258893	760
5.59434	0.415053	0.101779	0.0216671	100	20	1	7	0.5	10	50	{'ada__n_estimators': 100, 'dt__max_depth': 20, 'final_estimator__C': 1, 'knn__n_neighbors': 7, 'nb__alpha': 0.5, 'rf__max_depth': 10, 'rf__n_estimators': 50}	0.989958	0.985774	0.985762	0.987165	0.00197522	760
6.44978	1.38781	0.154559	0.00612969	100	20	10	3	1	20	10	{'ada__n_estimators': 100, 'dt__max_depth': 20, 'final_estimator__C': 10, 'knn__n_neighbors': 3, 'nb__alpha': 1.0, 'rf__max_depth': 20, 'rf__n_estimators': 10}	0.991632	0.9841	0.985762	0.987165	0.00323068	760
5.32365	1.0313	0.0765438	0.000240758	100	20	10	5	1	20	10	{'ada__n_estimators': 100, 'dt__max_depth': 20, 'final_estimator__C': 10, 'knn__n_neighbors': 5, 'nb__alpha': 1.0, 'rf__max_depth': 20, 'rf__n_estimators': 10}	0.991632	0.9841	0.985762	0.987165	0.00323068	760
5.92469	0.942055	0.117807	0.0467131	100	20	10	5	10	20	50	{'ada__n_estimators': 100, 'dt__max_depth': 20, 'final_estimator__C': 10, 'knn__n_neighbors': 5, 'nb__alpha': 10.0, 'rf__max_depth': 20, 'rf__n_estimators': 50}	0.990795	0.984937	0.985762	0.987165	0.00258893	760
5.27723	1.02138	0.0918293	0.0399207	50	20	1	5	1	10	50	{'ada__n_estimators': 50, 'dt__max_depth': 20, 'final_estimator__C': 1, 'knn__n_neighbors': 5, 'nb__alpha': 1.0, 'rf__max_depth': 10, 'rf__n_estimators': 50}	0.990795	0.985774	0.984925	0.987165	0.00259041	773
5.04244	1.00888	0.123329	0.0331732	100		1	7	10	20	10	{'ada__n_estimators': 100, 'dt__max_depth': None, 'final_estimator__C': 1, 'knn__n_neighbors': 7, 'nb__alpha': 10.0, 'rf__max_depth': 20, 'rf__n_estimators': 10}	0.990795	0.985774	0.984925	0.987165	0.00259041	773
5.79169	1.14896	0.0931404	0.0249131	100	20	10	3	0.1		10	{'ada__n_estimators': 100, 'dt__max_depth': 20, 'final_estimator__C': 10, 'knn__n_neighbors': 3, 'nb__alpha': 0.1, 'rf__max_depth': None, 'rf__n_estimators': 10}	0.989121	0.987448	0.984925	0.987165	0.00172496	773
4.60433	0.480361	0.0981705	0.0143203	100	10	10	5	10	20	10	{'ada__n_estimators': 100, 'dt__max_depth': 10, 'final_estimator__C': 10, 'knn__n_neighbors': 5, 'nb__alpha': 10.0, 'rf__max_depth': 20, 'rf__n_estimators': 10}	0.989958	0.987448	0.984087	0.987164	0.00240521	776
3.60076	0.206138	0.0768959	0.0321312	50		10	3	1	10	10	{'ada__n_estimators': 50, 'dt__max_depth': None, 'final_estimator__C': 10, 'knn__n_neighbors': 3, 'nb__alpha': 1.0, 'rf__max_depth': 10, 'rf__n_estimators': 10}	0.990795	0.979079	0.990787	0.986887	0.00552092	777
3.12057	0.582689	0.0693043	0.0115731	50	20	10	3	0.5	10	10	{'ada__n_estimators': 50, 'dt__max_depth': 20, 'final_estimator__C': 10, 'knn__n_neighbors': 3, 'nb__alpha': 0.5, 'rf__max_depth': 10, 'rf__n_estimators': 10}	0.988285	0.982427	0.98995	0.986887	0.0032263	778
2.34771	0.0276726	0.0565687	0.00189953	50	10	10	7	0.01		10	{'ada__n_estimators': 50, 'dt__max_depth': 10, 'final_estimator__C': 10, 'knn__n_neighbors': 7, 'nb__alpha': 0.01, 'rf__max_depth': None, 'rf__n_estimators': 10}	0.989958	0.980753	0.98995	0.986887	0.00433731	779
4.05617	0.0272134	0.0910938	0.0193101	100		10	5	0.01		10	{'ada__n_estimators': 100, 'dt__max_depth': None, 'final_estimator__C': 10, 'knn__n_neighbors': 5, 'nb__alpha': 0.01, 'rf__max_depth': None, 'rf__n_estimators': 10}	0.990795	0.979916	0.98995	0.986887	0.00494109	779
2.3386	0.0446536	0.0551657	0.00210659	50	10	10	5	0.1		10	{'ada__n_estimators': 50, 'dt__max_depth': 10, 'final_estimator__C': 10, 'knn__n_neighbors': 5, 'nb__alpha': 0.1, 'rf__max_depth': None, 'rf__n_estimators': 10}	0.987448	0.9841	0.989112	0.986887	0.00208415	781
2.89622	0.789772	0.055947	0.000522744	50	10	10	7	0.5		10	{'ada__n_estimators': 50, 'dt__max_depth': 10, 'final_estimator__C': 10, 'knn__n_neighbors': 7, 'nb__alpha': 0.5, 'rf__max_depth': None, 'rf__n_estimators': 10}	0.989958	0.98159	0.989112	0.986887	0.00376131	781
2.31789	0.0062672	0.0541302	0.00059325	50	20	10	3	0.01	20	10	{'ada__n_estimators': 50, 'dt__max_depth': 20, 'final_estimator__C': 10, 'knn__n_neighbors': 3, 'nb__alpha': 0.01, 'rf__max_depth': 20, 'rf__n_estimators': 10}	0.988285	0.983264	0.989112	0.986887	0.00258417	781
3.32248	0.832231	0.0761888	0.0310621	50	20	10	3	0.5	20	10	{'ada__n_estimators': 50, 'dt__max_depth': 20, 'final_estimator__C': 10, 'knn__n_neighbors': 3, 'nb__alpha': 0.5, 'rf__max_depth': 20, 'rf__n_estimators': 10}	0.989958	0.98159	0.989112	0.986887	0.00376131	781
5.64816	0.694567	0.107132	0.0311351	100		1	5	1	10	50	{'ada__n_estimators': 100, 'dt__max_depth': None, 'final_estimator__C': 1, 'knn__n_neighbors': 5, 'nb__alpha': 1.0, 'rf__max_depth': 10, 'rf__n_estimators': 50}	0.989121	0.982427	0.989112	0.986887	0.0031537	781
4.08421	0.0334524	0.0867016	0.0138033	100		10	7	1		10	{'ada__n_estimators': 100, 'dt__max_depth': None, 'final_estimator__C': 10, 'knn__n_neighbors': 7, 'nb__alpha': 1.0, 'rf__max_depth': None, 'rf__n_estimators': 10}	0.988285	0.983264	0.989112	0.986887	0.00258417	781
4.91605	0.603467	0.108327	0.0326238	50		1	3	0.01		50	{'ada__n_estimators': 50, 'dt__max_depth': None, 'final_estimator__C': 1, 'knn__n_neighbors': 3, 'nb__alpha': 0.01, 'rf__max_depth': None, 'rf__n_estimators': 50}	0.989121	0.983264	0.988275	0.986887	0.00258502	787
3.81652	0.664887	0.0561454	0.00184079	50	10	10	3	0.1	20	10	{'ada__n_estimators': 50, 'dt__max_depth': 10, 'final_estimator__C': 10, 'knn__n_neighbors': 3, 'nb__alpha': 0.1, 'rf__max_depth': 20, 'rf__n_estimators': 10}	0.989121	0.983264	0.988275	0.986887	0.00258502	787
6.61295	0.583915	0.104955	0.0437093	50	10	10	3	10	10	100	{'ada__n_estimators': 50, 'dt__max_depth': 10, 'final_estimator__C': 10, 'knn__n_neighbors': 3, 'nb__alpha': 10.0, 'rf__max_depth': 10, 'rf__n_estimators': 100}	0.989958	0.982427	0.988275	0.986887	0.00322756	787
4.84298	0.108744	0.0735323	0.0012668	50	20	10	3	1	10	100	{'ada__n_estimators': 50, 'dt__max_depth': 20, 'final_estimator__C': 10, 'knn__n_neighbors': 3, 'nb__alpha': 1.0, 'rf__max_depth': 10, 'rf__n_estimators': 100}	0.989121	0.983264	0.988275	0.986887	0.00258502	787
4.54504	0.20791	0.0862325	0.0152317	50	20	10	7	0.1	20	50	{'ada__n_estimators': 50, 'dt__max_depth': 20, 'final_estimator__C': 10, 'knn__n_neighbors': 7, 'nb__alpha': 0.1, 'rf__max_depth': 20, 'rf__n_estimators': 50}	0.988285	0.9841	0.988275	0.986887	0.00197009	787
5.23886	0.0721179	0.126764	0.0454586	100		1	3	0.1		50	{'ada__n_estimators': 100, 'dt__max_depth': None, 'final_estimator__C': 1, 'knn__n_neighbors': 3, 'nb__alpha': 0.1, 'rf__max_depth': None, 'rf__n_estimators': 50}	0.989958	0.982427	0.988275	0.986887	0.00322756	787
7.5974	0.960536	0.106746	0.0151586	100	10	10	3	0.01	20	100	{'ada__n_estimators': 100, 'dt__max_depth': 10, 'final_estimator__C': 10, 'knn__n_neighbors': 3, 'nb__alpha': 0.01, 'rf__max_depth': 20, 'rf__n_estimators': 100}	0.989121	0.983264	0.988275	0.986887	0.00258502	787
5.33063	1.10758	0.083271	0.00770798	100	10	10	5	1	20	10	{'ada__n_estimators': 100, 'dt__max_depth': 10, 'final_estimator__C': 10, 'knn__n_neighbors': 5, 'nb__alpha': 1.0, 'rf__max_depth': 20, 'rf__n_estimators': 10}	0.989958	0.982427	0.988275	0.986887	0.00322756	787
5.58487	0.853138	0.106937	0.0400132	100	20	10	5	10	10	10	{'ada__n_estimators': 100, 'dt__max_depth': 20, 'final_estimator__C': 10, 'knn__n_neighbors': 5, 'nb__alpha': 10.0, 'rf__max_depth': 10, 'rf__n_estimators': 10}	0.989121	0.983264	0.988275	0.986887	0.00258502	787
3.29616	0.809945	0.0754582	0.0305449	50		1	3	0.01	20	10	{'ada__n_estimators': 50, 'dt__max_depth': None, 'final_estimator__C': 1, 'knn__n_neighbors': 3, 'nb__alpha': 0.01, 'rf__max_depth': 20, 'rf__n_estimators': 10}	0.990795	0.982427	0.987437	0.986886	0.00343844	796
4.97697	0.664941	0.0987425	0.0305407	50		1	5	0.1	10	50	{'ada__n_estimators': 50, 'dt__max_depth': None, 'final_estimator__C': 1, 'knn__n_neighbors': 5, 'nb__alpha': 0.1, 'rf__max_depth': 10, 'rf__n_estimators': 50}	0.989121	0.9841	0.987437	0.986886	0.00208647	796
2.21408	0.0199544	0.0585779	0.00503399	50		1	5	1		10	{'ada__n_estimators': 50, 'dt__max_depth': None, 'final_estimator__C': 1, 'knn__n_neighbors': 5, 'nb__alpha': 1.0, 'rf__max_depth': None, 'rf__n_estimators': 10}	0.989958	0.983264	0.987437	0.986886	0.00276066	796
2.31017	0.00982848	0.0555154	0.00184652	50		10	5	1		10	{'ada__n_estimators': 50, 'dt__max_depth': None, 'final_estimator__C': 10, 'knn__n_neighbors': 5, 'nb__alpha': 1.0, 'rf__max_depth': None, 'rf__n_estimators': 10}	0.989958	0.983264	0.987437	0.986886	0.00276066	796
3.42784	0.00965012	0.0643309	0.000450199	50		10	7	0.01		50	{'ada__n_estimators': 50, 'dt__max_depth': None, 'final_estimator__C': 10, 'knn__n_neighbors': 7, 'nb__alpha': 0.01, 'rf__max_depth': None, 'rf__n_estimators': 50}	0.988285	0.984937	0.987437	0.986886	0.00142095	796
3.45067	0.019078	0.074146	0.0109436	50	10	1	5	1		50	{'ada__n_estimators': 50, 'dt__max_depth': 10, 'final_estimator__C': 1, 'knn__n_neighbors': 5, 'nb__alpha': 1.0, 'rf__max_depth': None, 'rf__n_estimators': 50}	0.989958	0.983264	0.987437	0.986886	0.00276066	796
2.35096	0.0280778	0.0643833	0.0103492	50	10	1	5	1	10	10	{'ada__n_estimators': 50, 'dt__max_depth': 10, 'final_estimator__C': 1, 'knn__n_neighbors': 5, 'nb__alpha': 1.0, 'rf__max_depth': 10, 'rf__n_estimators': 10}	0.989958	0.983264	0.987437	0.986886	0.00276066	796
4.66624	0.423245	0.0984914	0.0310652	50	10	1	5	1	20	50	{'ada__n_estimators': 50, 'dt__max_depth': 10, 'final_estimator__C': 1, 'knn__n_neighbors': 5, 'nb__alpha': 1.0, 'rf__max_depth': 20, 'rf__n_estimators': 50}	0.989121	0.9841	0.987437	0.986886	0.00208647	796
2.45628	0.192171	0.0554969	0.00108906	50	10	10	3	0.5		10	{'ada__n_estimators': 50, 'dt__max_depth': 10, 'final_estimator__C': 10, 'knn__n_neighbors': 3, 'nb__alpha': 0.5, 'rf__max_depth': None, 'rf__n_estimators': 10}	0.988285	0.984937	0.987437	0.986886	0.00142095	796
4.79742	0.971202	0.0729295	0.00925561	50	10	10	3	1		50	{'ada__n_estimators': 50, 'dt__max_depth': 10, 'final_estimator__C': 10, 'knn__n_neighbors': 3, 'nb__alpha': 1.0, 'rf__max_depth': None, 'rf__n_estimators': 50}	0.990795	0.982427	0.987437	0.986886	0.00343844	796
6.08193	1.14896	0.0999639	0.0329889	50	20	1	5	0.1	10	100	{'ada__n_estimators': 50, 'dt__max_depth': 20, 'final_estimator__C': 1, 'knn__n_neighbors': 5, 'nb__alpha': 0.1, 'rf__max_depth': 10, 'rf__n_estimators': 100}	0.989958	0.983264	0.987437	0.986886	0.00276066	796
2.39276	0.034608	0.0548627	0.000209157	50	20	1	5	0.5	10	10	{'ada__n_estimators': 50, 'dt__max_depth': 20, 'final_estimator__C': 1, 'knn__n_neighbors': 5, 'nb__alpha': 0.5, 'rf__max_depth': 10, 'rf__n_estimators': 10}	0.989121	0.9841	0.987437	0.986886	0.00208647	796
4.73864	0.152985	0.104135	0.029157	50	20	10	3	10	20	50	{'ada__n_estimators': 50, 'dt__max_depth': 20, 'final_estimator__C': 10, 'knn__n_neighbors': 3, 'nb__alpha': 10.0, 'rf__max_depth': 20, 'rf__n_estimators': 50}	0.989121	0.9841	0.987437	0.986886	0.00208647	796
3.75139	0.45571	0.0741543	0.0132445	50	20	10	5	0.5		50	{'ada__n_estimators': 50, 'dt__max_depth': 20, 'final_estimator__C': 10, 'knn__n_neighbors': 5, 'nb__alpha': 0.5, 'rf__max_depth': None, 'rf__n_estimators': 50}	0.988285	0.984937	0.987437	0.986886	0.00142095	796
4.91277	0.0799235	0.0907497	0.0209197	50	20	10	5	10		100	{'ada__n_estimators': 50, 'dt__max_depth': 20, 'final_estimator__C': 10, 'knn__n_neighbors': 5, 'nb__alpha': 10.0, 'rf__max_depth': None, 'rf__n_estimators': 100}	0.989958	0.983264	0.987437	0.986886	0.00276066	796
6.21723	0.606951	0.122599	0.0322108	100		1	3	0.5	20	50	{'ada__n_estimators': 100, 'dt__max_depth': None, 'final_estimator__C': 1, 'knn__n_neighbors': 3, 'nb__alpha': 0.5, 'rf__max_depth': 20, 'rf__n_estimators': 50}	0.989958	0.983264	0.987437	0.986886	0.00276066	796
6.60233	1.04208	0.12147	0.0505061	100		1	7	1	10	50	{'ada__n_estimators': 100, 'dt__max_depth': None, 'final_estimator__C': 1, 'knn__n_neighbors': 7, 'nb__alpha': 1.0, 'rf__max_depth': 10, 'rf__n_estimators': 50}	0.989121	0.9841	0.987437	0.986886	0.00208647	796
4.73441	0.872248	0.074946	0.000448072	100		10	3	0.1		10	{'ada__n_estimators': 100, 'dt__max_depth': None, 'final_estimator__C': 10, 'knn__n_neighbors': 3, 'nb__alpha': 0.1, 'rf__max_depth': None, 'rf__n_estimators': 10}	0.990795	0.982427	0.987437	0.986886	0.00343844	796
5.64235	0.392965	0.12294	0.0349128	100		10	3	0.1	20	10	{'ada__n_estimators': 100, 'dt__max_depth': None, 'final_estimator__C': 10, 'knn__n_neighbors': 3, 'nb__alpha': 0.1, 'rf__max_depth': 20, 'rf__n_estimators': 10}	0.989121	0.9841	0.987437	0.986886	0.00208647	796
6.85938	0.635342	0.124147	0.0498195	100	10	1	7	0.01	20	50	{'ada__n_estimators': 100, 'dt__max_depth': 10, 'final_estimator__C': 1, 'knn__n_neighbors': 7, 'nb__alpha': 0.01, 'rf__max_depth': 20, 'rf__n_estimators': 50}	0.989958	0.983264	0.987437	0.986886	0.00276066	796
5.53928	0.481692	0.114673	0.0336509	100	10	10	5	0.1	10	10	{'ada__n_estimators': 100, 'dt__max_depth': 10, 'final_estimator__C': 10, 'knn__n_neighbors': 5, 'nb__alpha': 0.1, 'rf__max_depth': 10, 'rf__n_estimators': 10}	0.990795	0.982427	0.987437	0.986886	0.00343844	796
4.67185	0.456636	0.112259	0.0290921	100	10	10	5	0.5		10	{'ada__n_estimators': 100, 'dt__max_depth': 10, 'final_estimator__C': 10, 'knn__n_neighbors': 5, 'nb__alpha': 0.5, 'rf__max_depth': None, 'rf__n_estimators': 10}	0.990795	0.982427	0.987437	0.986886	0.00343844	796
5.29287	0.593868	0.111072	0.0363629	100	10	10	7	1	20	10	{'ada__n_estimators': 100, 'dt__max_depth': 10, 'final_estimator__C': 10, 'knn__n_neighbors': 7, 'nb__alpha': 1.0, 'rf__max_depth': 20, 'rf__n_estimators': 10}	0.989958	0.983264	0.987437	0.986886	0.00276066	796
4.66242	0.0445868	0.080975	0.0113422	50		1	3	0.1	20	100	{'ada__n_estimators': 50, 'dt__max_depth': None, 'final_estimator__C': 1, 'knn__n_neighbors': 3, 'nb__alpha': 0.1, 'rf__max_depth': 20, 'rf__n_estimators': 100}	0.989958	0.9841	0.9866	0.986886	0.00239997	819
6.36015	0.675102	0.105158	0.0358269	50		1	5	0.01	20	100	{'ada__n_estimators': 50, 'dt__max_depth': None, 'final_estimator__C': 1, 'knn__n_neighbors': 5, 'nb__alpha': 0.01, 'rf__max_depth': 20, 'rf__n_estimators': 100}	0.989958	0.9841	0.9866	0.986886	0.00239997	819
2.21984	0.0103635	0.0596223	0.00693026	50		1	5	0.1	10	10	{'ada__n_estimators': 50, 'dt__max_depth': None, 'final_estimator__C': 1, 'knn__n_neighbors': 5, 'nb__alpha': 0.1, 'rf__max_depth': 10, 'rf__n_estimators': 10}	0.989958	0.9841	0.9866	0.986886	0.00239997	819
4.23067	1.25218	0.0859122	0.0185075	50		1	5	0.5	20	50	{'ada__n_estimators': 50, 'dt__max_depth': None, 'final_estimator__C': 1, 'knn__n_neighbors': 5, 'nb__alpha': 0.5, 'rf__max_depth': 20, 'rf__n_estimators': 50}	0.989958	0.9841	0.9866	0.986886	0.00239997	819
5.64441	1.00816	0.109353	0.0419879	50		1	7	1	20	100	{'ada__n_estimators': 50, 'dt__max_depth': None, 'final_estimator__C': 1, 'knn__n_neighbors': 7, 'nb__alpha': 1.0, 'rf__max_depth': 20, 'rf__n_estimators': 100}	0.989958	0.9841	0.9866	0.986886	0.00239997	819
2.31943	0.00848188	0.0531492	0.000207689	50		10	3	10		10	{'ada__n_estimators': 50, 'dt__max_depth': None, 'final_estimator__C': 10, 'knn__n_neighbors': 3, 'nb__alpha': 10.0, 'rf__max_depth': None, 'rf__n_estimators': 10}	0.989121	0.984937	0.9866	0.986886	0.00172012	819
3.69025	0.135213	0.0772572	0.0308005	50		10	5	1	20	10	{'ada__n_estimators': 50, 'dt__max_depth': None, 'final_estimator__C': 10, 'knn__n_neighbors': 5, 'nb__alpha': 1.0, 'rf__max_depth': 20, 'rf__n_estimators': 10}	0.988285	0.985774	0.9866	0.986886	0.00104471	819
4.54082	1.06605	0.077458	0.0207799	50	10	1	3	0.5		50	{'ada__n_estimators': 50, 'dt__max_depth': 10, 'final_estimator__C': 1, 'knn__n_neighbors': 3, 'nb__alpha': 0.5, 'rf__max_depth': None, 'rf__n_estimators': 50}	0.989121	0.984937	0.9866	0.986886	0.00172012	819
6.27935	1.00435	0.100128	0.0360596	50	10	1	3	0.5	20	100	{'ada__n_estimators': 50, 'dt__max_depth': 10, 'final_estimator__C': 1, 'knn__n_neighbors': 3, 'nb__alpha': 0.5, 'rf__max_depth': 20, 'rf__n_estimators': 100}	0.990795	0.983264	0.9866	0.986886	0.00308134	819
5.09908	0.346292	0.0744739	0.00156774	50	10	1	5	0.1		100	{'ada__n_estimators': 50, 'dt__max_depth': 10, 'final_estimator__C': 1, 'knn__n_neighbors': 5, 'nb__alpha': 0.1, 'rf__max_depth': None, 'rf__n_estimators': 100}	0.989121	0.984937	0.9866	0.986886	0.00172012	819
4.28642	0.648336	0.066129	0.00384548	50	10	1	5	0.1	10	50	{'ada__n_estimators': 50, 'dt__max_depth': 10, 'final_estimator__C': 1, 'knn__n_neighbors': 5, 'nb__alpha': 0.1, 'rf__max_depth': 10, 'rf__n_estimators': 50}	0.989958	0.9841	0.9866	0.986886	0.00239997	819
3.57231	0.19946	0.0642219	0.000340225	50	10	1	7	10		50	{'ada__n_estimators': 50, 'dt__max_depth': 10, 'final_estimator__C': 1, 'knn__n_neighbors': 7, 'nb__alpha': 10.0, 'rf__max_depth': None, 'rf__n_estimators': 50}	0.989958	0.9841	0.9866	0.986886	0.00239997	819
2.3664	0.014308	0.059116	0.00223222	50	10	10	7	0.1	10	10	{'ada__n_estimators': 50, 'dt__max_depth': 10, 'final_estimator__C': 10, 'knn__n_neighbors': 7, 'nb__alpha': 0.1, 'rf__max_depth': 10, 'rf__n_estimators': 10}	0.991632	0.982427	0.9866	0.986886	0.00376339	819
6.58188	1.23283	0.0804561	0.00435757	50	20	1	3	0.5	10	100	{'ada__n_estimators': 50, 'dt__max_depth': 20, 'final_estimator__C': 1, 'knn__n_neighbors': 3, 'nb__alpha': 0.5, 'rf__max_depth': 10, 'rf__n_estimators': 100}	0.989958	0.9841	0.9866	0.986886	0.00239997	819
7.27852	1.76853	0.103551	0.0415655	50	20	1	3	10		100	{'ada__n_estimators': 50, 'dt__max_depth': 20, 'final_estimator__C': 1, 'knn__n_neighbors': 3, 'nb__alpha': 10.0, 'rf__max_depth': None, 'rf__n_estimators': 100}	0.990795	0.983264	0.9866	0.986886	0.00308134	819
5.07798	0.438654	0.0971651	0.0300261	50	20	1	3	10	20	100	{'ada__n_estimators': 50, 'dt__max_depth': 20, 'final_estimator__C': 1, 'knn__n_neighbors': 3, 'nb__alpha': 10.0, 'rf__max_depth': 20, 'rf__n_estimators': 100}	0.990795	0.983264	0.9866	0.986886	0.00308134	819
5.58116	1.18536	0.0743785	0.000780433	50	20	1	5	0.01	20	100	{'ada__n_estimators': 50, 'dt__max_depth': 20, 'final_estimator__C': 1, 'knn__n_neighbors': 5, 'nb__alpha': 0.01, 'rf__max_depth': 20, 'rf__n_estimators': 100}	0.990795	0.983264	0.9866	0.986886	0.00308134	819
2.36674	0.0369227	0.0574539	0.00362198	50	20	1	5	0.5		10	{'ada__n_estimators': 50, 'dt__max_depth': 20, 'final_estimator__C': 1, 'knn__n_neighbors': 5, 'nb__alpha': 0.5, 'rf__max_depth': None, 'rf__n_estimators': 10}	0.988285	0.985774	0.9866	0.986886	0.00104471	819
3.53661	0.4042	0.0818005	0.0285848	50	20	1	5	1	10	10	{'ada__n_estimators': 50, 'dt__max_depth': 20, 'final_estimator__C': 1, 'knn__n_neighbors': 5, 'nb__alpha': 1.0, 'rf__max_depth': 10, 'rf__n_estimators': 10}	0.989958	0.9841	0.9866	0.986886	0.00239997	819
3.45567	0.0519981	0.0643638	0.000586071	50	20	1	7	0.01	10	50	{'ada__n_estimators': 50, 'dt__max_depth': 20, 'final_estimator__C': 1, 'knn__n_neighbors': 7, 'nb__alpha': 0.01, 'rf__max_depth': 10, 'rf__n_estimators': 50}	0.989121	0.984937	0.9866	0.986886	0.00172012	819
2.84272	0.714822	0.0556501	0.000632277	50	20	1	7	10		10	{'ada__n_estimators': 50, 'dt__max_depth': 20, 'final_estimator__C': 1, 'knn__n_neighbors': 7, 'nb__alpha': 10.0, 'rf__max_depth': None, 'rf__n_estimators': 10}	0.989958	0.9841	0.9866	0.986886	0.00239997	819
5.09962	0.852712	0.0672871	0.00294831	50	20	1	7	10	20	50	{'ada__n_estimators': 50, 'dt__max_depth': 20, 'final_estimator__C': 1, 'knn__n_neighbors': 7, 'nb__alpha': 10.0, 'rf__max_depth': 20, 'rf__n_estimators': 50}	0.989958	0.9841	0.9866	0.986886	0.00239997	819
2.44413	0.121371	0.0559025	0.000175678	50	20	10	5	0.5		10	{'ada__n_estimators': 50, 'dt__max_depth': 20, 'final_estimator__C': 10, 'knn__n_neighbors': 5, 'nb__alpha': 0.5, 'rf__max_depth': None, 'rf__n_estimators': 10}	0.989121	0.984937	0.9866	0.986886	0.00172012	819
5.15294	0.969511	0.0751958	0.000169152	100		1	3	0.01	10	10	{'ada__n_estimators': 100, 'dt__max_depth': None, 'final_estimator__C': 1, 'knn__n_neighbors': 3, 'nb__alpha': 0.01, 'rf__max_depth': 10, 'rf__n_estimators': 10}	0.989121	0.984937	0.9866	0.986886	0.00172012	819
8.27382	0.627471	0.137619	0.0438858	100		1	3	0.1	10	100	{'ada__n_estimators': 100, 'dt__max_depth': None, 'final_estimator__C': 1, 'knn__n_neighbors': 3, 'nb__alpha': 0.1, 'rf__max_depth': 10, 'rf__n_estimators': 100}	0.990795	0.983264	0.9866	0.986886	0.00308134	819
8.42559	0.984484	0.126851	0.0444135	100		1	3	0.1	20	100	{'ada__n_estimators': 100, 'dt__max_depth': None, 'final_estimator__C': 1, 'knn__n_neighbors': 3, 'nb__alpha': 0.1, 'rf__max_depth': 20, 'rf__n_estimators': 100}	0.990795	0.983264	0.9866	0.986886	0.00308134	819
4.33511	0.371022	0.108487	0.0344464	100		1	3	10	10	10	{'ada__n_estimators': 100, 'dt__max_depth': None, 'final_estimator__C': 1, 'knn__n_neighbors': 3, 'nb__alpha': 10.0, 'rf__max_depth': 10, 'rf__n_estimators': 10}	0.989958	0.9841	0.9866	0.986886	0.00239997	819
7.96483	1.10108	0.100487	0.00607883	100		1	5	0.1	10	100	{'ada__n_estimators': 100, 'dt__max_depth': None, 'final_estimator__C': 1, 'knn__n_neighbors': 5, 'nb__alpha': 0.1, 'rf__max_depth': 10, 'rf__n_estimators': 100}	0.989121	0.984937	0.9866	0.986886	0.00172012	819
7.28637	1.06367	0.0966932	0.00125323	100		1	5	0.5	20	100	{'ada__n_estimators': 100, 'dt__max_depth': None, 'final_estimator__C': 1, 'knn__n_neighbors': 5, 'nb__alpha': 0.5, 'rf__max_depth': 20, 'rf__n_estimators': 100}	0.989958	0.9841	0.9866	0.986886	0.00239997	819
6.05747	1.21481	0.0923462	0.00491521	100		1	7	1	20	50	{'ada__n_estimators': 100, 'dt__max_depth': None, 'final_estimator__C': 1, 'knn__n_neighbors': 7, 'nb__alpha': 1.0, 'rf__max_depth': 20, 'rf__n_estimators': 50}	0.989121	0.984937	0.9866	0.986886	0.00172012	819
6.33566	0.964829	0.0986141	0.019265	100		10	3	0.1		50	{'ada__n_estimators': 100, 'dt__max_depth': None, 'final_estimator__C': 10, 'knn__n_neighbors': 3, 'nb__alpha': 0.1, 'rf__max_depth': None, 'rf__n_estimators': 50}	0.991632	0.982427	0.9866	0.986886	0.00376339	819
6.14579	0.958584	0.0866213	0.00206332	100		10	5	0.5		50	{'ada__n_estimators': 100, 'dt__max_depth': None, 'final_estimator__C': 10, 'knn__n_neighbors': 5, 'nb__alpha': 0.5, 'rf__max_depth': None, 'rf__n_estimators': 50}	0.989958	0.9841	0.9866	0.986886	0.00239997	819
5.28747	0.202216	0.120324	0.026851	100	10	1	3	0.5	20	50	{'ada__n_estimators': 100, 'dt__max_depth': 10, 'final_estimator__C': 1, 'knn__n_neighbors': 3, 'nb__alpha': 0.5, 'rf__max_depth': 20, 'rf__n_estimators': 50}	0.989958	0.9841	0.9866	0.986886	0.00239997	819
7.6924	1.08846	0.0975177	0.0026024	100	10	1	3	10	20	100	{'ada__n_estimators': 100, 'dt__max_depth': 10, 'final_estimator__C': 1, 'knn__n_neighbors': 3, 'nb__alpha': 10.0, 'rf__max_depth': 20, 'rf__n_estimators': 100}	0.990795	0.983264	0.9866	0.986886	0.00308134	819
8.30174	0.501816	0.14006	0.0509684	100	10	1	5	0.5	10	100	{'ada__n_estimators': 100, 'dt__max_depth': 10, 'final_estimator__C': 1, 'knn__n_neighbors': 5, 'nb__alpha': 0.5, 'rf__max_depth': 10, 'rf__n_estimators': 100}	0.990795	0.983264	0.9866	0.986886	0.00308134	819
4.23257	0.211884	0.0908506	0.010994	100	10	1	7	0.01	20	10	{'ada__n_estimators': 100, 'dt__max_depth': 10, 'final_estimator__C': 1, 'knn__n_neighbors': 7, 'nb__alpha': 0.01, 'rf__max_depth': 20, 'rf__n_estimators': 10}	0.990795	0.983264	0.9866	0.986886	0.00308134	819
7.44354	1.27407	0.0968857	0.00161323	100	10	1	7	10		100	{'ada__n_estimators': 100, 'dt__max_depth': 10, 'final_estimator__C': 1, 'knn__n_neighbors': 7, 'nb__alpha': 10.0, 'rf__max_depth': None, 'rf__n_estimators': 100}	0.989958	0.9841	0.9866	0.986886	0.00239997	819
5.29294	0.86294	0.135894	0.0386134	100	10	10	5	0.1	20	10	{'ada__n_estimators': 100, 'dt__max_depth': 10, 'final_estimator__C': 10, 'knn__n_neighbors': 5, 'nb__alpha': 0.1, 'rf__max_depth': 20, 'rf__n_estimators': 10}	0.992469	0.98159	0.9866	0.986886	0.00444581	819
6.1714	1.19823	0.093132	0.011001	100	20	1	3	10		50	{'ada__n_estimators': 100, 'dt__max_depth': 20, 'final_estimator__C': 1, 'knn__n_neighbors': 3, 'nb__alpha': 10.0, 'rf__max_depth': None, 'rf__n_estimators': 50}	0.989958	0.9841	0.9866	0.986886	0.00239997	819
5.23166	0.354965	0.102803	0.0398203	100	20	1	3	10	10	10	{'ada__n_estimators': 100, 'dt__max_depth': 20, 'final_estimator__C': 1, 'knn__n_neighbors': 3, 'nb__alpha': 10.0, 'rf__max_depth': 10, 'rf__n_estimators': 10}	0.990795	0.983264	0.9866	0.986886	0.00308134	819
8.33624	0.849345	0.136187	0.0360197	100	20	1	7	1		100	{'ada__n_estimators': 100, 'dt__max_depth': 20, 'final_estimator__C': 1, 'knn__n_neighbors': 7, 'nb__alpha': 1.0, 'rf__max_depth': None, 'rf__n_estimators': 100}	0.989121	0.984937	0.9866	0.986886	0.00172012	819
5.50045	0.594484	0.106732	0.0355987	100	20	10	5	0.1	10	10	{'ada__n_estimators': 100, 'dt__max_depth': 20, 'final_estimator__C': 10, 'knn__n_neighbors': 5, 'nb__alpha': 0.1, 'rf__max_depth': 10, 'rf__n_estimators': 10}	0.988285	0.985774	0.9866	0.986886	0.00104471	819
5.19372	0.871793	0.129828	0.0378528	100	20	10	7	1	20	10	{'ada__n_estimators': 100, 'dt__max_depth': 20, 'final_estimator__C': 10, 'knn__n_neighbors': 7, 'nb__alpha': 1.0, 'rf__max_depth': 20, 'rf__n_estimators': 10}	0.989121	0.984937	0.9866	0.986886	0.00172012	819
3.28437	0.0507506	0.0624692	0.000644752	50		1	3	1	20	50	{'ada__n_estimators': 50, 'dt__max_depth': None, 'final_estimator__C': 1, 'knn__n_neighbors': 3, 'nb__alpha': 1.0, 'rf__max_depth': 20, 'rf__n_estimators': 50}	0.989121	0.985774	0.985762	0.986886	0.00158074	862
6.61991	0.839025	0.0960712	0.0321703	50	10	1	5	0.01	10	100	{'ada__n_estimators': 50, 'dt__max_depth': 10, 'final_estimator__C': 1, 'knn__n_neighbors': 5, 'nb__alpha': 0.01, 'rf__max_depth': 10, 'rf__n_estimators': 100}	0.992469	0.982427	0.985762	0.986886	0.00417586	862
5.63594	1.05838	0.0749226	0.00128579	50	10	1	7	0.5	10	100	{'ada__n_estimators': 50, 'dt__max_depth': 10, 'final_estimator__C': 1, 'knn__n_neighbors': 7, 'nb__alpha': 0.5, 'rf__max_depth': 10, 'rf__n_estimators': 100}	0.989121	0.985774	0.985762	0.986886	0.00158074	862
3.45876	0.0286702	0.0665157	0.00291586	50	10	10	7	0.01	20	50	{'ada__n_estimators': 50, 'dt__max_depth': 10, 'final_estimator__C': 10, 'knn__n_neighbors': 7, 'nb__alpha': 0.01, 'rf__max_depth': 20, 'rf__n_estimators': 50}	0.989121	0.985774	0.985762	0.986886	0.00158074	862
7.32603	1.38065	0.125159	0.0408428	100		1	7	0.5	20	50	{'ada__n_estimators': 100, 'dt__max_depth': None, 'final_estimator__C': 1, 'knn__n_neighbors': 7, 'nb__alpha': 0.5, 'rf__max_depth': 20, 'rf__n_estimators': 50}	0.992469	0.982427	0.985762	0.986886	0.00417586	862
6.7125	1.08113	0.115029	0.0414424	100	10	1	3	10		50	{'ada__n_estimators': 100, 'dt__max_depth': 10, 'final_estimator__C': 1, 'knn__n_neighbors': 3, 'nb__alpha': 10.0, 'rf__max_depth': None, 'rf__n_estimators': 50}	0.988285	0.986611	0.985762	0.986886	0.00104795	862
9.28431	0.947615	0.146421	0.0499104	100	20	1	5	0.1	20	100	{'ada__n_estimators': 100, 'dt__max_depth': 20, 'final_estimator__C': 1, 'knn__n_neighbors': 5, 'nb__alpha': 0.1, 'rf__max_depth': 20, 'rf__n_estimators': 100}	0.989121	0.985774	0.985762	0.986886	0.00158074	862
6.81185	1.06569	0.0868345	0.00233544	100	20	1	7	1	10	50	{'ada__n_estimators': 100, 'dt__max_depth': 20, 'final_estimator__C': 1, 'knn__n_neighbors': 7, 'nb__alpha': 1.0, 'rf__max_depth': 10, 'rf__n_estimators': 50}	0.988285	0.986611	0.985762	0.986886	0.00104795	862
4.95	0.464436	0.0909203	0.0158675	50		1	3	1	10	100	{'ada__n_estimators': 50, 'dt__max_depth': None, 'final_estimator__C': 1, 'knn__n_neighbors': 3, 'nb__alpha': 1.0, 'rf__max_depth': 10, 'rf__n_estimators': 100}	0.989958	0.984937	0.985762	0.986886	0.0021984	870
4.80338	0.248359	0.103829	0.0294322	50		1	7	1	10	50	{'ada__n_estimators': 50, 'dt__max_depth': None, 'final_estimator__C': 1, 'knn__n_neighbors': 7, 'nb__alpha': 1.0, 'rf__max_depth': 10, 'rf__n_estimators': 50}	0.990795	0.9841	0.985762	0.986886	0.0028462	870
6.54855	1.19099	0.103728	0.0408875	50	10	1	5	10	10	100	{'ada__n_estimators': 50, 'dt__max_depth': 10, 'final_estimator__C': 1, 'knn__n_neighbors': 5, 'nb__alpha': 10.0, 'rf__max_depth': 10, 'rf__n_estimators': 100}	0.989958	0.984937	0.985762	0.986886	0.0021984	870
5.44569	0.664786	0.133542	0.0417064	50	10	1	7	0.01	10	100	{'ada__n_estimators': 50, 'dt__max_depth': 10, 'final_estimator__C': 1, 'knn__n_neighbors': 7, 'nb__alpha': 0.01, 'rf__max_depth': 10, 'rf__n_estimators': 100}	0.989958	0.984937	0.985762	0.986886	0.0021984	870
3.67039	0.278081	0.0648976	0.0107731	50	10	1	7	1		10	{'ada__n_estimators': 50, 'dt__max_depth': 10, 'final_estimator__C': 1, 'knn__n_neighbors': 7, 'nb__alpha': 1.0, 'rf__max_depth': None, 'rf__n_estimators': 10}	0.989958	0.984937	0.985762	0.986886	0.0021984	870
2.50936	0.206151	0.0553362	0.000528448	50	10	10	5	10	20	10	{'ada__n_estimators': 50, 'dt__max_depth': 10, 'final_estimator__C': 10, 'knn__n_neighbors': 5, 'nb__alpha': 10.0, 'rf__max_depth': 20, 'rf__n_estimators': 10}	0.990795	0.9841	0.985762	0.986886	0.0028462	870
2.75802	0.302481	0.0792774	0.0177704	50	20	1	3	1	10	10	{'ada__n_estimators': 50, 'dt__max_depth': 20, 'final_estimator__C': 1, 'knn__n_neighbors': 3, 'nb__alpha': 1.0, 'rf__max_depth': 10, 'rf__n_estimators': 10}	0.989958	0.984937	0.985762	0.986886	0.0021984	870
5.6016	0.931028	0.0745895	0.00213254	50	20	1	3	10	10	100	{'ada__n_estimators': 50, 'dt__max_depth': 20, 'final_estimator__C': 1, 'knn__n_neighbors': 3, 'nb__alpha': 10.0, 'rf__max_depth': 10, 'rf__n_estimators': 100}	0.989958	0.984937	0.985762	0.986886	0.0021984	870
8.21826	1.14226	0.128115	0.0426308	100		1	3	0.5		100	{'ada__n_estimators': 100, 'dt__max_depth': None, 'final_estimator__C': 1, 'knn__n_neighbors': 3, 'nb__alpha': 0.5, 'rf__max_depth': None, 'rf__n_estimators': 100}	0.991632	0.983264	0.985762	0.986886	0.00350749	870
8.13424	1.03515	0.133983	0.0465631	100		1	7	0.5		100	{'ada__n_estimators': 100, 'dt__max_depth': None, 'final_estimator__C': 1, 'knn__n_neighbors': 7, 'nb__alpha': 0.5, 'rf__max_depth': None, 'rf__n_estimators': 100}	0.991632	0.983264	0.985762	0.986886	0.00350749	870
6.4914	0.893083	0.089761	0.00435201	100		10	3	10	20	50	{'ada__n_estimators': 100, 'dt__max_depth': None, 'final_estimator__C': 10, 'knn__n_neighbors': 3, 'nb__alpha': 10.0, 'rf__max_depth': 20, 'rf__n_estimators': 50}	0.991632	0.983264	0.985762	0.986886	0.00350749	870
7.7337	1.02871	0.130459	0.0459199	100	10	1	3	0.5		100	{'ada__n_estimators': 100, 'dt__max_depth': 10, 'final_estimator__C': 1, 'knn__n_neighbors': 3, 'nb__alpha': 0.5, 'rf__max_depth': None, 'rf__n_estimators': 100}	0.991632	0.983264	0.985762	0.986886	0.00350749	870
6.92783	0.788481	0.118956	0.0430602	100	10	1	5	1	10	50	{'ada__n_estimators': 100, 'dt__max_depth': 10, 'final_estimator__C': 1, 'knn__n_neighbors': 5, 'nb__alpha': 1.0, 'rf__max_depth': 10, 'rf__n_estimators': 50}	0.989958	0.984937	0.985762	0.986886	0.0021984	870
6.59293	1.04459	0.0852481	0.000706621	100	10	1	7	0.5	20	50	{'ada__n_estimators': 100, 'dt__max_depth': 10, 'final_estimator__C': 1, 'knn__n_neighbors': 7, 'nb__alpha': 0.5, 'rf__max_depth': 20, 'rf__n_estimators': 50}	0.989958	0.984937	0.985762	0.986886	0.0021984	870
7.63577	0.979929	0.129037	0.0429117	100	20	1	3	10		100	{'ada__n_estimators': 100, 'dt__max_depth': 20, 'final_estimator__C': 1, 'knn__n_neighbors': 3, 'nb__alpha': 10.0, 'rf__max_depth': None, 'rf__n_estimators': 100}	0.989958	0.984937	0.985762	0.986886	0.0021984	870
6.17842	0.939177	0.0846279	0.00132324	100	20	1	5	1		50	{'ada__n_estimators': 100, 'dt__max_depth': 20, 'final_estimator__C': 1, 'knn__n_neighbors': 5, 'nb__alpha': 1.0, 'rf__max_depth': None, 'rf__n_estimators': 50}	0.989958	0.984937	0.985762	0.986886	0.0021984	870
5.59913	0.593153	0.116711	0.0459798	100	20	1	5	10	20	50	{'ada__n_estimators': 100, 'dt__max_depth': 20, 'final_estimator__C': 1, 'knn__n_neighbors': 5, 'nb__alpha': 10.0, 'rf__max_depth': 20, 'rf__n_estimators': 50}	0.990795	0.9841	0.985762	0.986886	0.0028462	870
4.08356	0.040657	0.108041	0.0381799	100	20	1	7	0.01	20	10	{'ada__n_estimators': 100, 'dt__max_depth': 20, 'final_estimator__C': 1, 'knn__n_neighbors': 7, 'nb__alpha': 0.01, 'rf__max_depth': 20, 'rf__n_estimators': 10}	0.989958	0.984937	0.985762	0.986886	0.0021984	870
4.67802	0.213382	0.0934042	0.0231258	50	20	1	3	1		50	{'ada__n_estimators': 50, 'dt__max_depth': 20, 'final_estimator__C': 1, 'knn__n_neighbors': 3, 'nb__alpha': 1.0, 'rf__max_depth': None, 'rf__n_estimators': 50}	0.991632	0.9841	0.984925	0.986886	0.00337289	888
5.35193	0.904251	0.117125	0.0384575	100		1	3	0.1	10	10	{'ada__n_estimators': 100, 'dt__max_depth': None, 'final_estimator__C': 1, 'knn__n_neighbors': 3, 'nb__alpha': 0.1, 'rf__max_depth': 10, 'rf__n_estimators': 10}	0.992469	0.983264	0.984925	0.986886	0.0040056	888
8.08964	0.719492	0.130429	0.0482792	100		1	5	0.1	20	100	{'ada__n_estimators': 100, 'dt__max_depth': None, 'final_estimator__C': 1, 'knn__n_neighbors': 5, 'nb__alpha': 0.1, 'rf__max_depth': 20, 'rf__n_estimators': 100}	0.990795	0.984937	0.984925	0.986886	0.00276434	888
7.52764	1.272	0.0984121	0.00233912	100	10	1	3	0.01		100	{'ada__n_estimators': 100, 'dt__max_depth': 10, 'final_estimator__C': 1, 'knn__n_neighbors': 3, 'nb__alpha': 0.01, 'rf__max_depth': None, 'rf__n_estimators': 100}	0.989121	0.986611	0.984925	0.986886	0.00172428	888
5.89912	0.833815	0.101268	0.00839566	100	10	1	5	0.5	10	50	{'ada__n_estimators': 100, 'dt__max_depth': 10, 'final_estimator__C': 1, 'knn__n_neighbors': 5, 'nb__alpha': 0.5, 'rf__max_depth': 10, 'rf__n_estimators': 50}	0.990795	0.984937	0.984925	0.986886	0.00276434	888
4.33964	0.249438	0.0780319	0.0015024	100	10	1	5	1	10	10	{'ada__n_estimators': 100, 'dt__max_depth': 10, 'final_estimator__C': 1, 'knn__n_neighbors': 5, 'nb__alpha': 1.0, 'rf__max_depth': 10, 'rf__n_estimators': 10}	0.989958	0.985774	0.984925	0.986886	0.00220012	888
5.77538	0.421643	0.0877409	0.001037	100	10	1	7	10	20	50	{'ada__n_estimators': 100, 'dt__max_depth': 10, 'final_estimator__C': 1, 'knn__n_neighbors': 7, 'nb__alpha': 10.0, 'rf__max_depth': 20, 'rf__n_estimators': 50}	0.989958	0.985774	0.984925	0.986886	0.00220012	888
6.11655	0.684743	0.0883959	0.00167051	100	20	1	5	0.01		50	{'ada__n_estimators': 100, 'dt__max_depth': 20, 'final_estimator__C': 1, 'knn__n_neighbors': 5, 'nb__alpha': 0.01, 'rf__max_depth': None, 'rf__n_estimators': 50}	0.990795	0.984937	0.984925	0.986886	0.00276434	888
4.48423	0.752631	0.0649094	0.00346808	50	10	1	3	0.01		50	{'ada__n_estimators': 50, 'dt__max_depth': 10, 'final_estimator__C': 1, 'knn__n_neighbors': 3, 'nb__alpha': 0.01, 'rf__max_depth': None, 'rf__n_estimators': 50}	0.991632	0.984937	0.984087	0.986885	0.00337412	896
4.78196	0.93597	0.0782247	0.00236046	100	20	10	3	1		10	{'ada__n_estimators': 100, 'dt__max_depth': 20, 'final_estimator__C': 10, 'knn__n_neighbors': 3, 'nb__alpha': 1.0, 'rf__max_depth': None, 'rf__n_estimators': 10}	0.989958	0.986611	0.984087	0.986885	0.0024047	896
2.31076	0.0311055	0.0558598	0.00131802	50		10	5	0.01		10	{'ada__n_estimators': 50, 'dt__max_depth': None, 'final_estimator__C': 10, 'knn__n_neighbors': 5, 'nb__alpha': 0.01, 'rf__max_depth': None, 'rf__n_estimators': 10}	0.988285	0.982427	0.989112	0.986608	0.00297571	898
4.63135	1.12165	0.142278	0.0331958	50		10	7	0.5	20	10	{'ada__n_estimators': 50, 'dt__max_depth': None, 'final_estimator__C': 10, 'knn__n_neighbors': 7, 'nb__alpha': 0.5, 'rf__max_depth': 20, 'rf__n_estimators': 10}	0.989121	0.98159	0.989112	0.986608	0.00354818	898
2.30359	0.0243191	0.0545415	0.000513052	50	20	10	5	1	20	10	{'ada__n_estimators': 50, 'dt__max_depth': 20, 'final_estimator__C': 10, 'knn__n_neighbors': 5, 'nb__alpha': 1.0, 'rf__max_depth': 20, 'rf__n_estimators': 10}	0.987448	0.983264	0.989112	0.986608	0.00246044	898
5.43707	0.232215	0.0888294	0.0121866	100	10	1	3	0.01		10	{'ada__n_estimators': 100, 'dt__max_depth': 10, 'final_estimator__C': 1, 'knn__n_neighbors': 3, 'nb__alpha': 0.01, 'rf__max_depth': None, 'rf__n_estimators': 10}	0.986611	0.9841	0.989112	0.986608	0.00204606	898
3.6624	0.48078	0.0658167	0.00594656	50		1	3	0.1		50	{'ada__n_estimators': 50, 'dt__max_depth': None, 'final_estimator__C': 1, 'knn__n_neighbors': 3, 'nb__alpha': 0.1, 'rf__max_depth': None, 'rf__n_estimators': 50}	0.989121	0.982427	0.988275	0.986608	0.00297643	902
2.33521	0.0272464	0.0569551	0.00225373	50	10	10	7	0.5	20	10	{'ada__n_estimators': 50, 'dt__max_depth': 10, 'final_estimator__C': 10, 'knn__n_neighbors': 7, 'nb__alpha': 0.5, 'rf__max_depth': 20, 'rf__n_estimators': 10}	0.989958	0.98159	0.988275	0.986608	0.00361396	902
2.32149	0.0144954	0.0544628	0.000876377	50	20	10	3	10	20	10	{'ada__n_estimators': 50, 'dt__max_depth': 20, 'final_estimator__C': 10, 'knn__n_neighbors': 3, 'nb__alpha': 10.0, 'rf__max_depth': 20, 'rf__n_estimators': 10}	0.989958	0.98159	0.988275	0.986608	0.00361396	902
2.36796	0.0779333	0.0788207	0.0321312	50	20	10	7	10	20	10	{'ada__n_estimators': 50, 'dt__max_depth': 20, 'final_estimator__C': 10, 'knn__n_neighbors': 7, 'nb__alpha': 10.0, 'rf__max_depth': 20, 'rf__n_estimators': 10}	0.986611	0.984937	0.988275	0.986608	0.00136252	902
7.64061	1.4409	0.129982	0.038444	100		1	7	0.01		50	{'ada__n_estimators': 100, 'dt__max_depth': None, 'final_estimator__C': 1, 'knn__n_neighbors': 7, 'nb__alpha': 0.01, 'rf__max_depth': None, 'rf__n_estimators': 50}	0.988285	0.983264	0.988275	0.986608	0.00236457	902
4.54668	0.62907	0.0890218	0.0106927	100	10	1	3	10		10	{'ada__n_estimators': 100, 'dt__max_depth': 10, 'final_estimator__C': 1, 'knn__n_neighbors': 3, 'nb__alpha': 10.0, 'rf__max_depth': None, 'rf__n_estimators': 10}	0.989958	0.98159	0.988275	0.986608	0.00361396	902
5.65366	0.601326	0.0851282	0.00101283	100	10	10	7	0.5		50	{'ada__n_estimators': 100, 'dt__max_depth': 10, 'final_estimator__C': 10, 'knn__n_neighbors': 7, 'nb__alpha': 0.5, 'rf__max_depth': None, 'rf__n_estimators': 50}	0.989121	0.982427	0.988275	0.986608	0.00297643	902
4.63236	0.761595	0.0771355	0.0011054	100	20	1	3	0.01	20	10	{'ada__n_estimators': 100, 'dt__max_depth': 20, 'final_estimator__C': 1, 'knn__n_neighbors': 3, 'nb__alpha': 0.01, 'rf__max_depth': 20, 'rf__n_estimators': 10}	0.988285	0.983264	0.988275	0.986608	0.00236457	902
5.77185	0.842062	0.0982819	0.0304537	100	20	1	3	0.1	10	10	{'ada__n_estimators': 100, 'dt__max_depth': 20, 'final_estimator__C': 1, 'knn__n_neighbors': 3, 'nb__alpha': 0.1, 'rf__max_depth': 10, 'rf__n_estimators': 10}	0.988285	0.983264	0.988275	0.986608	0.00236457	902
4.90098	0.438062	0.11056	0.0271836	100	20	1	7	1		10	{'ada__n_estimators': 100, 'dt__max_depth': 20, 'final_estimator__C': 1, 'knn__n_neighbors': 7, 'nb__alpha': 1.0, 'rf__max_depth': None, 'rf__n_estimators': 10}	0.989958	0.98159	0.988275	0.986608	0.00361396	902
4.05787	0.0458867	0.0760291	0.00237119	100	20	10	3	0.5	10	10	{'ada__n_estimators': 100, 'dt__max_depth': 20, 'final_estimator__C': 10, 'knn__n_neighbors': 3, 'nb__alpha': 0.5, 'rf__max_depth': 10, 'rf__n_estimators': 10}	0.989121	0.982427	0.988275	0.986608	0.00297643	902
3.31915	0.0218803	0.0642147	0.0016573	50		1	3	0.01	20	50	{'ada__n_estimators': 50, 'dt__max_depth': None, 'final_estimator__C': 1, 'knn__n_neighbors': 3, 'nb__alpha': 0.01, 'rf__max_depth': 20, 'rf__n_estimators': 50}	0.989958	0.982427	0.987437	0.986607	0.00313016	913
2.45684	0.167211	0.0766914	0.0290791	50	10	1	3	0.5	10	10	{'ada__n_estimators': 50, 'dt__max_depth': 10, 'final_estimator__C': 1, 'knn__n_neighbors': 3, 'nb__alpha': 0.5, 'rf__max_depth': 10, 'rf__n_estimators': 10}	0.989958	0.982427	0.987437	0.986607	0.00313016	913
2.30769	0.0288632	0.0553715	0.000712356	50	10	10	5	0.5	10	10	{'ada__n_estimators': 50, 'dt__max_depth': 10, 'final_estimator__C': 10, 'knn__n_neighbors': 5, 'nb__alpha': 0.5, 'rf__max_depth': 10, 'rf__n_estimators': 10}	0.986611	0.985774	0.987437	0.986607	0.000678973	913
4.11453	0.046113	0.0847057	0.00741903	100		1	5	10	20	10	{'ada__n_estimators': 100, 'dt__max_depth': None, 'final_estimator__C': 1, 'knn__n_neighbors': 5, 'nb__alpha': 10.0, 'rf__max_depth': 20, 'rf__n_estimators': 10}	0.989958	0.982427	0.987437	0.986607	0.00313016	913
5.64013	0.700586	0.100896	0.034933	100		10	3	10		10	{'ada__n_estimators': 100, 'dt__max_depth': None, 'final_estimator__C': 10, 'knn__n_neighbors': 3, 'nb__alpha': 10.0, 'rf__max_depth': None, 'rf__n_estimators': 10}	0.988285	0.9841	0.987437	0.986607	0.00180612	913
4.35975	0.374129	0.0770175	0.000412392	100		10	5	0.01	10	10	{'ada__n_estimators': 100, 'dt__max_depth': None, 'final_estimator__C': 10, 'knn__n_neighbors': 5, 'nb__alpha': 0.01, 'rf__max_depth': 10, 'rf__n_estimators': 10}	0.989958	0.982427	0.987437	0.986607	0.00313016	913
7.61954	0.694065	0.118232	0.0263199	100	10	1	3	0.1	20	100	{'ada__n_estimators': 100, 'dt__max_depth': 10, 'final_estimator__C': 1, 'knn__n_neighbors': 3, 'nb__alpha': 0.1, 'rf__max_depth': 20, 'rf__n_estimators': 100}	0.989958	0.982427	0.987437	0.986607	0.00313016	913
9.36631	2.0129	0.130758	0.0497329	100	10	1	3	1	20	100	{'ada__n_estimators': 100, 'dt__max_depth': 10, 'final_estimator__C': 1, 'knn__n_neighbors': 3, 'nb__alpha': 1.0, 'rf__max_depth': 20, 'rf__n_estimators': 100}	0.989121	0.983264	0.987437	0.986607	0.00246235	913
7.47306	1.10769	0.132245	0.0432341	100	10	1	7	0.1	10	100	{'ada__n_estimators': 100, 'dt__max_depth': 10, 'final_estimator__C': 1, 'knn__n_neighbors': 7, 'nb__alpha': 0.1, 'rf__max_depth': 10, 'rf__n_estimators': 100}	0.988285	0.9841	0.987437	0.986607	0.00180612	913
4.09486	0.0191644	0.0774312	0.0011295	100	10	1	7	1		10	{'ada__n_estimators': 100, 'dt__max_depth': 10, 'final_estimator__C': 1, 'knn__n_neighbors': 7, 'nb__alpha': 1.0, 'rf__max_depth': None, 'rf__n_estimators': 10}	0.990795	0.98159	0.987437	0.986607	0.00380347	913
4.28029	0.305437	0.0769057	0.00139429	100	10	10	3	0.5	20	10	{'ada__n_estimators': 100, 'dt__max_depth': 10, 'final_estimator__C': 10, 'knn__n_neighbors': 3, 'nb__alpha': 0.5, 'rf__max_depth': 20, 'rf__n_estimators': 10}	0.988285	0.9841	0.987437	0.986607	0.00180612	913
5.7043	0.737624	0.105509	0.0399898	100	10	10	7	0.1	10	10	{'ada__n_estimators': 100, 'dt__max_depth': 10, 'final_estimator__C': 10, 'knn__n_neighbors': 7, 'nb__alpha': 0.1, 'rf__max_depth': 10, 'rf__n_estimators': 10}	0.989121	0.983264	0.987437	0.986607	0.00246235	913
6.59577	0.254302	0.140825	0.0393523	100	20	1	3	0.01	10	50	{'ada__n_estimators': 100, 'dt__max_depth': 20, 'final_estimator__C': 1, 'knn__n_neighbors': 3, 'nb__alpha': 0.01, 'rf__max_depth': 10, 'rf__n_estimators': 50}	0.989121	0.983264	0.987437	0.986607	0.00246235	913
5.4883	1.02522	0.0846782	0.0120927	100	20	1	3	10		10	{'ada__n_estimators': 100, 'dt__max_depth': 20, 'final_estimator__C': 1, 'knn__n_neighbors': 3, 'nb__alpha': 10.0, 'rf__max_depth': None, 'rf__n_estimators': 10}	0.988285	0.9841	0.987437	0.986607	0.00180612	913
5.0161	1.11782	0.0754097	0.000504804	100	20	10	3	0.01		10	{'ada__n_estimators': 100, 'dt__max_depth': 20, 'final_estimator__C': 10, 'knn__n_neighbors': 3, 'nb__alpha': 0.01, 'rf__max_depth': None, 'rf__n_estimators': 10}	0.989121	0.983264	0.987437	0.986607	0.00246235	913
4.9777	1.22156	0.0839094	0.00822909	100	20	10	7	0.5	10	10	{'ada__n_estimators': 100, 'dt__max_depth': 20, 'final_estimator__C': 10, 'knn__n_neighbors': 7, 'nb__alpha': 0.5, 'rf__max_depth': 10, 'rf__n_estimators': 10}	0.989958	0.982427	0.987437	0.986607	0.00313016	913
6.20107	1.07304	0.0991602	0.0360266	50		1	5	0.5		100	{'ada__n_estimators': 50, 'dt__max_depth': None, 'final_estimator__C': 1, 'knn__n_neighbors': 5, 'nb__alpha': 0.5, 'rf__max_depth': None, 'rf__n_estimators': 100}	0.989958	0.983264	0.9866	0.986607	0.00273305	929
5.69431	1.18164	0.0732713	0.00220671	50		1	5	10		100	{'ada__n_estimators': 50, 'dt__max_depth': None, 'final_estimator__C': 1, 'knn__n_neighbors': 5, 'nb__alpha': 10.0, 'rf__max_depth': None, 'rf__n_estimators': 100}	0.990795	0.982427	0.9866	0.986607	0.00341631	929
5.14668	0.518798	0.0757169	0.00161721	50		1	7	10	20	100	{'ada__n_estimators': 50, 'dt__max_depth': None, 'final_estimator__C': 1, 'knn__n_neighbors': 7, 'nb__alpha': 10.0, 'rf__max_depth': 20, 'rf__n_estimators': 100}	0.990795	0.982427	0.9866	0.986607	0.00341631	929
2.21542	0.0191154	0.0534974	0.000349355	50		10	3	0.1		10	{'ada__n_estimators': 50, 'dt__max_depth': None, 'final_estimator__C': 10, 'knn__n_neighbors': 3, 'nb__alpha': 0.1, 'rf__max_depth': None, 'rf__n_estimators': 10}	0.988285	0.984937	0.9866	0.986607	0.00136653	929
3.5508	0.163037	0.0839382	0.0163604	50	10	1	3	1		50	{'ada__n_estimators': 50, 'dt__max_depth': 10, 'final_estimator__C': 1, 'knn__n_neighbors': 3, 'nb__alpha': 1.0, 'rf__max_depth': None, 'rf__n_estimators': 50}	0.989121	0.9841	0.9866	0.986607	0.00204979	929
2.32459	0.0342275	0.0578799	0.00319444	50	10	1	5	0.1		10	{'ada__n_estimators': 50, 'dt__max_depth': 10, 'final_estimator__C': 1, 'knn__n_neighbors': 5, 'nb__alpha': 0.1, 'rf__max_depth': None, 'rf__n_estimators': 10}	0.988285	0.984937	0.9866	0.986607	0.00136653	929
3.54755	0.050788	0.0713336	0.00866623	50	10	1	7	0.5		50	{'ada__n_estimators': 50, 'dt__max_depth': 10, 'final_estimator__C': 1, 'knn__n_neighbors': 7, 'nb__alpha': 0.5, 'rf__max_depth': None, 'rf__n_estimators': 50}	0.989958	0.983264	0.9866	0.986607	0.00273305	929
3.4852	0.0982102	0.0869112	0.0296469	50	10	1	7	10	10	50	{'ada__n_estimators': 50, 'dt__max_depth': 10, 'final_estimator__C': 1, 'knn__n_neighbors': 7, 'nb__alpha': 10.0, 'rf__max_depth': 10, 'rf__n_estimators': 50}	0.989958	0.983264	0.9866	0.986607	0.00273305	929
2.32784	0.0254713	0.0543533	0.00098274	50	10	10	3	1	20	10	{'ada__n_estimators': 50, 'dt__max_depth': 10, 'final_estimator__C': 10, 'knn__n_neighbors': 3, 'nb__alpha': 1.0, 'rf__max_depth': 20, 'rf__n_estimators': 10}	0.989121	0.9841	0.9866	0.986607	0.00204979	929
3.79046	0.600793	0.0783648	0.0269025	50	10	10	5	0.1	20	10	{'ada__n_estimators': 50, 'dt__max_depth': 10, 'final_estimator__C': 10, 'knn__n_neighbors': 5, 'nb__alpha': 0.1, 'rf__max_depth': 20, 'rf__n_estimators': 10}	0.987448	0.985774	0.9866	0.986607	0.000683281	929
4.47885	0.72938	0.116147	0.019144	50	20	1	3	10	10	50	{'ada__n_estimators': 50, 'dt__max_depth': 20, 'final_estimator__C': 1, 'knn__n_neighbors': 3, 'nb__alpha': 10.0, 'rf__max_depth': 10, 'rf__n_estimators': 50}	0.989958	0.983264	0.9866	0.986607	0.00273305	929
3.42249	0.0814949	0.0789566	0.0225394	50	20	1	5	0.01	10	50	{'ada__n_estimators': 50, 'dt__max_depth': 20, 'final_estimator__C': 1, 'knn__n_neighbors': 5, 'nb__alpha': 0.01, 'rf__max_depth': 10, 'rf__n_estimators': 50}	0.989958	0.983264	0.9866	0.986607	0.00273305	929
4.88573	0.114951	0.0989227	0.0165791	50	20	1	5	0.1		100	{'ada__n_estimators': 50, 'dt__max_depth': 20, 'final_estimator__C': 1, 'knn__n_neighbors': 5, 'nb__alpha': 0.1, 'rf__max_depth': None, 'rf__n_estimators': 100}	0.989121	0.9841	0.9866	0.986607	0.00204979	929
5.06358	0.128427	0.0920911	0.0196572	50	20	1	7	0.1		100	{'ada__n_estimators': 50, 'dt__max_depth': 20, 'final_estimator__C': 1, 'knn__n_neighbors': 7, 'nb__alpha': 0.1, 'rf__max_depth': None, 'rf__n_estimators': 100}	0.989121	0.9841	0.9866	0.986607	0.00204979	929
3.60989	0.0846048	0.0669187	0.00323108	50	20	1	7	0.1	10	50	{'ada__n_estimators': 50, 'dt__max_depth': 20, 'final_estimator__C': 1, 'knn__n_neighbors': 7, 'nb__alpha': 0.1, 'rf__max_depth': 10, 'rf__n_estimators': 50}	0.989121	0.9841	0.9866	0.986607	0.00204979	929
3.51052	0.792803	0.112347	0.0125072	50	20	1	7	1	20	10	{'ada__n_estimators': 50, 'dt__max_depth': 20, 'final_estimator__C': 1, 'knn__n_neighbors': 7, 'nb__alpha': 1.0, 'rf__max_depth': 20, 'rf__n_estimators': 10}	0.989121	0.9841	0.9866	0.986607	0.00204979	929
2.30935	0.00636454	0.0547644	0.00183122	50	20	10	3	10	10	10	{'ada__n_estimators': 50, 'dt__max_depth': 20, 'final_estimator__C': 10, 'knn__n_neighbors': 3, 'nb__alpha': 10.0, 'rf__max_depth': 10, 'rf__n_estimators': 10}	0.989121	0.9841	0.9866	0.986607	0.00204979	929
3.04865	0.503112	0.058335	0.00272106	50	20	10	5	0.01		10	{'ada__n_estimators': 50, 'dt__max_depth': 20, 'final_estimator__C': 10, 'knn__n_neighbors': 5, 'nb__alpha': 0.01, 'rf__max_depth': None, 'rf__n_estimators': 10}	0.990795	0.982427	0.9866	0.986607	0.00341631	929
2.43777	0.148457	0.055939	0.00116949	50	20	10	7	0.5	20	10	{'ada__n_estimators': 50, 'dt__max_depth': 20, 'final_estimator__C': 10, 'knn__n_neighbors': 7, 'nb__alpha': 0.5, 'rf__max_depth': 20, 'rf__n_estimators': 10}	0.990795	0.982427	0.9866	0.986607	0.00341631	929
7.64934	0.727318	0.0994827	0.00433843	100		1	3	0.01	10	100	{'ada__n_estimators': 100, 'dt__max_depth': None, 'final_estimator__C': 1, 'knn__n_neighbors': 3, 'nb__alpha': 0.01, 'rf__max_depth': 10, 'rf__n_estimators': 100}	0.989958	0.983264	0.9866	0.986607	0.00273305	929
6.06102	1.18987	0.0858487	0.00129301	100		1	3	0.01	20	50	{'ada__n_estimators': 100, 'dt__max_depth': None, 'final_estimator__C': 1, 'knn__n_neighbors': 3, 'nb__alpha': 0.01, 'rf__max_depth': 20, 'rf__n_estimators': 50}	0.989958	0.983264	0.9866	0.986607	0.00273305	929
6.53976	1.11211	0.1235	0.0474225	100		1	5	0.01	20	50	{'ada__n_estimators': 100, 'dt__max_depth': None, 'final_estimator__C': 1, 'knn__n_neighbors': 5, 'nb__alpha': 0.01, 'rf__max_depth': 20, 'rf__n_estimators': 50}	0.989121	0.9841	0.9866	0.986607	0.00204979	929
8.23693	0.583317	0.112553	0.0218673	100		1	5	0.5		100	{'ada__n_estimators': 100, 'dt__max_depth': None, 'final_estimator__C': 1, 'knn__n_neighbors': 5, 'nb__alpha': 0.5, 'rf__max_depth': None, 'rf__n_estimators': 100}	0.989958	0.983264	0.9866	0.986607	0.00273305	929
7.74078	0.837954	0.134655	0.0394355	100		1	7	0.5	10	100	{'ada__n_estimators': 100, 'dt__max_depth': None, 'final_estimator__C': 1, 'knn__n_neighbors': 7, 'nb__alpha': 0.5, 'rf__max_depth': 10, 'rf__n_estimators': 100}	0.989958	0.983264	0.9866	0.986607	0.00273305	929
6.81629	0.724657	0.146833	0.0410358	100		1	7	1		50	{'ada__n_estimators': 100, 'dt__max_depth': None, 'final_estimator__C': 1, 'knn__n_neighbors': 7, 'nb__alpha': 1.0, 'rf__max_depth': None, 'rf__n_estimators': 50}	0.989121	0.9841	0.9866	0.986607	0.00204979	929
4.04679	0.0293021	0.0765944	0.000480569	100		10	3	0.01	10	10	{'ada__n_estimators': 100, 'dt__max_depth': None, 'final_estimator__C': 10, 'knn__n_neighbors': 3, 'nb__alpha': 0.01, 'rf__max_depth': 10, 'rf__n_estimators': 10}	0.990795	0.982427	0.9866	0.986607	0.00341631	929
4.22084	0.150336	0.0779792	0.0029773	100		10	3	1		10	{'ada__n_estimators': 100, 'dt__max_depth': None, 'final_estimator__C': 10, 'knn__n_neighbors': 3, 'nb__alpha': 1.0, 'rf__max_depth': None, 'rf__n_estimators': 10}	0.989958	0.983264	0.9866	0.986607	0.00273305	929
4.07096	0.0391188	0.0796895	0.000624975	100		10	5	0.5	10	10	{'ada__n_estimators': 100, 'dt__max_depth': None, 'final_estimator__C': 10, 'knn__n_neighbors': 5, 'nb__alpha': 0.5, 'rf__max_depth': 10, 'rf__n_estimators': 10}	0.988285	0.984937	0.9866	0.986607	0.00136653	929
5.67882	0.640577	0.108993	0.0412706	100		10	7	10	10	10	{'ada__n_estimators': 100, 'dt__max_depth': None, 'final_estimator__C': 10, 'knn__n_neighbors': 7, 'nb__alpha': 10.0, 'rf__max_depth': 10, 'rf__n_estimators': 10}	0.989121	0.9841	0.9866	0.986607	0.00204979	929
6.75763	1.20601	0.0847742	0.000110311	100	10	1	3	0.1		50	{'ada__n_estimators': 100, 'dt__max_depth': 10, 'final_estimator__C': 1, 'knn__n_neighbors': 3, 'nb__alpha': 0.1, 'rf__max_depth': None, 'rf__n_estimators': 50}	0.988285	0.984937	0.9866	0.986607	0.00136653	929
7.65859	1.21112	0.130735	0.0409193	100	10	1	3	10	10	100	{'ada__n_estimators': 100, 'dt__max_depth': 10, 'final_estimator__C': 1, 'knn__n_neighbors': 3, 'nb__alpha': 10.0, 'rf__max_depth': 10, 'rf__n_estimators': 100}	0.989121	0.9841	0.9866	0.986607	0.00204979	929
5.90504	0.841452	0.116873	0.0459228	100	10	1	3	10	20	50	{'ada__n_estimators': 100, 'dt__max_depth': 10, 'final_estimator__C': 1, 'knn__n_neighbors': 3, 'nb__alpha': 10.0, 'rf__max_depth': 20, 'rf__n_estimators': 50}	0.988285	0.984937	0.9866	0.986607	0.00136653	929
7.47965	0.974485	0.125595	0.0374864	100	10	1	5	0.1	10	100	{'ada__n_estimators': 100, 'dt__max_depth': 10, 'final_estimator__C': 1, 'knn__n_neighbors': 5, 'nb__alpha': 0.1, 'rf__max_depth': 10, 'rf__n_estimators': 100}	0.989121	0.9841	0.9866	0.986607	0.00204979	929
4.07309	0.0147918	0.0758251	0.00282424	100	10	10	3	1		10	{'ada__n_estimators': 100, 'dt__max_depth': 10, 'final_estimator__C': 10, 'knn__n_neighbors': 3, 'nb__alpha': 1.0, 'rf__max_depth': None, 'rf__n_estimators': 10}	0.988285	0.984937	0.9866	0.986607	0.00136653	929
5.37231	0.990236	0.133635	0.0412387	100	10	10	5	0.01		10	{'ada__n_estimators': 100, 'dt__max_depth': 10, 'final_estimator__C': 10, 'knn__n_neighbors': 5, 'nb__alpha': 0.01, 'rf__max_depth': None, 'rf__n_estimators': 10}	0.990795	0.982427	0.9866	0.986607	0.00341631	929
4.61469	0.392118	0.0944264	0.0189995	100	10	10	7	0.5	10	10	{'ada__n_estimators': 100, 'dt__max_depth': 10, 'final_estimator__C': 10, 'knn__n_neighbors': 7, 'nb__alpha': 0.5, 'rf__max_depth': 10, 'rf__n_estimators': 10}	0.989121	0.9841	0.9866	0.986607	0.00204979	929
6.66878	1.08315	0.124615	0.0369588	100	20	1	5	0.1		50	{'ada__n_estimators': 100, 'dt__max_depth': 20, 'final_estimator__C': 1, 'knn__n_neighbors': 5, 'nb__alpha': 0.1, 'rf__max_depth': None, 'rf__n_estimators': 50}	0.989121	0.9841	0.9866	0.986607	0.00204979	929
7.31891	1.07594	0.112673	0.0238898	100	20	1	5	0.1	10	100	{'ada__n_estimators': 100, 'dt__max_depth': 20, 'final_estimator__C': 1, 'knn__n_neighbors': 5, 'nb__alpha': 0.1, 'rf__max_depth': 10, 'rf__n_estimators': 100}	0.989958	0.983264	0.9866	0.986607	0.00273305	929
5.63718	0.627951	0.0850311	0.00082676	100	20	1	7	0.01		50	{'ada__n_estimators': 100, 'dt__max_depth': 20, 'final_estimator__C': 1, 'knn__n_neighbors': 7, 'nb__alpha': 0.01, 'rf__max_depth': None, 'rf__n_estimators': 50}	0.989958	0.983264	0.9866	0.986607	0.00273305	929
7.88277	0.52775	0.152397	0.039765	100	20	1	7	0.1		100	{'ada__n_estimators': 100, 'dt__max_depth': 20, 'final_estimator__C': 1, 'knn__n_neighbors': 7, 'nb__alpha': 0.1, 'rf__max_depth': None, 'rf__n_estimators': 100}	0.990795	0.982427	0.9866	0.986607	0.00341631	929
6.49474	1.0138	0.110962	0.0319446	100	20	1	7	0.1	10	50	{'ada__n_estimators': 100, 'dt__max_depth': 20, 'final_estimator__C': 1, 'knn__n_neighbors': 7, 'nb__alpha': 0.1, 'rf__max_depth': 10, 'rf__n_estimators': 50}	0.989121	0.9841	0.9866	0.986607	0.00204979	929
6.30562	1.21503	0.0858847	0.00182545	100	20	1	7	10	10	50	{'ada__n_estimators': 100, 'dt__max_depth': 20, 'final_estimator__C': 1, 'knn__n_neighbors': 7, 'nb__alpha': 10.0, 'rf__max_depth': 10, 'rf__n_estimators': 50}	0.989958	0.983264	0.9866	0.986607	0.00273305	929
7.85551	0.877755	0.144228	0.0606938	100	20	1	7	10	10	100	{'ada__n_estimators': 100, 'dt__max_depth': 20, 'final_estimator__C': 1, 'knn__n_neighbors': 7, 'nb__alpha': 10.0, 'rf__max_depth': 10, 'rf__n_estimators': 100}	0.989958	0.983264	0.9866	0.986607	0.00273305	929
10.311	1.41715	0.127151	0.0359198	100	20	1	7	10	20	100	{'ada__n_estimators': 100, 'dt__max_depth': 20, 'final_estimator__C': 1, 'knn__n_neighbors': 7, 'nb__alpha': 10.0, 'rf__max_depth': 20, 'rf__n_estimators': 100}	0.989958	0.983264	0.9866	0.986607	0.00273305	929
3.82374	0.829343	0.110804	0.0182848	50		1	3	0.5		10	{'ada__n_estimators': 50, 'dt__max_depth': None, 'final_estimator__C': 1, 'knn__n_neighbors': 3, 'nb__alpha': 0.5, 'rf__max_depth': None, 'rf__n_estimators': 10}	0.991632	0.982427	0.985762	0.986607	0.00380511	973
4.33237	0.182637	0.0849646	0.0166586	50		1	3	1		50	{'ada__n_estimators': 50, 'dt__max_depth': None, 'final_estimator__C': 1, 'knn__n_neighbors': 3, 'nb__alpha': 1.0, 'rf__max_depth': None, 'rf__n_estimators': 50}	0.989121	0.984937	0.985762	0.986607	0.00180958	973
5.87754	0.914758	0.0993251	0.0342657	50		1	3	1	20	100	{'ada__n_estimators': 50, 'dt__max_depth': None, 'final_estimator__C': 1, 'knn__n_neighbors': 3, 'nb__alpha': 1.0, 'rf__max_depth': 20, 'rf__n_estimators': 100}	0.989958	0.9841	0.985762	0.986607	0.00246489	973
3.32225	0.0609314	0.0631234	0.000445009	50		1	5	0.5		50	{'ada__n_estimators': 50, 'dt__max_depth': None, 'final_estimator__C': 1, 'knn__n_neighbors': 5, 'nb__alpha': 0.5, 'rf__max_depth': None, 'rf__n_estimators': 50}	0.991632	0.982427	0.985762	0.986607	0.00380511	973
2.99111	0.5722	0.0829066	0.02286	50		1	5	1	10	10	{'ada__n_estimators': 50, 'dt__max_depth': None, 'final_estimator__C': 1, 'knn__n_neighbors': 5, 'nb__alpha': 1.0, 'rf__max_depth': 10, 'rf__n_estimators': 10}	0.989958	0.9841	0.985762	0.986607	0.00246489	973
6.02946	1.18889	0.0736583	0.00099701	50		1	5	10	20	100	{'ada__n_estimators': 50, 'dt__max_depth': None, 'final_estimator__C': 1, 'knn__n_neighbors': 5, 'nb__alpha': 10.0, 'rf__max_depth': 20, 'rf__n_estimators': 100}	0.989121	0.984937	0.985762	0.986607	0.00180958	973
6.38575	0.622328	0.102172	0.0352311	50		1	7	0.1		100	{'ada__n_estimators': 50, 'dt__max_depth': None, 'final_estimator__C': 1, 'knn__n_neighbors': 7, 'nb__alpha': 0.1, 'rf__max_depth': None, 'rf__n_estimators': 100}	0.990795	0.983264	0.985762	0.986607	0.00313216	973
5.71262	1.15082	0.0791076	0.00263316	50		1	7	0.1	10	100	{'ada__n_estimators': 50, 'dt__max_depth': None, 'final_estimator__C': 1, 'knn__n_neighbors': 7, 'nb__alpha': 0.1, 'rf__max_depth': 10, 'rf__n_estimators': 100}	0.989958	0.9841	0.985762	0.986607	0.00246489	973
11.5886	1.84574	0.157177	0.0503763	50		1	7	0.5		100	{'ada__n_estimators': 50, 'dt__max_depth': None, 'final_estimator__C': 1, 'knn__n_neighbors': 7, 'nb__alpha': 0.5, 'rf__max_depth': None, 'rf__n_estimators': 100}	0.989958	0.9841	0.985762	0.986607	0.00246489	973
3.45952	0.0120804	0.0661356	0.00243985	50		1	7	10		50	{'ada__n_estimators': 50, 'dt__max_depth': None, 'final_estimator__C': 1, 'knn__n_neighbors': 7, 'nb__alpha': 10.0, 'rf__max_depth': None, 'rf__n_estimators': 50}	0.989121	0.984937	0.985762	0.986607	0.00180958	973
6.06697	0.827556	0.0984066	0.0338382	50	10	1	3	0.1	10	100	{'ada__n_estimators': 50, 'dt__max_depth': 10, 'final_estimator__C': 1, 'knn__n_neighbors': 3, 'nb__alpha': 0.1, 'rf__max_depth': 10, 'rf__n_estimators': 100}	0.990795	0.983264	0.985762	0.986607	0.00313216	973
2.61511	0.405616	0.0551113	0.00100704	50	10	1	3	0.1	20	10	{'ada__n_estimators': 50, 'dt__max_depth': 10, 'final_estimator__C': 1, 'knn__n_neighbors': 3, 'nb__alpha': 0.1, 'rf__max_depth': 20, 'rf__n_estimators': 10}	0.989958	0.9841	0.985762	0.986607	0.00246489	973
6.38114	0.643167	0.0770713	0.00369096	50	10	1	3	10	10	100	{'ada__n_estimators': 50, 'dt__max_depth': 10, 'final_estimator__C': 1, 'knn__n_neighbors': 3, 'nb__alpha': 10.0, 'rf__max_depth': 10, 'rf__n_estimators': 100}	0.989958	0.9841	0.985762	0.986607	0.00246489	973
5.4792	0.814409	0.119585	0.0305717	50	10	1	5	0.1	10	100	{'ada__n_estimators': 50, 'dt__max_depth': 10, 'final_estimator__C': 1, 'knn__n_neighbors': 5, 'nb__alpha': 0.1, 'rf__max_depth': 10, 'rf__n_estimators': 100}	0.990795	0.983264	0.985762	0.986607	0.00313216	973
6.65811	0.961728	0.0726786	0.00193563	50	10	1	5	1		100	{'ada__n_estimators': 50, 'dt__max_depth': 10, 'final_estimator__C': 1, 'knn__n_neighbors': 5, 'nb__alpha': 1.0, 'rf__max_depth': None, 'rf__n_estimators': 100}	0.989958	0.9841	0.985762	0.986607	0.00246489	973
3.40067	0.820091	0.111905	0.00351498	50	10	1	5	10		10	{'ada__n_estimators': 50, 'dt__max_depth': 10, 'final_estimator__C': 1, 'knn__n_neighbors': 5, 'nb__alpha': 10.0, 'rf__max_depth': None, 'rf__n_estimators': 10}	0.989121	0.984937	0.985762	0.986607	0.00180958	973
3.5216	0.0233935	0.0642973	0.000344637	50	10	1	7	0.01	20	50	{'ada__n_estimators': 50, 'dt__max_depth': 10, 'final_estimator__C': 1, 'knn__n_neighbors': 7, 'nb__alpha': 0.01, 'rf__max_depth': 20, 'rf__n_estimators': 50}	0.989958	0.9841	0.985762	0.986607	0.00246489	973
3.54636	0.0903673	0.0721513	0.0108869	50	10	1	7	0.1	20	50	{'ada__n_estimators': 50, 'dt__max_depth': 10, 'final_estimator__C': 1, 'knn__n_neighbors': 7, 'nb__alpha': 0.1, 'rf__max_depth': 20, 'rf__n_estimators': 50}	0.989958	0.9841	0.985762	0.986607	0.00246489	973
6.36621	1.08054	0.104903	0.0399423	50	10	1	7	0.1	20	100	{'ada__n_estimators': 50, 'dt__max_depth': 10, 'final_estimator__C': 1, 'knn__n_neighbors': 7, 'nb__alpha': 0.1, 'rf__max_depth': 20, 'rf__n_estimators': 100}	0.989121	0.984937	0.985762	0.986607	0.00180958	973
2.32301	0.0163064	0.0567198	0.00161004	50	10	10	7	0.5	10	10	{'ada__n_estimators': 50, 'dt__max_depth': 10, 'final_estimator__C': 10, 'knn__n_neighbors': 7, 'nb__alpha': 0.5, 'rf__max_depth': 10, 'rf__n_estimators': 10}	0.986611	0.987448	0.985762	0.986607	0.000688131	973
5.23594	0.539801	0.103269	0.0322613	50	20	1	3	0.5		100	{'ada__n_estimators': 50, 'dt__max_depth': 20, 'final_estimator__C': 1, 'knn__n_neighbors': 3, 'nb__alpha': 0.5, 'rf__max_depth': None, 'rf__n_estimators': 100}	0.989958	0.9841	0.985762	0.986607	0.00246489	973
4.56769	0.876233	0.0638471	0.00142545	50	20	1	3	1	10	50	{'ada__n_estimators': 50, 'dt__max_depth': 20, 'final_estimator__C': 1, 'knn__n_neighbors': 3, 'nb__alpha': 1.0, 'rf__max_depth': 10, 'rf__n_estimators': 50}	0.990795	0.983264	0.985762	0.986607	0.00313216	973
6.40888	1.08869	0.105523	0.0426099	50	20	1	5	0.01		100	{'ada__n_estimators': 50, 'dt__max_depth': 20, 'final_estimator__C': 1, 'knn__n_neighbors': 5, 'nb__alpha': 0.01, 'rf__max_depth': None, 'rf__n_estimators': 100}	0.989958	0.9841	0.985762	0.986607	0.00246489	973
5.13572	0.184972	0.093277	0.0244704	50	20	1	5	0.5	10	100	{'ada__n_estimators': 50, 'dt__max_depth': 20, 'final_estimator__C': 1, 'knn__n_neighbors': 5, 'nb__alpha': 0.5, 'rf__max_depth': 10, 'rf__n_estimators': 100}	0.989958	0.9841	0.985762	0.986607	0.00246489	973
6.60825	0.527721	0.100827	0.0336969	50	20	1	5	10		100	{'ada__n_estimators': 50, 'dt__max_depth': 20, 'final_estimator__C': 1, 'knn__n_neighbors': 5, 'nb__alpha': 10.0, 'rf__max_depth': None, 'rf__n_estimators': 100}	0.989958	0.9841	0.985762	0.986607	0.00246489	973
5.71753	1.09867	0.0788876	0.00429732	50	20	1	5	10	10	100	{'ada__n_estimators': 50, 'dt__max_depth': 20, 'final_estimator__C': 1, 'knn__n_neighbors': 5, 'nb__alpha': 10.0, 'rf__max_depth': 10, 'rf__n_estimators': 100}	0.989958	0.9841	0.985762	0.986607	0.00246489	973
3.78823	0.207117	0.087098	0.0286795	50	20	1	7	0.1	20	50	{'ada__n_estimators': 50, 'dt__max_depth': 20, 'final_estimator__C': 1, 'knn__n_neighbors': 7, 'nb__alpha': 0.1, 'rf__max_depth': 20, 'rf__n_estimators': 50}	0.989958	0.9841	0.985762	0.986607	0.00246489	973
6.56602	0.537663	0.0907709	0.0167788	50	20	1	7	10		100	{'ada__n_estimators': 50, 'dt__max_depth': 20, 'final_estimator__C': 1, 'knn__n_neighbors': 7, 'nb__alpha': 10.0, 'rf__max_depth': None, 'rf__n_estimators': 100}	0.989958	0.9841	0.985762	0.986607	0.00246489	973
5.40027	0.297834	0.0847772	0.00124072	100		1	5	0.1	20	50	{'ada__n_estimators': 100, 'dt__max_depth': None, 'final_estimator__C': 1, 'knn__n_neighbors': 5, 'nb__alpha': 0.1, 'rf__max_depth': 20, 'rf__n_estimators': 50}	0.989958	0.9841	0.985762	0.986607	0.00246489	973
9.72268	2.25204	0.117537	0.0309985	100		1	5	0.5	10	100	{'ada__n_estimators': 100, 'dt__max_depth': None, 'final_estimator__C': 1, 'knn__n_neighbors': 5, 'nb__alpha': 0.5, 'rf__max_depth': 10, 'rf__n_estimators': 100}	0.989958	0.9841	0.985762	0.986607	0.00246489	973
8.12767	0.581179	0.0997455	0.00681616	100		1	5	10		100	{'ada__n_estimators': 100, 'dt__max_depth': None, 'final_estimator__C': 1, 'knn__n_neighbors': 5, 'nb__alpha': 10.0, 'rf__max_depth': None, 'rf__n_estimators': 100}	0.990795	0.983264	0.985762	0.986607	0.00313216	973
7.74222	1.00828	0.112335	0.0212281	100		1	5	10	20	100	{'ada__n_estimators': 100, 'dt__max_depth': None, 'final_estimator__C': 1, 'knn__n_neighbors': 5, 'nb__alpha': 10.0, 'rf__max_depth': 20, 'rf__n_estimators': 100}	0.989958	0.9841	0.985762	0.986607	0.00246489	973
7.4431	1.26813	0.109321	0.0155185	100		1	7	0.01	20	100	{'ada__n_estimators': 100, 'dt__max_depth': None, 'final_estimator__C': 1, 'knn__n_neighbors': 7, 'nb__alpha': 0.01, 'rf__max_depth': 20, 'rf__n_estimators': 100}	0.991632	0.982427	0.985762	0.986607	0.00380511	973
7.93	0.965772	0.101498	0.004913	100		1	7	10		100	{'ada__n_estimators': 100, 'dt__max_depth': None, 'final_estimator__C': 1, 'knn__n_neighbors': 7, 'nb__alpha': 10.0, 'rf__max_depth': None, 'rf__n_estimators': 100}	0.989121	0.984937	0.985762	0.986607	0.00180958	973
4.53876	0.44264	0.119231	0.0330097	100		10	3	0.5	20	10	{'ada__n_estimators': 100, 'dt__max_depth': None, 'final_estimator__C': 10, 'knn__n_neighbors': 3, 'nb__alpha': 0.5, 'rf__max_depth': 20, 'rf__n_estimators': 10}	0.989121	0.984937	0.985762	0.986607	0.00180958	973
6.81416	1.05423	0.114819	0.0408782	100	10	1	3	0.1	10	50	{'ada__n_estimators': 100, 'dt__max_depth': 10, 'final_estimator__C': 1, 'knn__n_neighbors': 3, 'nb__alpha': 0.1, 'rf__max_depth': 10, 'rf__n_estimators': 50}	0.990795	0.983264	0.985762	0.986607	0.00313216	973
9.28633	2.21881	0.137775	0.0425057	100	10	1	3	0.1	10	100	{'ada__n_estimators': 100, 'dt__max_depth': 10, 'final_estimator__C': 1, 'knn__n_neighbors': 3, 'nb__alpha': 0.1, 'rf__max_depth': 10, 'rf__n_estimators': 100}	0.989958	0.9841	0.985762	0.986607	0.00246489	973
9.48339	0.986584	0.135526	0.048246	100	10	1	7	1		100	{'ada__n_estimators': 100, 'dt__max_depth': 10, 'final_estimator__C': 1, 'knn__n_neighbors': 7, 'nb__alpha': 1.0, 'rf__max_depth': None, 'rf__n_estimators': 100}	0.989958	0.9841	0.985762	0.986607	0.00246489	973
4.06969	0.0841585	0.0906968	0.018364	100	10	10	7	0.01		10	{'ada__n_estimators': 100, 'dt__max_depth': 10, 'final_estimator__C': 10, 'knn__n_neighbors': 7, 'nb__alpha': 0.01, 'rf__max_depth': None, 'rf__n_estimators': 10}	0.990795	0.983264	0.985762	0.986607	0.00313216	973
5.80468	1.16389	0.0829531	0.00610435	100	10	10	7	10	20	10	{'ada__n_estimators': 100, 'dt__max_depth': 10, 'final_estimator__C': 10, 'knn__n_neighbors': 7, 'nb__alpha': 10.0, 'rf__max_depth': 20, 'rf__n_estimators': 10}	0.989958	0.9841	0.985762	0.986607	0.00246489	973
5.9114	0.971696	0.113802	0.042929	100	20	1	3	0.1		50	{'ada__n_estimators': 100, 'dt__max_depth': 20, 'final_estimator__C': 1, 'knn__n_neighbors': 3, 'nb__alpha': 0.1, 'rf__max_depth': None, 'rf__n_estimators': 50}	0.989121	0.984937	0.985762	0.986607	0.00180958	973
7.8056	0.920852	0.0982343	0.00271789	100	20	1	3	0.1	10	100	{'ada__n_estimators': 100, 'dt__max_depth': 20, 'final_estimator__C': 1, 'knn__n_neighbors': 3, 'nb__alpha': 0.1, 'rf__max_depth': 10, 'rf__n_estimators': 100}	0.989121	0.984937	0.985762	0.986607	0.00180958	973
8.23918	0.657437	0.13026	0.0351949	100	20	1	3	0.5		100	{'ada__n_estimators': 100, 'dt__max_depth': 20, 'final_estimator__C': 1, 'knn__n_neighbors': 3, 'nb__alpha': 0.5, 'rf__max_depth': None, 'rf__n_estimators': 100}	0.989958	0.9841	0.985762	0.986607	0.00246489	973
6.8818	0.540315	0.100877	0.0202448	100	20	1	3	1	10	50	{'ada__n_estimators': 100, 'dt__max_depth': 20, 'final_estimator__C': 1, 'knn__n_neighbors': 3, 'nb__alpha': 1.0, 'rf__max_depth': 10, 'rf__n_estimators': 50}	0.989121	0.984937	0.985762	0.986607	0.00180958	973
7.42114	0.655242	0.107129	0.0135547	100	20	1	5	10		100	{'ada__n_estimators': 100, 'dt__max_depth': 20, 'final_estimator__C': 1, 'knn__n_neighbors': 5, 'nb__alpha': 10.0, 'rf__max_depth': None, 'rf__n_estimators': 100}	0.989958	0.9841	0.985762	0.986607	0.00246489	973
6.57714	0.282466	0.1283	0.0408955	100	20	1	7	0.1		50	{'ada__n_estimators': 100, 'dt__max_depth': 20, 'final_estimator__C': 1, 'knn__n_neighbors': 7, 'nb__alpha': 0.1, 'rf__max_depth': None, 'rf__n_estimators': 50}	0.989121	0.984937	0.985762	0.986607	0.00180958	973
3.33475	0.0406958	0.0622385	0.000585088	50		1	3	0.5	10	50	{'ada__n_estimators': 50, 'dt__max_depth': None, 'final_estimator__C': 1, 'knn__n_neighbors': 3, 'nb__alpha': 0.5, 'rf__max_depth': 10, 'rf__n_estimators': 50}	0.989121	0.985774	0.984925	0.986607	0.00181164	1019
5.27119	1.1844	0.0672731	0.00346228	50	20	1	7	0.1		50	{'ada__n_estimators': 50, 'dt__max_depth': 20, 'final_estimator__C': 1, 'knn__n_neighbors': 7, 'nb__alpha': 0.1, 'rf__max_depth': None, 'rf__n_estimators': 50}	0.988285	0.986611	0.984925	0.986607	0.00137167	1019
4.54516	0.722632	0.0904882	0.010702	100	10	1	7	1	10	10	{'ada__n_estimators': 100, 'dt__max_depth': 10, 'final_estimator__C': 1, 'knn__n_neighbors': 7, 'nb__alpha': 1.0, 'rf__max_depth': 10, 'rf__n_estimators': 10}	0.989121	0.985774	0.984925	0.986607	0.00181164	1019
4.79685	0.169046	0.0838207	0.0115845	50		1	3	0.01		100	{'ada__n_estimators': 50, 'dt__max_depth': None, 'final_estimator__C': 1, 'knn__n_neighbors': 3, 'nb__alpha': 0.01, 'rf__max_depth': None, 'rf__n_estimators': 100}	0.989958	0.984937	0.984925	0.986607	0.00236986	1022
5.0822	0.586866	0.0731902	0.000309943	50		1	3	1		100	{'ada__n_estimators': 50, 'dt__max_depth': None, 'final_estimator__C': 1, 'knn__n_neighbors': 3, 'nb__alpha': 1.0, 'rf__max_depth': None, 'rf__n_estimators': 100}	0.990795	0.9841	0.984925	0.986607	0.00298063	1022
4.249	0.687006	0.0633217	0.000490038	50		1	5	1	10	50	{'ada__n_estimators': 50, 'dt__max_depth': None, 'final_estimator__C': 1, 'knn__n_neighbors': 5, 'nb__alpha': 1.0, 'rf__max_depth': 10, 'rf__n_estimators': 50}	0.989958	0.984937	0.984925	0.986607	0.00236986	1022
6.04303	1.01994	0.0990953	0.0284572	50		1	7	0.01	20	100	{'ada__n_estimators': 50, 'dt__max_depth': None, 'final_estimator__C': 1, 'knn__n_neighbors': 7, 'nb__alpha': 0.01, 'rf__max_depth': 20, 'rf__n_estimators': 100}	0.989958	0.984937	0.984925	0.986607	0.00236986	1022
5.17437	0.0698742	0.0851882	0.0108637	50		1	7	0.1	20	100	{'ada__n_estimators': 50, 'dt__max_depth': None, 'final_estimator__C': 1, 'knn__n_neighbors': 7, 'nb__alpha': 0.1, 'rf__max_depth': 20, 'rf__n_estimators': 100}	0.989958	0.984937	0.984925	0.986607	0.00236986	1022
5.13809	0.447002	0.0796714	0.00200117	50		1	7	1	10	100	{'ada__n_estimators': 50, 'dt__max_depth': None, 'final_estimator__C': 1, 'knn__n_neighbors': 7, 'nb__alpha': 1.0, 'rf__max_depth': 10, 'rf__n_estimators': 100}	0.990795	0.9841	0.984925	0.986607	0.00298063	1022
6.52142	1.60282	0.129028	0.0351964	50	10	1	5	10		100	{'ada__n_estimators': 50, 'dt__max_depth': 10, 'final_estimator__C': 1, 'knn__n_neighbors': 5, 'nb__alpha': 10.0, 'rf__max_depth': None, 'rf__n_estimators': 100}	0.989958	0.984937	0.984925	0.986607	0.00236986	1022
6.54342	0.726595	0.0993625	0.0321292	50	10	1	7	0.5		100	{'ada__n_estimators': 50, 'dt__max_depth': 10, 'final_estimator__C': 1, 'knn__n_neighbors': 7, 'nb__alpha': 0.5, 'rf__max_depth': None, 'rf__n_estimators': 100}	0.990795	0.9841	0.984925	0.986607	0.00298063	1022
6.49215	1.10026	0.102091	0.037081	50	10	1	7	1		100	{'ada__n_estimators': 50, 'dt__max_depth': 10, 'final_estimator__C': 1, 'knn__n_neighbors': 7, 'nb__alpha': 1.0, 'rf__max_depth': None, 'rf__n_estimators': 100}	0.990795	0.9841	0.984925	0.986607	0.00298063	1022
6.25146	1.01238	0.114025	0.0237093	100		1	3	0.01	10	50	{'ada__n_estimators': 100, 'dt__max_depth': None, 'final_estimator__C': 1, 'knn__n_neighbors': 3, 'nb__alpha': 0.01, 'rf__max_depth': 10, 'rf__n_estimators': 50}	0.989958	0.984937	0.984925	0.986607	0.00236986	1022
8.37919	0.903152	0.121897	0.0232107	100		1	3	10		100	{'ada__n_estimators': 100, 'dt__max_depth': None, 'final_estimator__C': 1, 'knn__n_neighbors': 3, 'nb__alpha': 10.0, 'rf__max_depth': None, 'rf__n_estimators': 100}	0.989958	0.984937	0.984925	0.986607	0.00236986	1022
4.54467	0.650865	0.0937834	0.0264453	100		10	3	0.5	10	10	{'ada__n_estimators': 100, 'dt__max_depth': None, 'final_estimator__C': 10, 'knn__n_neighbors': 3, 'nb__alpha': 0.5, 'rf__max_depth': 10, 'rf__n_estimators': 10}	0.990795	0.9841	0.984925	0.986607	0.00298063	1022
8.34327	0.571221	0.121611	0.0221306	100	10	1	3	1		100	{'ada__n_estimators': 100, 'dt__max_depth': 10, 'final_estimator__C': 1, 'knn__n_neighbors': 3, 'nb__alpha': 1.0, 'rf__max_depth': None, 'rf__n_estimators': 100}	0.989958	0.984937	0.984925	0.986607	0.00236986	1022
8.07508	0.661363	0.125056	0.0409306	100	10	1	3	1	10	100	{'ada__n_estimators': 100, 'dt__max_depth': 10, 'final_estimator__C': 1, 'knn__n_neighbors': 3, 'nb__alpha': 1.0, 'rf__max_depth': 10, 'rf__n_estimators': 100}	0.990795	0.9841	0.984925	0.986607	0.00298063	1022
5.68779	0.664415	0.121664	0.0434393	100	10	1	5	0.01		50	{'ada__n_estimators': 100, 'dt__max_depth': 10, 'final_estimator__C': 1, 'knn__n_neighbors': 5, 'nb__alpha': 0.01, 'rf__max_depth': None, 'rf__n_estimators': 50}	0.990795	0.9841	0.984925	0.986607	0.00298063	1022
7.78947	1.07821	0.11089	0.00669029	100	10	1	5	10	10	100	{'ada__n_estimators': 100, 'dt__max_depth': 10, 'final_estimator__C': 1, 'knn__n_neighbors': 5, 'nb__alpha': 10.0, 'rf__max_depth': 10, 'rf__n_estimators': 100}	0.989958	0.984937	0.984925	0.986607	0.00236986	1022
4.52691	0.638122	0.0799712	0.0037937	100	10	1	7	0.1		10	{'ada__n_estimators': 100, 'dt__max_depth': 10, 'final_estimator__C': 1, 'knn__n_neighbors': 7, 'nb__alpha': 0.1, 'rf__max_depth': None, 'rf__n_estimators': 10}	0.991632	0.983264	0.984925	0.986607	0.00361743	1022
6.37616	1.1097	0.104552	0.0268929	100	10	1	7	1	20	50	{'ada__n_estimators': 100, 'dt__max_depth': 10, 'final_estimator__C': 1, 'knn__n_neighbors': 7, 'nb__alpha': 1.0, 'rf__max_depth': 20, 'rf__n_estimators': 50}	0.990795	0.9841	0.984925	0.986607	0.00298063	1022
7.7367	1.00454	0.123615	0.0361502	100	20	1	3	0.01	10	100	{'ada__n_estimators': 100, 'dt__max_depth': 20, 'final_estimator__C': 1, 'knn__n_neighbors': 3, 'nb__alpha': 0.01, 'rf__max_depth': 10, 'rf__n_estimators': 100}	0.990795	0.9841	0.984925	0.986607	0.00298063	1022
8.26748	0.61952	0.116913	0.0290694	100	20	1	5	1		100	{'ada__n_estimators': 100, 'dt__max_depth': 20, 'final_estimator__C': 1, 'knn__n_neighbors': 5, 'nb__alpha': 1.0, 'rf__max_depth': None, 'rf__n_estimators': 100}	0.990795	0.9841	0.984925	0.986607	0.00298063	1022
3.72897	0.550913	0.0722942	0.0138514	50		1	3	0.5	20	50	{'ada__n_estimators': 50, 'dt__max_depth': None, 'final_estimator__C': 1, 'knn__n_neighbors': 3, 'nb__alpha': 0.5, 'rf__max_depth': 20, 'rf__n_estimators': 50}	0.989958	0.985774	0.984087	0.986606	0.00246806	1042
5.49839	1.12774	0.0767073	0.00133229	100	20	10	3	1	10	10	{'ada__n_estimators': 100, 'dt__max_depth': 20, 'final_estimator__C': 10, 'knn__n_neighbors': 3, 'nb__alpha': 1.0, 'rf__max_depth': 10, 'rf__n_estimators': 10}	0.990795	0.984937	0.984087	0.986606	0.00298201	1042
2.75741	0.644446	0.0541968	0.00116395	50	20	10	3	0.01	10	10	{'ada__n_estimators': 50, 'dt__max_depth': 20, 'final_estimator__C': 10, 'knn__n_neighbors': 3, 'nb__alpha': 0.01, 'rf__max_depth': 10, 'rf__n_estimators': 10}	0.988285	0.980753	0.98995	0.986329	0.00400101	1044
3.70657	0.534387	0.0983844	0.0307327	50	20	1	5	0.1	10	10	{'ada__n_estimators': 50, 'dt__max_depth': 20, 'final_estimator__C': 1, 'knn__n_neighbors': 5, 'nb__alpha': 0.1, 'rf__max_depth': 10, 'rf__n_estimators': 10}	0.988285	0.98159	0.989112	0.986329	0.00336793	1045
2.56719	0.466917	0.0553617	0.00209806	50		1	3	10		10	{'ada__n_estimators': 50, 'dt__max_depth': None, 'final_estimator__C': 1, 'knn__n_neighbors': 3, 'nb__alpha': 10.0, 'rf__max_depth': None, 'rf__n_estimators': 10}	0.988285	0.982427	0.988275	0.986329	0.00275906	1046
2.40935	0.086876	0.087008	0.0232872	50	20	10	5	10		10	{'ada__n_estimators': 50, 'dt__max_depth': 20, 'final_estimator__C': 10, 'knn__n_neighbors': 5, 'nb__alpha': 10.0, 'rf__max_depth': None, 'rf__n_estimators': 10}	0.988285	0.982427	0.988275	0.986329	0.00275906	1046
5.0769	0.684622	0.109301	0.0463098	100		1	7	1	20	10	{'ada__n_estimators': 100, 'dt__max_depth': None, 'final_estimator__C': 1, 'knn__n_neighbors': 7, 'nb__alpha': 1.0, 'rf__max_depth': 20, 'rf__n_estimators': 10}	0.988285	0.982427	0.988275	0.986329	0.00275906	1046
4.84175	0.556986	0.104199	0.0227244	100	10	10	3	0.5	10	10	{'ada__n_estimators': 100, 'dt__max_depth': 10, 'final_estimator__C': 10, 'knn__n_neighbors': 3, 'nb__alpha': 0.5, 'rf__max_depth': 10, 'rf__n_estimators': 10}	0.986611	0.9841	0.988275	0.986329	0.00171579	1049
3.46338	0.129662	0.0774077	0.0246567	50		10	3	10	20	10	{'ada__n_estimators': 50, 'dt__max_depth': None, 'final_estimator__C': 10, 'knn__n_neighbors': 3, 'nb__alpha': 10.0, 'rf__max_depth': 20, 'rf__n_estimators': 10}	0.989121	0.982427	0.987437	0.986328	0.00284327	1050
4.11114	0.91261	0.0782906	0.00425624	50	10	1	5	0.5		50	{'ada__n_estimators': 50, 'dt__max_depth': 10, 'final_estimator__C': 1, 'knn__n_neighbors': 5, 'nb__alpha': 0.5, 'rf__max_depth': None, 'rf__n_estimators': 50}	0.989958	0.98159	0.987437	0.986328	0.00350511	1050
3.94447	0.429417	0.0635948	0.000727861	50	10	1	5	0.5	20	50	{'ada__n_estimators': 50, 'dt__max_depth': 10, 'final_estimator__C': 1, 'knn__n_neighbors': 5, 'nb__alpha': 0.5, 'rf__max_depth': 20, 'rf__n_estimators': 50}	0.989121	0.982427	0.987437	0.986328	0.00284327	1050
2.57224	0.348932	0.0541019	0.000388128	50	10	10	3	0.01	20	10	{'ada__n_estimators': 50, 'dt__max_depth': 10, 'final_estimator__C': 10, 'knn__n_neighbors': 3, 'nb__alpha': 0.01, 'rf__max_depth': 20, 'rf__n_estimators': 10}	0.989121	0.982427	0.987437	0.986328	0.00284327	1050
3.2277	0.863832	0.076833	0.0307588	50	10	10	7	10	20	10	{'ada__n_estimators': 50, 'dt__max_depth': 10, 'final_estimator__C': 10, 'knn__n_neighbors': 7, 'nb__alpha': 10.0, 'rf__max_depth': 20, 'rf__n_estimators': 10}	0.989121	0.982427	0.987437	0.986328	0.00284327	1050
3.9654	0.651921	0.0947175	0.0281091	50	20	1	7	0.1	10	10	{'ada__n_estimators': 50, 'dt__max_depth': 20, 'final_estimator__C': 1, 'knn__n_neighbors': 7, 'nb__alpha': 0.1, 'rf__max_depth': 10, 'rf__n_estimators': 10}	0.989958	0.98159	0.987437	0.986328	0.00350511	1050
2.49957	0.142042	0.0905232	0.0250732	50	20	10	7	1	10	10	{'ada__n_estimators': 50, 'dt__max_depth': 20, 'final_estimator__C': 10, 'knn__n_neighbors': 7, 'nb__alpha': 1.0, 'rf__max_depth': 10, 'rf__n_estimators': 10}	0.986611	0.984937	0.987437	0.986328	0.00103996	1050
5.29752	1.01587	0.0900747	0.0179467	100		10	7	10		10	{'ada__n_estimators': 100, 'dt__max_depth': None, 'final_estimator__C': 10, 'knn__n_neighbors': 7, 'nb__alpha': 10.0, 'rf__max_depth': None, 'rf__n_estimators': 10}	0.988285	0.983264	0.987437	0.986328	0.0021946	1050
4.49524	0.602447	0.0770487	0.00199724	100	10	10	3	0.1		10	{'ada__n_estimators': 100, 'dt__max_depth': 10, 'final_estimator__C': 10, 'knn__n_neighbors': 3, 'nb__alpha': 0.1, 'rf__max_depth': None, 'rf__n_estimators': 10}	0.989121	0.982427	0.987437	0.986328	0.00284327	1050
5.00253	0.888813	0.0747791	0.000566732	100	10	10	3	0.1	10	10	{'ada__n_estimators': 100, 'dt__max_depth': 10, 'final_estimator__C': 10, 'knn__n_neighbors': 3, 'nb__alpha': 0.1, 'rf__max_depth': 10, 'rf__n_estimators': 10}	0.989121	0.982427	0.987437	0.986328	0.00284327	1050
5.49968	0.94001	0.112361	0.0324029	100	10	10	5	10	10	10	{'ada__n_estimators': 100, 'dt__max_depth': 10, 'final_estimator__C': 10, 'knn__n_neighbors': 5, 'nb__alpha': 10.0, 'rf__max_depth': 10, 'rf__n_estimators': 10}	0.989121	0.982427	0.987437	0.986328	0.00284327	1050
9.63274	0.757439	0.129347	0.0468139	100	20	1	3	0.5	20	100	{'ada__n_estimators': 100, 'dt__max_depth': 20, 'final_estimator__C': 1, 'knn__n_neighbors': 3, 'nb__alpha': 0.5, 'rf__max_depth': 20, 'rf__n_estimators': 100}	0.989121	0.982427	0.987437	0.986328	0.00284327	1050
9.90008	1.55394	0.141681	0.0205833	100	20	1	7	0.5	20	100	{'ada__n_estimators': 100, 'dt__max_depth': 20, 'final_estimator__C': 1, 'knn__n_neighbors': 7, 'nb__alpha': 0.5, 'rf__max_depth': 20, 'rf__n_estimators': 100}	0.989121	0.982427	0.987437	0.986328	0.00284327	1050
6.40101	0.917189	0.0870256	0.00111779	100	20	1	7	1		50	{'ada__n_estimators': 100, 'dt__max_depth': 20, 'final_estimator__C': 1, 'knn__n_neighbors': 7, 'nb__alpha': 1.0, 'rf__max_depth': None, 'rf__n_estimators': 50}	0.989121	0.982427	0.987437	0.986328	0.00284327	1050
4.08349	0.00439052	0.0776206	0.000151413	100	20	10	7	10	20	10	{'ada__n_estimators': 100, 'dt__max_depth': 20, 'final_estimator__C': 10, 'knn__n_neighbors': 7, 'nb__alpha': 10.0, 'rf__max_depth': 20, 'rf__n_estimators': 10}	0.988285	0.983264	0.987437	0.986328	0.0021946	1050
6.07351	1.08278	0.0892387	0.0191252	50		1	3	0.1		100	{'ada__n_estimators': 50, 'dt__max_depth': None, 'final_estimator__C': 1, 'knn__n_neighbors': 3, 'nb__alpha': 0.1, 'rf__max_depth': None, 'rf__n_estimators': 100}	0.989958	0.982427	0.9866	0.986328	0.00308066	1065
3.59359	0.57744	0.0986074	0.0451775	50		1	3	1	20	10	{'ada__n_estimators': 50, 'dt__max_depth': None, 'final_estimator__C': 1, 'knn__n_neighbors': 3, 'nb__alpha': 1.0, 'rf__max_depth': 20, 'rf__n_estimators': 10}	0.986611	0.985774	0.9866	0.986328	0.000391864	1065
4.36382	0.765982	0.0628679	9.29e-05	50		1	5	0.01		50	{'ada__n_estimators': 50, 'dt__max_depth': None, 'final_estimator__C': 1, 'knn__n_neighbors': 5, 'nb__alpha': 0.01, 'rf__max_depth': None, 'rf__n_estimators': 50}	0.989121	0.983264	0.9866	0.986328	0.0023991	1065
5.11367	0.571024	0.0990138	0.0180319	50		1	5	0.01		100	{'ada__n_estimators': 50, 'dt__max_depth': None, 'final_estimator__C': 1, 'knn__n_neighbors': 5, 'nb__alpha': 0.01, 'rf__max_depth': None, 'rf__n_estimators': 100}	0.989958	0.982427	0.9866	0.986328	0.00308066	1065
4.96149	0.202483	0.101162	0.0322155	50	10	1	5	0.1		50	{'ada__n_estimators': 50, 'dt__max_depth': 10, 'final_estimator__C': 1, 'knn__n_neighbors': 5, 'nb__alpha': 0.1, 'rf__max_depth': None, 'rf__n_estimators': 50}	0.989121	0.983264	0.9866	0.986328	0.0023991	1065
4.84433	0.0827268	0.0739493	0.00149434	50	10	1	5	0.5	10	100	{'ada__n_estimators': 50, 'dt__max_depth': 10, 'final_estimator__C': 1, 'knn__n_neighbors': 5, 'nb__alpha': 0.5, 'rf__max_depth': 10, 'rf__n_estimators': 100}	0.989121	0.983264	0.9866	0.986328	0.0023991	1065
3.21535	0.55588	0.0988378	0.0303199	50	10	1	7	0.01	10	10	{'ada__n_estimators': 50, 'dt__max_depth': 10, 'final_estimator__C': 1, 'knn__n_neighbors': 7, 'nb__alpha': 0.01, 'rf__max_depth': 10, 'rf__n_estimators': 10}	0.989121	0.983264	0.9866	0.986328	0.0023991	1065
2.31002	0.00556439	0.0569099	0.00127133	50	10	1	7	10	20	10	{'ada__n_estimators': 50, 'dt__max_depth': 10, 'final_estimator__C': 1, 'knn__n_neighbors': 7, 'nb__alpha': 10.0, 'rf__max_depth': 20, 'rf__n_estimators': 10}	0.988285	0.9841	0.9866	0.986328	0.0017189	1065
2.33292	0.0175491	0.0545655	0.00181658	50	10	10	3	0.1		10	{'ada__n_estimators': 50, 'dt__max_depth': 10, 'final_estimator__C': 10, 'knn__n_neighbors': 3, 'nb__alpha': 0.1, 'rf__max_depth': None, 'rf__n_estimators': 10}	0.991632	0.980753	0.9866	0.986328	0.00444534	1065
4.02608	0.417379	0.0815744	0.0338396	50	10	10	5	10	10	10	{'ada__n_estimators': 50, 'dt__max_depth': 10, 'final_estimator__C': 10, 'knn__n_neighbors': 5, 'nb__alpha': 10.0, 'rf__max_depth': 10, 'rf__n_estimators': 10}	0.988285	0.9841	0.9866	0.986328	0.0017189	1065
3.47262	0.0488209	0.0625894	0.000363772	50	20	1	3	0.1	10	50	{'ada__n_estimators': 50, 'dt__max_depth': 20, 'final_estimator__C': 1, 'knn__n_neighbors': 3, 'nb__alpha': 0.1, 'rf__max_depth': 10, 'rf__n_estimators': 50}	0.989121	0.983264	0.9866	0.986328	0.0023991	1065
5.30447	0.654878	0.0761797	0.00150324	50	20	1	3	1		100	{'ada__n_estimators': 50, 'dt__max_depth': 20, 'final_estimator__C': 1, 'knn__n_neighbors': 3, 'nb__alpha': 1.0, 'rf__max_depth': None, 'rf__n_estimators': 100}	0.989121	0.983264	0.9866	0.986328	0.0023991	1065
6.34174	1.08221	0.10233	0.037385	50	20	1	3	1	20	100	{'ada__n_estimators': 50, 'dt__max_depth': 20, 'final_estimator__C': 1, 'knn__n_neighbors': 3, 'nb__alpha': 1.0, 'rf__max_depth': 20, 'rf__n_estimators': 100}	0.989121	0.983264	0.9866	0.986328	0.0023991	1065
4.74767	0.986575	0.0636258	0.0029991	50	20	1	3	10	20	50	{'ada__n_estimators': 50, 'dt__max_depth': 20, 'final_estimator__C': 1, 'knn__n_neighbors': 3, 'nb__alpha': 10.0, 'rf__max_depth': 20, 'rf__n_estimators': 50}	0.987448	0.984937	0.9866	0.986328	0.00104271	1065
6.36837	0.866312	0.116889	0.0599815	50	20	1	5	0.01	10	100	{'ada__n_estimators': 50, 'dt__max_depth': 20, 'final_estimator__C': 1, 'knn__n_neighbors': 5, 'nb__alpha': 0.01, 'rf__max_depth': 10, 'rf__n_estimators': 100}	0.989958	0.982427	0.9866	0.986328	0.00308066	1065
3.50024	0.0408709	0.0783478	0.0177991	50	20	1	5	0.1	20	50	{'ada__n_estimators': 50, 'dt__max_depth': 20, 'final_estimator__C': 1, 'knn__n_neighbors': 5, 'nb__alpha': 0.1, 'rf__max_depth': 20, 'rf__n_estimators': 50}	0.988285	0.9841	0.9866	0.986328	0.0017189	1065
5.66834	1.11076	0.077859	0.00192352	50	20	1	7	0.01	20	100	{'ada__n_estimators': 50, 'dt__max_depth': 20, 'final_estimator__C': 1, 'knn__n_neighbors': 7, 'nb__alpha': 0.01, 'rf__max_depth': 20, 'rf__n_estimators': 100}	0.988285	0.9841	0.9866	0.986328	0.0017189	1065
5.50539	0.874429	0.0784316	0.000351529	50	20	1	7	0.5		100	{'ada__n_estimators': 50, 'dt__max_depth': 20, 'final_estimator__C': 1, 'knn__n_neighbors': 7, 'nb__alpha': 0.5, 'rf__max_depth': None, 'rf__n_estimators': 100}	0.989121	0.983264	0.9866	0.986328	0.0023991	1065
6.51351	1.08098	0.0854864	0.00119573	100		1	3	0.1	20	50	{'ada__n_estimators': 100, 'dt__max_depth': None, 'final_estimator__C': 1, 'knn__n_neighbors': 3, 'nb__alpha': 0.1, 'rf__max_depth': 20, 'rf__n_estimators': 50}	0.989121	0.983264	0.9866	0.986328	0.0023991	1065
6.38533	0.993666	0.154233	0.044997	100		1	7	0.01	10	50	{'ada__n_estimators': 100, 'dt__max_depth': None, 'final_estimator__C': 1, 'knn__n_neighbors': 7, 'nb__alpha': 0.01, 'rf__max_depth': 10, 'rf__n_estimators': 50}	0.989958	0.982427	0.9866	0.986328	0.00308066	1065
7.67369	1.0671	0.100991	0.00279681	100		1	7	0.1		100	{'ada__n_estimators': 100, 'dt__max_depth': None, 'final_estimator__C': 1, 'knn__n_neighbors': 7, 'nb__alpha': 0.1, 'rf__max_depth': None, 'rf__n_estimators': 100}	0.989121	0.983264	0.9866	0.986328	0.0023991	1065
5.66055	0.704335	0.08485	0.0121092	100		1	7	10		10	{'ada__n_estimators': 100, 'dt__max_depth': None, 'final_estimator__C': 1, 'knn__n_neighbors': 7, 'nb__alpha': 10.0, 'rf__max_depth': None, 'rf__n_estimators': 10}	0.990795	0.98159	0.9866	0.986328	0.00376283	1065
6.43663	0.897539	0.148009	0.0443546	100	10	1	3	0.1	20	50	{'ada__n_estimators': 100, 'dt__max_depth': 10, 'final_estimator__C': 1, 'knn__n_neighbors': 3, 'nb__alpha': 0.1, 'rf__max_depth': 20, 'rf__n_estimators': 50}	0.989121	0.983264	0.9866	0.986328	0.0023991	1065
5.3051	0.199795	0.114742	0.0403919	100	10	1	7	10	10	50	{'ada__n_estimators': 100, 'dt__max_depth': 10, 'final_estimator__C': 1, 'knn__n_neighbors': 7, 'nb__alpha': 10.0, 'rf__max_depth': 10, 'rf__n_estimators': 50}	0.989958	0.982427	0.9866	0.986328	0.00308066	1065
8.05854	1.15281	0.0999757	0.00704051	100	10	1	7	10	10	100	{'ada__n_estimators': 100, 'dt__max_depth': 10, 'final_estimator__C': 1, 'knn__n_neighbors': 7, 'nb__alpha': 10.0, 'rf__max_depth': 10, 'rf__n_estimators': 100}	0.989121	0.983264	0.9866	0.986328	0.0023991	1065
7.44538	1.16443	0.0975715	0.00256303	100	20	1	3	10	10	100	{'ada__n_estimators': 100, 'dt__max_depth': 20, 'final_estimator__C': 1, 'knn__n_neighbors': 3, 'nb__alpha': 10.0, 'rf__max_depth': 10, 'rf__n_estimators': 100}	0.988285	0.9841	0.9866	0.986328	0.0017189	1065
6.5911	0.99473	0.103836	0.0220407	100	20	1	5	1	20	50	{'ada__n_estimators': 100, 'dt__max_depth': 20, 'final_estimator__C': 1, 'knn__n_neighbors': 5, 'nb__alpha': 1.0, 'rf__max_depth': 20, 'rf__n_estimators': 50}	0.986611	0.985774	0.9866	0.986328	0.000391864	1065
4.20924	0.158539	0.0776673	0.00117044	100	20	10	7	0.5		10	{'ada__n_estimators': 100, 'dt__max_depth': 20, 'final_estimator__C': 10, 'knn__n_neighbors': 7, 'nb__alpha': 0.5, 'rf__max_depth': None, 'rf__n_estimators': 10}	0.989958	0.982427	0.9866	0.986328	0.00308066	1065
5.28203	0.637323	0.128137	0.035994	50		1	3	0.01	10	100	{'ada__n_estimators': 50, 'dt__max_depth': None, 'final_estimator__C': 1, 'knn__n_neighbors': 3, 'nb__alpha': 0.01, 'rf__max_depth': 10, 'rf__n_estimators': 100}	0.989121	0.9841	0.985762	0.986328	0.00208846	1093
2.22669	0.00144824	0.0547765	0.00117588	50		1	3	0.5	20	10	{'ada__n_estimators': 50, 'dt__max_depth': None, 'final_estimator__C': 1, 'knn__n_neighbors': 3, 'nb__alpha': 0.5, 'rf__max_depth': 20, 'rf__n_estimators': 10}	0.989121	0.9841	0.985762	0.986328	0.00208846	1093
4.02628	0.953075	0.0849771	0.0312366	50		1	3	10	10	50	{'ada__n_estimators': 50, 'dt__max_depth': None, 'final_estimator__C': 1, 'knn__n_neighbors': 3, 'nb__alpha': 10.0, 'rf__max_depth': 10, 'rf__n_estimators': 50}	0.989121	0.9841	0.985762	0.986328	0.00208846	1093
4.92216	0.504484	0.0797164	0.00463319	50		1	5	1	10	100	{'ada__n_estimators': 50, 'dt__max_depth': None, 'final_estimator__C': 1, 'knn__n_neighbors': 5, 'nb__alpha': 1.0, 'rf__max_depth': 10, 'rf__n_estimators': 100}	0.989121	0.9841	0.985762	0.986328	0.00208846	1093
3.67286	0.49178	0.0741825	0.0159497	50		1	5	10	20	50	{'ada__n_estimators': 50, 'dt__max_depth': None, 'final_estimator__C': 1, 'knn__n_neighbors': 5, 'nb__alpha': 10.0, 'rf__max_depth': 20, 'rf__n_estimators': 50}	0.989121	0.9841	0.985762	0.986328	0.00208846	1093
8.23573	0.365566	0.167436	0.0694951	50		1	7	0.5	10	50	{'ada__n_estimators': 50, 'dt__max_depth': None, 'final_estimator__C': 1, 'knn__n_neighbors': 7, 'nb__alpha': 0.5, 'rf__max_depth': 10, 'rf__n_estimators': 50}	0.989121	0.9841	0.985762	0.986328	0.00208846	1093
6.64418	1.18519	0.0759732	0.00106553	50		1	7	10		100	{'ada__n_estimators': 50, 'dt__max_depth': None, 'final_estimator__C': 1, 'knn__n_neighbors': 7, 'nb__alpha': 10.0, 'rf__max_depth': None, 'rf__n_estimators': 100}	0.989121	0.9841	0.985762	0.986328	0.00208846	1093
6.35219	0.448743	0.103554	0.0438345	50	10	1	3	0.1	20	100	{'ada__n_estimators': 50, 'dt__max_depth': 10, 'final_estimator__C': 1, 'knn__n_neighbors': 3, 'nb__alpha': 0.1, 'rf__max_depth': 20, 'rf__n_estimators': 100}	0.989121	0.9841	0.985762	0.986328	0.00208846	1093
6.38178	1.03455	0.0983514	0.0342554	50	10	1	3	10		100	{'ada__n_estimators': 50, 'dt__max_depth': 10, 'final_estimator__C': 1, 'knn__n_neighbors': 3, 'nb__alpha': 10.0, 'rf__max_depth': None, 'rf__n_estimators': 100}	0.989958	0.983264	0.985762	0.986328	0.00276217	1093
3.23597	0.720287	0.0921025	0.0263961	50	10	1	5	0.01		10	{'ada__n_estimators': 50, 'dt__max_depth': 10, 'final_estimator__C': 1, 'knn__n_neighbors': 5, 'nb__alpha': 0.01, 'rf__max_depth': None, 'rf__n_estimators': 10}	0.989121	0.9841	0.985762	0.986328	0.00208846	1093
2.32578	0.0208135	0.0559306	0.000809935	50	10	1	5	0.5		10	{'ada__n_estimators': 50, 'dt__max_depth': 10, 'final_estimator__C': 1, 'knn__n_neighbors': 5, 'nb__alpha': 0.5, 'rf__max_depth': None, 'rf__n_estimators': 10}	0.989958	0.983264	0.985762	0.986328	0.00276217	1093
4.77844	0.544023	0.11585	0.0366432	50	10	1	5	0.5	10	50	{'ada__n_estimators': 50, 'dt__max_depth': 10, 'final_estimator__C': 1, 'knn__n_neighbors': 5, 'nb__alpha': 0.5, 'rf__max_depth': 10, 'rf__n_estimators': 50}	0.989121	0.9841	0.985762	0.986328	0.00208846	1093
4.57779	0.741274	0.066076	0.00177133	50	10	1	7	0.01	10	50	{'ada__n_estimators': 50, 'dt__max_depth': 10, 'final_estimator__C': 1, 'knn__n_neighbors': 7, 'nb__alpha': 0.01, 'rf__max_depth': 10, 'rf__n_estimators': 50}	0.990795	0.982427	0.985762	0.986328	0.00343965	1093
7.10378	0.206463	0.134773	0.0393023	50	10	1	7	1	10	100	{'ada__n_estimators': 50, 'dt__max_depth': 10, 'final_estimator__C': 1, 'knn__n_neighbors': 7, 'nb__alpha': 1.0, 'rf__max_depth': 10, 'rf__n_estimators': 100}	0.989958	0.983264	0.985762	0.986328	0.00276217	1093
6.14147	1.11229	0.0737256	0.0022368	50	20	1	3	0.5	20	100	{'ada__n_estimators': 50, 'dt__max_depth': 20, 'final_estimator__C': 1, 'knn__n_neighbors': 3, 'nb__alpha': 0.5, 'rf__max_depth': 20, 'rf__n_estimators': 100}	0.989121	0.9841	0.985762	0.986328	0.00208846	1093
4.33235	1.03948	0.109917	0.0336959	50	20	1	5	0.01	20	50	{'ada__n_estimators': 50, 'dt__max_depth': 20, 'final_estimator__C': 1, 'knn__n_neighbors': 5, 'nb__alpha': 0.01, 'rf__max_depth': 20, 'rf__n_estimators': 50}	0.990795	0.982427	0.985762	0.986328	0.00343965	1093
6.91183	0.122048	0.114037	0.0314256	50	20	1	5	1		100	{'ada__n_estimators': 50, 'dt__max_depth': 20, 'final_estimator__C': 1, 'knn__n_neighbors': 5, 'nb__alpha': 1.0, 'rf__max_depth': None, 'rf__n_estimators': 100}	0.989121	0.9841	0.985762	0.986328	0.00208846	1093
4.9616	0.0917036	0.092569	0.00983053	50	20	1	7	1	10	100	{'ada__n_estimators': 50, 'dt__max_depth': 20, 'final_estimator__C': 1, 'knn__n_neighbors': 7, 'nb__alpha': 1.0, 'rf__max_depth': 10, 'rf__n_estimators': 100}	0.989958	0.983264	0.985762	0.986328	0.00276217	1093
3.09917	1.10069	0.0665831	0.00821581	50	20	10	5	10	20	10	{'ada__n_estimators': 50, 'dt__max_depth': 20, 'final_estimator__C': 10, 'knn__n_neighbors': 5, 'nb__alpha': 10.0, 'rf__max_depth': 20, 'rf__n_estimators': 10}	0.989121	0.9841	0.985762	0.986328	0.00208846	1093
3.36167	0.826416	0.0613834	0.00654626	50	20	10	7	0.1		10	{'ada__n_estimators': 50, 'dt__max_depth': 20, 'final_estimator__C': 10, 'knn__n_neighbors': 7, 'nb__alpha': 0.1, 'rf__max_depth': None, 'rf__n_estimators': 10}	0.989958	0.983264	0.985762	0.986328	0.00276217	1093
7.45945	0.684205	0.128971	0.0457362	100		1	3	0.01		100	{'ada__n_estimators': 100, 'dt__max_depth': None, 'final_estimator__C': 1, 'knn__n_neighbors': 3, 'nb__alpha': 0.01, 'rf__max_depth': None, 'rf__n_estimators': 100}	0.989121	0.9841	0.985762	0.986328	0.00208846	1093
5.27801	0.191287	0.0928903	0.022387	100		1	3	0.01	20	10	{'ada__n_estimators': 100, 'dt__max_depth': None, 'final_estimator__C': 1, 'knn__n_neighbors': 3, 'nb__alpha': 0.01, 'rf__max_depth': 20, 'rf__n_estimators': 10}	0.989958	0.983264	0.985762	0.986328	0.00276217	1093
7.49773	1.25334	0.0950372	2.43e-05	100		1	3	0.01	20	100	{'ada__n_estimators': 100, 'dt__max_depth': None, 'final_estimator__C': 1, 'knn__n_neighbors': 3, 'nb__alpha': 0.01, 'rf__max_depth': 20, 'rf__n_estimators': 100}	0.989958	0.983264	0.985762	0.986328	0.00276217	1093
7.60044	0.87319	0.124672	0.0398127	100		1	5	0.01	10	100	{'ada__n_estimators': 100, 'dt__max_depth': None, 'final_estimator__C': 1, 'knn__n_neighbors': 5, 'nb__alpha': 0.01, 'rf__max_depth': 10, 'rf__n_estimators': 100}	0.989958	0.983264	0.985762	0.986328	0.00276217	1093
6.98455	1.24191	0.114609	0.0373545	100		1	5	10	20	50	{'ada__n_estimators': 100, 'dt__max_depth': None, 'final_estimator__C': 1, 'knn__n_neighbors': 5, 'nb__alpha': 10.0, 'rf__max_depth': 20, 'rf__n_estimators': 50}	0.990795	0.982427	0.985762	0.986328	0.00343965	1093
7.9939	1.19025	0.110982	0.00785217	100		1	7	0.5	20	100	{'ada__n_estimators': 100, 'dt__max_depth': None, 'final_estimator__C': 1, 'knn__n_neighbors': 7, 'nb__alpha': 0.5, 'rf__max_depth': 20, 'rf__n_estimators': 100}	0.989958	0.983264	0.985762	0.986328	0.00276217	1093
4.48044	0.34456	0.152191	0.0547401	100		10	3	10	20	10	{'ada__n_estimators': 100, 'dt__max_depth': None, 'final_estimator__C': 10, 'knn__n_neighbors': 3, 'nb__alpha': 10.0, 'rf__max_depth': 20, 'rf__n_estimators': 10}	0.989958	0.983264	0.985762	0.986328	0.00276217	1093
4.49057	0.664344	0.0872231	0.010252	100		10	5	0.01	20	10	{'ada__n_estimators': 100, 'dt__max_depth': None, 'final_estimator__C': 10, 'knn__n_neighbors': 5, 'nb__alpha': 0.01, 'rf__max_depth': 20, 'rf__n_estimators': 10}	0.991632	0.98159	0.985762	0.986328	0.00411904	1093
7.39342	1.19321	0.0969809	0.00252625	100	10	1	3	0.5	10	100	{'ada__n_estimators': 100, 'dt__max_depth': 10, 'final_estimator__C': 1, 'knn__n_neighbors': 3, 'nb__alpha': 0.5, 'rf__max_depth': 10, 'rf__n_estimators': 100}	0.989958	0.983264	0.985762	0.986328	0.00276217	1093
5.72006	0.737206	0.0862374	0.00114368	100	10	1	5	0.01	10	50	{'ada__n_estimators': 100, 'dt__max_depth': 10, 'final_estimator__C': 1, 'knn__n_neighbors': 5, 'nb__alpha': 0.01, 'rf__max_depth': 10, 'rf__n_estimators': 50}	0.988285	0.984937	0.985762	0.986328	0.00142389	1093
6.91924	0.965252	0.1171	0.0415216	100	10	1	5	0.1		50	{'ada__n_estimators': 100, 'dt__max_depth': 10, 'final_estimator__C': 1, 'knn__n_neighbors': 5, 'nb__alpha': 0.1, 'rf__max_depth': None, 'rf__n_estimators': 50}	0.989958	0.983264	0.985762	0.986328	0.00276217	1093
7.79232	0.896751	0.138143	0.0442733	100	10	1	5	1	20	100	{'ada__n_estimators': 100, 'dt__max_depth': 10, 'final_estimator__C': 1, 'knn__n_neighbors': 5, 'nb__alpha': 1.0, 'rf__max_depth': 20, 'rf__n_estimators': 100}	0.989958	0.983264	0.985762	0.986328	0.00276217	1093
6.48577	0.532675	0.145585	0.0427508	100	10	1	7	0.1		50	{'ada__n_estimators': 100, 'dt__max_depth': 10, 'final_estimator__C': 1, 'knn__n_neighbors': 7, 'nb__alpha': 0.1, 'rf__max_depth': None, 'rf__n_estimators': 50}	0.989958	0.983264	0.985762	0.986328	0.00276217	1093
6.11934	1.17876	0.0980017	0.0151308	100	10	1	7	0.1	10	50	{'ada__n_estimators': 100, 'dt__max_depth': 10, 'final_estimator__C': 1, 'knn__n_neighbors': 7, 'nb__alpha': 0.1, 'rf__max_depth': 10, 'rf__n_estimators': 50}	0.989958	0.983264	0.985762	0.986328	0.00276217	1093
6.59807	0.589622	0.100157	0.0193604	100	10	1	7	1		50	{'ada__n_estimators': 100, 'dt__max_depth': 10, 'final_estimator__C': 1, 'knn__n_neighbors': 7, 'nb__alpha': 1.0, 'rf__max_depth': None, 'rf__n_estimators': 50}	0.990795	0.982427	0.985762	0.986328	0.00343965	1093
7.78728	0.802656	0.152549	0.0423827	100	10	1	7	1	10	100	{'ada__n_estimators': 100, 'dt__max_depth': 10, 'final_estimator__C': 1, 'knn__n_neighbors': 7, 'nb__alpha': 1.0, 'rf__max_depth': 10, 'rf__n_estimators': 100}	0.989121	0.9841	0.985762	0.986328	0.00208846	1093
6.00553	1.21803	0.0878297	0.00291014	100	10	1	7	10		50	{'ada__n_estimators': 100, 'dt__max_depth': 10, 'final_estimator__C': 1, 'knn__n_neighbors': 7, 'nb__alpha': 10.0, 'rf__max_depth': None, 'rf__n_estimators': 50}	0.989958	0.983264	0.985762	0.986328	0.00276217	1093
7.1988	2.14225	0.140687	0.0491594	100	20	1	3	0.01	20	50	{'ada__n_estimators': 100, 'dt__max_depth': 20, 'final_estimator__C': 1, 'knn__n_neighbors': 3, 'nb__alpha': 0.01, 'rf__max_depth': 20, 'rf__n_estimators': 50}	0.989958	0.983264	0.985762	0.986328	0.00276217	1093
5.64267	0.469625	0.106276	0.0420863	100	20	1	3	0.1		10	{'ada__n_estimators': 100, 'dt__max_depth': 20, 'final_estimator__C': 1, 'knn__n_neighbors': 3, 'nb__alpha': 0.1, 'rf__max_depth': None, 'rf__n_estimators': 10}	0.989958	0.983264	0.985762	0.986328	0.00276217	1093
4.16532	0.0326798	0.0773116	0.00247511	100	20	1	3	1	10	10	{'ada__n_estimators': 100, 'dt__max_depth': 20, 'final_estimator__C': 1, 'knn__n_neighbors': 3, 'nb__alpha': 1.0, 'rf__max_depth': 10, 'rf__n_estimators': 10}	0.988285	0.984937	0.985762	0.986328	0.00142389	1093
8.22026	0.973247	0.130155	0.0438706	100	20	1	5	0.5	20	100	{'ada__n_estimators': 100, 'dt__max_depth': 20, 'final_estimator__C': 1, 'knn__n_neighbors': 5, 'nb__alpha': 0.5, 'rf__max_depth': 20, 'rf__n_estimators': 100}	0.989121	0.9841	0.985762	0.986328	0.00208846	1093
5.95548	1.05782	0.0915225	0.00526241	100	20	1	5	10	10	50	{'ada__n_estimators': 100, 'dt__max_depth': 20, 'final_estimator__C': 1, 'knn__n_neighbors': 5, 'nb__alpha': 10.0, 'rf__max_depth': 10, 'rf__n_estimators': 50}	0.990795	0.982427	0.985762	0.986328	0.00343965	1093
5.67324	0.667099	0.0960662	0.0141377	100	20	1	7	0.5		50	{'ada__n_estimators': 100, 'dt__max_depth': 20, 'final_estimator__C': 1, 'knn__n_neighbors': 7, 'nb__alpha': 0.5, 'rf__max_depth': None, 'rf__n_estimators': 50}	0.989958	0.983264	0.985762	0.986328	0.00276217	1093
7.62853	1.09573	0.148566	0.0375204	100	20	1	7	10		100	{'ada__n_estimators': 100, 'dt__max_depth': 20, 'final_estimator__C': 1, 'knn__n_neighbors': 7, 'nb__alpha': 10.0, 'rf__max_depth': None, 'rf__n_estimators': 100}	0.989958	0.983264	0.985762	0.986328	0.00276217	1093
4.98088	0.878968	0.0760321	0.000363236	100	20	10	3	0.01	10	10	{'ada__n_estimators': 100, 'dt__max_depth': 20, 'final_estimator__C': 10, 'knn__n_neighbors': 3, 'nb__alpha': 0.01, 'rf__max_depth': 10, 'rf__n_estimators': 10}	0.989958	0.983264	0.985762	0.986328	0.00276217	1093
6.28438	1.07721	0.0939018	0.0208464	50		1	3	0.01	20	100	{'ada__n_estimators': 50, 'dt__max_depth': None, 'final_estimator__C': 1, 'knn__n_neighbors': 3, 'nb__alpha': 0.01, 'rf__max_depth': 20, 'rf__n_estimators': 100}	0.989121	0.984937	0.984925	0.986328	0.00197538	1138
4.20298	1.27187	0.0625858	0.000198099	50		1	5	0.1		50	{'ada__n_estimators': 50, 'dt__max_depth': None, 'final_estimator__C': 1, 'knn__n_neighbors': 5, 'nb__alpha': 0.1, 'rf__max_depth': None, 'rf__n_estimators': 50}	0.990795	0.983264	0.984925	0.986328	0.00323079	1138
5.45388	1.1416	0.0742445	0.00109949	50		1	5	0.1		100	{'ada__n_estimators': 50, 'dt__max_depth': None, 'final_estimator__C': 1, 'knn__n_neighbors': 5, 'nb__alpha': 0.1, 'rf__max_depth': None, 'rf__n_estimators': 100}	0.989121	0.984937	0.984925	0.986328	0.00197538	1138
4.63575	0.064191	0.0763993	0.00106746	50		1	5	1		100	{'ada__n_estimators': 50, 'dt__max_depth': None, 'final_estimator__C': 1, 'knn__n_neighbors': 5, 'nb__alpha': 1.0, 'rf__max_depth': None, 'rf__n_estimators': 100}	0.991632	0.982427	0.984925	0.986328	0.0038867	1138
3.6965	0.696095	0.0756075	0.0274365	50		1	7	0.01	20	10	{'ada__n_estimators': 50, 'dt__max_depth': None, 'final_estimator__C': 1, 'knn__n_neighbors': 7, 'nb__alpha': 0.01, 'rf__max_depth': 20, 'rf__n_estimators': 10}	0.989121	0.984937	0.984925	0.986328	0.00197538	1138
6.00457	0.769191	0.0766348	0.00275466	50		1	7	1		100	{'ada__n_estimators': 50, 'dt__max_depth': None, 'final_estimator__C': 1, 'knn__n_neighbors': 7, 'nb__alpha': 1.0, 'rf__max_depth': None, 'rf__n_estimators': 100}	0.989958	0.9841	0.984925	0.986328	0.00258906	1138
2.34038	0.14969	0.0545201	0.00109132	50		10	3	0.5	10	10	{'ada__n_estimators': 50, 'dt__max_depth': None, 'final_estimator__C': 10, 'knn__n_neighbors': 3, 'nb__alpha': 0.5, 'rf__max_depth': 10, 'rf__n_estimators': 10}	0.990795	0.983264	0.984925	0.986328	0.00323079	1138
5.17196	0.251831	0.131625	0.00277682	50	10	1	3	0.01	10	50	{'ada__n_estimators': 50, 'dt__max_depth': 10, 'final_estimator__C': 1, 'knn__n_neighbors': 3, 'nb__alpha': 0.01, 'rf__max_depth': 10, 'rf__n_estimators': 50}	0.989958	0.9841	0.984925	0.986328	0.00258906	1138
6.45747	0.712674	0.103383	0.0422944	50	10	1	3	1		100	{'ada__n_estimators': 50, 'dt__max_depth': 10, 'final_estimator__C': 1, 'knn__n_neighbors': 3, 'nb__alpha': 1.0, 'rf__max_depth': None, 'rf__n_estimators': 100}	0.989958	0.9841	0.984925	0.986328	0.00258906	1138
3.50364	0.0240625	0.0814327	0.0233017	50	10	1	3	10	10	50	{'ada__n_estimators': 50, 'dt__max_depth': 10, 'final_estimator__C': 1, 'knn__n_neighbors': 3, 'nb__alpha': 10.0, 'rf__max_depth': 10, 'rf__n_estimators': 50}	0.989958	0.9841	0.984925	0.986328	0.00258906	1138
6.09382	1.03735	0.0801084	0.00231759	50	10	1	5	1	10	100	{'ada__n_estimators': 50, 'dt__max_depth': 10, 'final_estimator__C': 1, 'knn__n_neighbors': 5, 'nb__alpha': 1.0, 'rf__max_depth': 10, 'rf__n_estimators': 100}	0.990795	0.983264	0.984925	0.986328	0.00323079	1138
5.03331	0.137129	0.11902	0.0536429	50	10	1	7	0.1	10	100	{'ada__n_estimators': 50, 'dt__max_depth': 10, 'final_estimator__C': 1, 'knn__n_neighbors': 7, 'nb__alpha': 0.1, 'rf__max_depth': 10, 'rf__n_estimators': 100}	0.989121	0.984937	0.984925	0.986328	0.00197538	1138
6.58279	1.02449	0.0957554	0.0326521	50	20	1	3	0.1	10	100	{'ada__n_estimators': 50, 'dt__max_depth': 20, 'final_estimator__C': 1, 'knn__n_neighbors': 3, 'nb__alpha': 0.1, 'rf__max_depth': 10, 'rf__n_estimators': 100}	0.989958	0.9841	0.984925	0.986328	0.00258906	1138
5.20127	0.501409	0.111528	0.0549437	50	20	1	3	1	10	100	{'ada__n_estimators': 50, 'dt__max_depth': 20, 'final_estimator__C': 1, 'knn__n_neighbors': 3, 'nb__alpha': 1.0, 'rf__max_depth': 10, 'rf__n_estimators': 100}	0.989958	0.9841	0.984925	0.986328	0.00258906	1138
3.45945	0.306759	0.0777129	0.033334	50	20	1	3	1	20	10	{'ada__n_estimators': 50, 'dt__max_depth': 20, 'final_estimator__C': 1, 'knn__n_neighbors': 3, 'nb__alpha': 1.0, 'rf__max_depth': 20, 'rf__n_estimators': 10}	0.988285	0.985774	0.984925	0.986328	0.00142645	1138
3.46307	0.0200272	0.0632439	0.00132329	50	20	1	3	1	20	50	{'ada__n_estimators': 50, 'dt__max_depth': 20, 'final_estimator__C': 1, 'knn__n_neighbors': 3, 'nb__alpha': 1.0, 'rf__max_depth': 20, 'rf__n_estimators': 50}	0.989958	0.9841	0.984925	0.986328	0.00258906	1138
5.29743	1.21748	0.0656128	0.00154232	50	20	1	5	0.5	10	50	{'ada__n_estimators': 50, 'dt__max_depth': 20, 'final_estimator__C': 1, 'knn__n_neighbors': 5, 'nb__alpha': 0.5, 'rf__max_depth': 10, 'rf__n_estimators': 50}	0.989958	0.9841	0.984925	0.986328	0.00258906	1138
4.40365	1.07229	0.0830792	0.0161811	50	20	1	5	10	10	50	{'ada__n_estimators': 50, 'dt__max_depth': 20, 'final_estimator__C': 1, 'knn__n_neighbors': 5, 'nb__alpha': 10.0, 'rf__max_depth': 10, 'rf__n_estimators': 50}	0.989121	0.984937	0.984925	0.986328	0.00197538	1138
4.11567	0.0380032	0.0781058	0.0025209	100		1	3	10	20	10	{'ada__n_estimators': 100, 'dt__max_depth': None, 'final_estimator__C': 1, 'knn__n_neighbors': 3, 'nb__alpha': 10.0, 'rf__max_depth': 20, 'rf__n_estimators': 10}	0.991632	0.982427	0.984925	0.986328	0.0038867	1138
6.61008	1.09454	0.0849861	0.00119331	100		1	5	0.01		50	{'ada__n_estimators': 100, 'dt__max_depth': None, 'final_estimator__C': 1, 'knn__n_neighbors': 5, 'nb__alpha': 0.01, 'rf__max_depth': None, 'rf__n_estimators': 50}	0.989958	0.9841	0.984925	0.986328	0.00258906	1138
6.00483	1.07674	0.087295	0.00190116	100		1	5	0.5		50	{'ada__n_estimators': 100, 'dt__max_depth': None, 'final_estimator__C': 1, 'knn__n_neighbors': 5, 'nb__alpha': 0.5, 'rf__max_depth': None, 'rf__n_estimators': 50}	0.989121	0.984937	0.984925	0.986328	0.00197538	1138
7.87502	0.950936	0.117604	0.0281974	100		1	7	10	10	100	{'ada__n_estimators': 100, 'dt__max_depth': None, 'final_estimator__C': 1, 'knn__n_neighbors': 7, 'nb__alpha': 10.0, 'rf__max_depth': 10, 'rf__n_estimators': 100}	0.990795	0.983264	0.984925	0.986328	0.00323079	1138
6.86277	1.10515	0.0848165	0.000582116	100	10	1	3	1	20	50	{'ada__n_estimators': 100, 'dt__max_depth': 10, 'final_estimator__C': 1, 'knn__n_neighbors': 3, 'nb__alpha': 1.0, 'rf__max_depth': 20, 'rf__n_estimators': 50}	0.989958	0.9841	0.984925	0.986328	0.00258906	1138
5.57707	1.01998	0.0773882	0.000552275	100	10	1	3	10	20	10	{'ada__n_estimators': 100, 'dt__max_depth': 10, 'final_estimator__C': 1, 'knn__n_neighbors': 3, 'nb__alpha': 10.0, 'rf__max_depth': 20, 'rf__n_estimators': 10}	0.989121	0.984937	0.984925	0.986328	0.00197538	1138
7.98682	1.04227	0.119233	0.0336634	100	10	1	5	0.5		100	{'ada__n_estimators': 100, 'dt__max_depth': 10, 'final_estimator__C': 1, 'knn__n_neighbors': 5, 'nb__alpha': 0.5, 'rf__max_depth': None, 'rf__n_estimators': 100}	0.990795	0.983264	0.984925	0.986328	0.00323079	1138
7.42575	0.696092	0.134692	0.0494596	100	10	1	7	0.1		100	{'ada__n_estimators': 100, 'dt__max_depth': 10, 'final_estimator__C': 1, 'knn__n_neighbors': 7, 'nb__alpha': 0.1, 'rf__max_depth': None, 'rf__n_estimators': 100}	0.989958	0.9841	0.984925	0.986328	0.00258906	1138
7.50993	0.895022	0.147594	0.0446337	100	20	1	5	0.1		100	{'ada__n_estimators': 100, 'dt__max_depth': 20, 'final_estimator__C': 1, 'knn__n_neighbors': 5, 'nb__alpha': 0.1, 'rf__max_depth': None, 'rf__n_estimators': 100}	0.989958	0.9841	0.984925	0.986328	0.00258906	1138
5.97805	0.90839	0.0893037	0.00199458	100	20	1	7	0.5	20	50	{'ada__n_estimators': 100, 'dt__max_depth': 20, 'final_estimator__C': 1, 'knn__n_neighbors': 7, 'nb__alpha': 0.5, 'rf__max_depth': 20, 'rf__n_estimators': 50}	0.990795	0.983264	0.984925	0.986328	0.00323079	1138
3.53082	0.109335	0.0675097	0.0179266	50		1	5	0.01	10	10	{'ada__n_estimators': 50, 'dt__max_depth': None, 'final_estimator__C': 1, 'knn__n_neighbors': 5, 'nb__alpha': 0.01, 'rf__max_depth': 10, 'rf__n_estimators': 10}	0.989121	0.985774	0.984087	0.986328	0.00209215	1166
2.72869	0.465293	0.0653166	0.0127597	50	10	1	7	0.5		10	{'ada__n_estimators': 50, 'dt__max_depth': 10, 'final_estimator__C': 1, 'knn__n_neighbors': 7, 'nb__alpha': 0.5, 'rf__max_depth': None, 'rf__n_estimators': 10}	0.989958	0.984937	0.984087	0.986328	0.00259062	1166
2.43295	0.136289	0.0914473	0.0276398	50	20	10	5	0.5	20	10	{'ada__n_estimators': 50, 'dt__max_depth': 20, 'final_estimator__C': 10, 'knn__n_neighbors': 5, 'nb__alpha': 0.5, 'rf__max_depth': 20, 'rf__n_estimators': 10}	0.991632	0.983264	0.984087	0.986328	0.00376574	1166
8.27997	1.2095	0.0944028	0.00147822	100	20	1	3	0.5	10	100	{'ada__n_estimators': 100, 'dt__max_depth': 20, 'final_estimator__C': 1, 'knn__n_neighbors': 3, 'nb__alpha': 0.5, 'rf__max_depth': 10, 'rf__n_estimators': 100}	0.989958	0.984937	0.984087	0.986328	0.00259062	1166
7.44077	1.27656	0.112186	0.0110269	100	20	1	3	1	10	100	{'ada__n_estimators': 100, 'dt__max_depth': 20, 'final_estimator__C': 1, 'knn__n_neighbors': 3, 'nb__alpha': 1.0, 'rf__max_depth': 10, 'rf__n_estimators': 100}	0.989958	0.984937	0.984087	0.986328	0.00259062	1166
5.44598	0.902533	0.0774172	0.00250259	50	10	1	7	10	20	100	{'ada__n_estimators': 50, 'dt__max_depth': 10, 'final_estimator__C': 1, 'knn__n_neighbors': 7, 'nb__alpha': 10.0, 'rf__max_depth': 20, 'rf__n_estimators': 100}	0.990795	0.984937	0.98325	0.986327	0.00323341	1171
5.65692	0.642659	0.109447	0.0285512	100	10	1	5	10	10	50	{'ada__n_estimators': 100, 'dt__max_depth': 10, 'final_estimator__C': 1, 'knn__n_neighbors': 5, 'nb__alpha': 10.0, 'rf__max_depth': 10, 'rf__n_estimators': 50}	0.986611	0.982427	0.989112	0.98605	0.00275799	1172
3.20955	0.68851	0.0746609	0.028989	50	10	1	5	0.1	10	10	{'ada__n_estimators': 50, 'dt__max_depth': 10, 'final_estimator__C': 1, 'knn__n_neighbors': 5, 'nb__alpha': 0.1, 'rf__max_depth': 10, 'rf__n_estimators': 10}	0.988285	0.98159	0.988275	0.98605	0.00315354	1173
2.441	0.19826	0.0719492	0.0246844	50	10	10	3	0.1	10	10	{'ada__n_estimators': 50, 'dt__max_depth': 10, 'final_estimator__C': 10, 'knn__n_neighbors': 3, 'nb__alpha': 0.1, 'rf__max_depth': 10, 'rf__n_estimators': 10}	0.989121	0.980753	0.988275	0.98605	0.00376117	1173
5.09665	0.850962	0.0765448	0.00220742	100		1	3	1		10	{'ada__n_estimators': 100, 'dt__max_depth': None, 'final_estimator__C': 1, 'knn__n_neighbors': 3, 'nb__alpha': 1.0, 'rf__max_depth': None, 'rf__n_estimators': 10}	0.989121	0.980753	0.988275	0.98605	0.00376117	1173
4.38783	0.48501	0.0874624	0.0117217	100		1	5	0.5	20	10	{'ada__n_estimators': 100, 'dt__max_depth': None, 'final_estimator__C': 1, 'knn__n_neighbors': 5, 'nb__alpha': 0.5, 'rf__max_depth': 20, 'rf__n_estimators': 10}	0.988285	0.98159	0.988275	0.98605	0.00315354	1173
5.56097	0.931257	0.128181	0.0338761	100		1	7	0.5	20	10	{'ada__n_estimators': 100, 'dt__max_depth': None, 'final_estimator__C': 1, 'knn__n_neighbors': 7, 'nb__alpha': 0.5, 'rf__max_depth': 20, 'rf__n_estimators': 10}	0.989958	0.979916	0.988275	0.98605	0.00439109	1173
5.25674	1.01034	0.0762637	0.000484967	100	10	10	5	0.1		10	{'ada__n_estimators': 100, 'dt__max_depth': 10, 'final_estimator__C': 10, 'knn__n_neighbors': 5, 'nb__alpha': 0.1, 'rf__max_depth': None, 'rf__n_estimators': 10}	0.986611	0.983264	0.988275	0.98605	0.0020839	1173
6.11313	1.27654	0.0869656	0.00177562	100	20	1	5	0.5		50	{'ada__n_estimators': 100, 'dt__max_depth': 20, 'final_estimator__C': 1, 'knn__n_neighbors': 5, 'nb__alpha': 0.5, 'rf__max_depth': None, 'rf__n_estimators': 50}	0.987448	0.982427	0.988275	0.98605	0.00258397	1173
4.46552	0.426677	0.106557	0.0312444	50		1	7	0.01		50	{'ada__n_estimators': 50, 'dt__max_depth': None, 'final_estimator__C': 1, 'knn__n_neighbors': 7, 'nb__alpha': 0.01, 'rf__max_depth': None, 'rf__n_estimators': 50}	0.989121	0.98159	0.987437	0.986049	0.00322745	1180
2.32475	0.0231763	0.0558039	0.00172373	50		10	7	0.1		10	{'ada__n_estimators': 50, 'dt__max_depth': None, 'final_estimator__C': 10, 'knn__n_neighbors': 7, 'nb__alpha': 0.1, 'rf__max_depth': None, 'rf__n_estimators': 10}	0.989121	0.98159	0.987437	0.986049	0.00322745	1180
6.84963	1.09751	0.0850978	0.00196331	100		1	3	10	20	50	{'ada__n_estimators': 100, 'dt__max_depth': None, 'final_estimator__C': 1, 'knn__n_neighbors': 3, 'nb__alpha': 10.0, 'rf__max_depth': 20, 'rf__n_estimators': 50}	0.989121	0.98159	0.987437	0.986049	0.00322745	1180
5.79074	1.21466	0.0803397	0.00687671	100		1	5	0.1	20	10	{'ada__n_estimators': 100, 'dt__max_depth': None, 'final_estimator__C': 1, 'knn__n_neighbors': 5, 'nb__alpha': 0.1, 'rf__max_depth': 20, 'rf__n_estimators': 10}	0.989121	0.98159	0.987437	0.986049	0.00322745	1180
5.35221	0.830996	0.100672	0.0354721	100		1	5	1	10	10	{'ada__n_estimators': 100, 'dt__max_depth': None, 'final_estimator__C': 1, 'knn__n_neighbors': 5, 'nb__alpha': 1.0, 'rf__max_depth': 10, 'rf__n_estimators': 10}	0.988285	0.982427	0.987437	0.986049	0.0025849	1180
6.66352	1.10044	0.0875134	0.00261046	100	10	1	3	1	10	50	{'ada__n_estimators': 100, 'dt__max_depth': 10, 'final_estimator__C': 1, 'knn__n_neighbors': 3, 'nb__alpha': 1.0, 'rf__max_depth': 10, 'rf__n_estimators': 50}	0.988285	0.982427	0.987437	0.986049	0.0025849	1180
5.74938	1.08749	0.105339	0.0413677	100	20	1	5	10	20	10	{'ada__n_estimators': 100, 'dt__max_depth': 20, 'final_estimator__C': 1, 'knn__n_neighbors': 5, 'nb__alpha': 10.0, 'rf__max_depth': 20, 'rf__n_estimators': 10}	0.988285	0.982427	0.987437	0.986049	0.0025849	1180
2.30211	0.00308293	0.0554541	0.000549166	50		10	5	10	10	10	{'ada__n_estimators': 50, 'dt__max_depth': None, 'final_estimator__C': 10, 'knn__n_neighbors': 5, 'nb__alpha': 10.0, 'rf__max_depth': 10, 'rf__n_estimators': 10}	0.989958	0.980753	0.987437	0.986049	0.00388393	1187
3.66157	0.329748	0.0788607	0.0329338	50	20	10	5	0.1	20	10	{'ada__n_estimators': 50, 'dt__max_depth': 20, 'final_estimator__C': 10, 'knn__n_neighbors': 5, 'nb__alpha': 0.1, 'rf__max_depth': 20, 'rf__n_estimators': 10}	0.990795	0.979916	0.987437	0.986049	0.0045483	1187
3.14286	0.594223	0.0691905	0.0198864	50	20	10	7	0.01	20	10	{'ada__n_estimators': 50, 'dt__max_depth': 20, 'final_estimator__C': 10, 'knn__n_neighbors': 7, 'nb__alpha': 0.01, 'rf__max_depth': 20, 'rf__n_estimators': 10}	0.989958	0.980753	0.987437	0.986049	0.00388393	1187
8.31266	1.13608	0.12825	0.0462861	100		1	7	0.1	10	100	{'ada__n_estimators': 100, 'dt__max_depth': None, 'final_estimator__C': 1, 'knn__n_neighbors': 7, 'nb__alpha': 0.1, 'rf__max_depth': 10, 'rf__n_estimators': 100}	0.989958	0.980753	0.987437	0.986049	0.00388393	1187
2.57308	0.31109	0.0729348	0.0255264	50		10	3	10	10	10	{'ada__n_estimators': 50, 'dt__max_depth': None, 'final_estimator__C': 10, 'knn__n_neighbors': 3, 'nb__alpha': 10.0, 'rf__max_depth': 10, 'rf__n_estimators': 10}	0.989121	0.982427	0.9866	0.986049	0.00276062	1191
4.82356	1.34489	0.102565	0.0280707	50	10	1	3	10	20	50	{'ada__n_estimators': 50, 'dt__max_depth': 10, 'final_estimator__C': 1, 'knn__n_neighbors': 3, 'nb__alpha': 10.0, 'rf__max_depth': 20, 'rf__n_estimators': 50}	0.989121	0.982427	0.9866	0.986049	0.00276062	1191
4.50615	0.406777	0.0868018	0.0208981	50	10	1	7	0.01		50	{'ada__n_estimators': 50, 'dt__max_depth': 10, 'final_estimator__C': 1, 'knn__n_neighbors': 7, 'nb__alpha': 0.01, 'rf__max_depth': None, 'rf__n_estimators': 50}	0.989121	0.982427	0.9866	0.986049	0.00276062	1191
5.22384	0.470447	0.0923903	0.0245868	50	10	1	7	0.5	20	100	{'ada__n_estimators': 50, 'dt__max_depth': 10, 'final_estimator__C': 1, 'knn__n_neighbors': 7, 'nb__alpha': 0.5, 'rf__max_depth': 20, 'rf__n_estimators': 100}	0.989121	0.982427	0.9866	0.986049	0.00276062	1191
3.42496	0.774525	0.0825655	0.0258623	50	20	0.1	7	10	20	10	{'ada__n_estimators': 50, 'dt__max_depth': 20, 'final_estimator__C': 0.1, 'knn__n_neighbors': 7, 'nb__alpha': 10.0, 'rf__max_depth': 20, 'rf__n_estimators': 10}	0.989121	0.982427	0.9866	0.986049	0.00276062	1191
4.91186	1.07797	0.0760295	0.0178478	50	20	1	5	0.1		50	{'ada__n_estimators': 50, 'dt__max_depth': 20, 'final_estimator__C': 1, 'knn__n_neighbors': 5, 'nb__alpha': 0.1, 'rf__max_depth': None, 'rf__n_estimators': 50}	0.989121	0.982427	0.9866	0.986049	0.00276062	1191
3.59418	0.0361863	0.069416	0.0060438	50	20	1	5	0.5	20	50	{'ada__n_estimators': 50, 'dt__max_depth': 20, 'final_estimator__C': 1, 'knn__n_neighbors': 5, 'nb__alpha': 0.5, 'rf__max_depth': 20, 'rf__n_estimators': 50}	0.989121	0.982427	0.9866	0.986049	0.00276062	1191
5.15285	1.18669	0.0720759	0.00931181	50	20	1	5	10	20	50	{'ada__n_estimators': 50, 'dt__max_depth': 20, 'final_estimator__C': 1, 'knn__n_neighbors': 5, 'nb__alpha': 10.0, 'rf__max_depth': 20, 'rf__n_estimators': 50}	0.989121	0.982427	0.9866	0.986049	0.00276062	1191
8.30585	0.557956	0.133043	0.0509848	100		1	7	10	20	100	{'ada__n_estimators': 100, 'dt__max_depth': None, 'final_estimator__C': 1, 'knn__n_neighbors': 7, 'nb__alpha': 10.0, 'rf__max_depth': 20, 'rf__n_estimators': 100}	0.989121	0.982427	0.9866	0.986049	0.00276062	1191
8.27744	1.08991	0.108443	0.0103294	100	10	1	7	0.01		100	{'ada__n_estimators': 100, 'dt__max_depth': 10, 'final_estimator__C': 1, 'knn__n_neighbors': 7, 'nb__alpha': 0.01, 'rf__max_depth': None, 'rf__n_estimators': 100}	0.989121	0.982427	0.9866	0.986049	0.00276062	1191
4.09076	0.0749406	0.0836947	0.00988314	100	10	1	7	0.01	10	10	{'ada__n_estimators': 100, 'dt__max_depth': 10, 'final_estimator__C': 1, 'knn__n_neighbors': 7, 'nb__alpha': 0.01, 'rf__max_depth': 10, 'rf__n_estimators': 10}	0.989121	0.982427	0.9866	0.986049	0.00276062	1191
8.02784	0.487465	0.116542	0.0298413	100	10	1	7	10	20	100	{'ada__n_estimators': 100, 'dt__max_depth': 10, 'final_estimator__C': 1, 'knn__n_neighbors': 7, 'nb__alpha': 10.0, 'rf__max_depth': 20, 'rf__n_estimators': 100}	0.989121	0.982427	0.9866	0.986049	0.00276062	1191
7.58457	0.835377	0.113322	0.0222356	100	20	1	3	1	20	100	{'ada__n_estimators': 100, 'dt__max_depth': 20, 'final_estimator__C': 1, 'knn__n_neighbors': 3, 'nb__alpha': 1.0, 'rf__max_depth': 20, 'rf__n_estimators': 100}	0.989121	0.982427	0.9866	0.986049	0.00276062	1191
8.27042	1.15179	0.116838	0.0232157	100	20	1	7	0.01		100	{'ada__n_estimators': 100, 'dt__max_depth': 20, 'final_estimator__C': 1, 'knn__n_neighbors': 7, 'nb__alpha': 0.01, 'rf__max_depth': None, 'rf__n_estimators': 100}	0.989121	0.982427	0.9866	0.986049	0.00276062	1191
3.17313	0.678497	0.0865486	0.0186606	50		1	5	0.1	20	10	{'ada__n_estimators': 50, 'dt__max_depth': None, 'final_estimator__C': 1, 'knn__n_neighbors': 5, 'nb__alpha': 0.1, 'rf__max_depth': 20, 'rf__n_estimators': 10}	0.987448	0.9841	0.9866	0.986049	0.00142086	1205
2.63945	0.42807	0.054005	0.00118176	50	10	1	3	10	10	10	{'ada__n_estimators': 50, 'dt__max_depth': 10, 'final_estimator__C': 1, 'knn__n_neighbors': 3, 'nb__alpha': 10.0, 'rf__max_depth': 10, 'rf__n_estimators': 10}	0.988285	0.983264	0.9866	0.986049	0.0020864	1205
5.87734	1.12392	0.074627	0.000968673	50	10	1	5	0.5		100	{'ada__n_estimators': 50, 'dt__max_depth': 10, 'final_estimator__C': 1, 'knn__n_neighbors': 5, 'nb__alpha': 0.5, 'rf__max_depth': None, 'rf__n_estimators': 100}	0.988285	0.983264	0.9866	0.986049	0.0020864	1205
4.46797	0.296314	0.0728384	0.0273098	50	10	1	5	10	10	10	{'ada__n_estimators': 50, 'dt__max_depth': 10, 'final_estimator__C': 1, 'knn__n_neighbors': 5, 'nb__alpha': 10.0, 'rf__max_depth': 10, 'rf__n_estimators': 10}	0.989958	0.98159	0.9866	0.986049	0.0034384	1205
2.34458	0.0243571	0.0573587	0.00238944	50	10	1	7	0.1		10	{'ada__n_estimators': 50, 'dt__max_depth': 10, 'final_estimator__C': 1, 'knn__n_neighbors': 7, 'nb__alpha': 0.1, 'rf__max_depth': None, 'rf__n_estimators': 10}	0.989958	0.98159	0.9866	0.986049	0.0034384	1205
4.53906	0.986753	0.0845606	0.00986612	50	10	1	7	0.5	10	50	{'ada__n_estimators': 50, 'dt__max_depth': 10, 'final_estimator__C': 1, 'knn__n_neighbors': 7, 'nb__alpha': 0.5, 'rf__max_depth': 10, 'rf__n_estimators': 50}	0.990795	0.980753	0.9866	0.986049	0.004118	1205
5.7739	1.19125	0.0822105	0.00558025	50	20	1	5	0.5		100	{'ada__n_estimators': 50, 'dt__max_depth': 20, 'final_estimator__C': 1, 'knn__n_neighbors': 5, 'nb__alpha': 0.5, 'rf__max_depth': None, 'rf__n_estimators': 100}	0.989958	0.98159	0.9866	0.986049	0.0034384	1205
2.28978	0.00610661	0.0638285	0.00793226	50	20	10	7	0.01	10	10	{'ada__n_estimators': 50, 'dt__max_depth': 20, 'final_estimator__C': 10, 'knn__n_neighbors': 7, 'nb__alpha': 0.01, 'rf__max_depth': 10, 'rf__n_estimators': 10}	0.987448	0.9841	0.9866	0.986049	0.00142086	1205
4.93767	1.19838	0.0759515	0.00204566	100		1	3	0.5	20	10	{'ada__n_estimators': 100, 'dt__max_depth': None, 'final_estimator__C': 1, 'knn__n_neighbors': 3, 'nb__alpha': 0.5, 'rf__max_depth': 20, 'rf__n_estimators': 10}	0.987448	0.9841	0.9866	0.986049	0.00142086	1205
4.48796	0.495335	0.078613	0.00150534	100		1	7	0.01		10	{'ada__n_estimators': 100, 'dt__max_depth': None, 'final_estimator__C': 1, 'knn__n_neighbors': 7, 'nb__alpha': 0.01, 'rf__max_depth': None, 'rf__n_estimators': 10}	0.988285	0.983264	0.9866	0.986049	0.0020864	1205
5.49586	1.09184	0.0767264	0.00109144	100		10	3	1	20	10	{'ada__n_estimators': 100, 'dt__max_depth': None, 'final_estimator__C': 10, 'knn__n_neighbors': 3, 'nb__alpha': 1.0, 'rf__max_depth': 20, 'rf__n_estimators': 10}	0.988285	0.983264	0.9866	0.986049	0.0020864	1205
4.84118	0.802602	0.127484	0.036554	100		10	7	0.5	20	10	{'ada__n_estimators': 100, 'dt__max_depth': None, 'final_estimator__C': 10, 'knn__n_neighbors': 7, 'nb__alpha': 0.5, 'rf__max_depth': 20, 'rf__n_estimators': 10}	0.989958	0.98159	0.9866	0.986049	0.0034384	1205
8.09554	1.14267	0.136515	0.0534862	100	10	1	7	0.01	10	100	{'ada__n_estimators': 100, 'dt__max_depth': 10, 'final_estimator__C': 1, 'knn__n_neighbors': 7, 'nb__alpha': 0.01, 'rf__max_depth': 10, 'rf__n_estimators': 100}	0.989958	0.98159	0.9866	0.986049	0.0034384	1205
6.94137	1.24917	0.0848276	0.00104228	100	20	1	3	0.5	10	50	{'ada__n_estimators': 100, 'dt__max_depth': 20, 'final_estimator__C': 1, 'knn__n_neighbors': 3, 'nb__alpha': 0.5, 'rf__max_depth': 10, 'rf__n_estimators': 50}	0.988285	0.983264	0.9866	0.986049	0.0020864	1205
4.99958	1.18441	0.07999	0.00588656	100	20	1	3	1	20	10	{'ada__n_estimators': 100, 'dt__max_depth': 20, 'final_estimator__C': 1, 'knn__n_neighbors': 3, 'nb__alpha': 1.0, 'rf__max_depth': 20, 'rf__n_estimators': 10}	0.988285	0.983264	0.9866	0.986049	0.0020864	1205
4.96796	0.889992	0.137551	0.0417488	100	20	1	7	0.5	20	10	{'ada__n_estimators': 100, 'dt__max_depth': 20, 'final_estimator__C': 1, 'knn__n_neighbors': 7, 'nb__alpha': 0.5, 'rf__max_depth': 20, 'rf__n_estimators': 10}	0.988285	0.983264	0.9866	0.986049	0.0020864	1205
4.20528	0.0245599	0.0867317	0.0132296	100	20	10	5	0.5	20	10	{'ada__n_estimators': 100, 'dt__max_depth': 20, 'final_estimator__C': 10, 'knn__n_neighbors': 5, 'nb__alpha': 0.5, 'rf__max_depth': 20, 'rf__n_estimators': 10}	0.988285	0.983264	0.9866	0.986049	0.0020864	1205
4.46253	0.903734	0.100587	0.0330231	50		1	3	0.1	10	50	{'ada__n_estimators': 50, 'dt__max_depth': None, 'final_estimator__C': 1, 'knn__n_neighbors': 3, 'nb__alpha': 0.1, 'rf__max_depth': 10, 'rf__n_estimators': 50}	0.987448	0.984937	0.985762	0.986049	0.00104477	1222
6.43077	0.919795	0.0788144	0.00250154	50		1	3	0.5	10	100	{'ada__n_estimators': 50, 'dt__max_depth': None, 'final_estimator__C': 1, 'knn__n_neighbors': 3, 'nb__alpha': 0.5, 'rf__max_depth': 10, 'rf__n_estimators': 100}	0.988285	0.9841	0.985762	0.986049	0.00172015	1222
3.29969	0.0208081	0.0632205	0.000429633	50		1	5	0.01	20	50	{'ada__n_estimators': 50, 'dt__max_depth': None, 'final_estimator__C': 1, 'knn__n_neighbors': 5, 'nb__alpha': 0.01, 'rf__max_depth': 20, 'rf__n_estimators': 50}	0.989958	0.982427	0.985762	0.986049	0.00308136	1222
9.84561	1.84336	0.161493	0.0801819	50		1	5	1	20	100	{'ada__n_estimators': 50, 'dt__max_depth': None, 'final_estimator__C': 1, 'knn__n_neighbors': 5, 'nb__alpha': 1.0, 'rf__max_depth': 20, 'rf__n_estimators': 100}	0.989958	0.982427	0.985762	0.986049	0.00308136	1222
4.09314	1.1334	0.0873382	0.0288878	50		1	7	0.1	10	50	{'ada__n_estimators': 50, 'dt__max_depth': None, 'final_estimator__C': 1, 'knn__n_neighbors': 7, 'nb__alpha': 0.1, 'rf__max_depth': 10, 'rf__n_estimators': 50}	0.986611	0.985774	0.985762	0.986049	0.000397319	1222
3.8708	0.433605	0.0853845	0.0324986	50		1	7	0.5		10	{'ada__n_estimators': 50, 'dt__max_depth': None, 'final_estimator__C': 1, 'knn__n_neighbors': 7, 'nb__alpha': 0.5, 'rf__max_depth': None, 'rf__n_estimators': 10}	0.988285	0.9841	0.985762	0.986049	0.00172015	1222
3.2716	0.662523	0.0840574	0.0290129	50		1	7	10		10	{'ada__n_estimators': 50, 'dt__max_depth': None, 'final_estimator__C': 1, 'knn__n_neighbors': 7, 'nb__alpha': 10.0, 'rf__max_depth': None, 'rf__n_estimators': 10}	0.988285	0.9841	0.985762	0.986049	0.00172015	1222
5.09761	1.18368	0.0649324	0.00169974	50	10	1	3	0.1		50	{'ada__n_estimators': 50, 'dt__max_depth': 10, 'final_estimator__C': 1, 'knn__n_neighbors': 3, 'nb__alpha': 0.1, 'rf__max_depth': None, 'rf__n_estimators': 50}	0.989958	0.982427	0.985762	0.986049	0.00308136	1222
5.76954	0.954718	0.123634	0.034334	50	10	1	5	0.5	20	100	{'ada__n_estimators': 50, 'dt__max_depth': 10, 'final_estimator__C': 1, 'knn__n_neighbors': 5, 'nb__alpha': 0.5, 'rf__max_depth': 20, 'rf__n_estimators': 100}	0.989958	0.982427	0.985762	0.986049	0.00308136	1222
3.93582	0.686937	0.0630956	0.000552112	50	10	1	5	1	10	50	{'ada__n_estimators': 50, 'dt__max_depth': 10, 'final_estimator__C': 1, 'knn__n_neighbors': 5, 'nb__alpha': 1.0, 'rf__max_depth': 10, 'rf__n_estimators': 50}	0.990795	0.98159	0.985762	0.986049	0.00376341	1222
5.03029	0.293884	0.0748077	0.000357853	50	10	1	5	1	20	100	{'ada__n_estimators': 50, 'dt__max_depth': 10, 'final_estimator__C': 1, 'knn__n_neighbors': 5, 'nb__alpha': 1.0, 'rf__max_depth': 20, 'rf__n_estimators': 100}	0.989121	0.983264	0.985762	0.986049	0.0024	1222
6.5049	0.517861	0.0892484	0.0192194	50	10	1	7	10	10	100	{'ada__n_estimators': 50, 'dt__max_depth': 10, 'final_estimator__C': 1, 'knn__n_neighbors': 7, 'nb__alpha': 10.0, 'rf__max_depth': 10, 'rf__n_estimators': 100}	0.989121	0.983264	0.985762	0.986049	0.0024	1222
4.97089	0.395902	0.0844042	0.0302276	50	20	1	3	0.01	20	50	{'ada__n_estimators': 50, 'dt__max_depth': 20, 'final_estimator__C': 1, 'knn__n_neighbors': 3, 'nb__alpha': 0.01, 'rf__max_depth': 20, 'rf__n_estimators': 50}	0.989958	0.982427	0.985762	0.986049	0.00308136	1222
5.60435	0.84066	0.135499	0.0386939	50	20	1	3	0.1		100	{'ada__n_estimators': 50, 'dt__max_depth': 20, 'final_estimator__C': 1, 'knn__n_neighbors': 3, 'nb__alpha': 0.1, 'rf__max_depth': None, 'rf__n_estimators': 100}	0.989958	0.982427	0.985762	0.986049	0.00308136	1222
3.89645	0.60704	0.0693227	0.00539955	50	20	1	3	0.1	20	50	{'ada__n_estimators': 50, 'dt__max_depth': 20, 'final_estimator__C': 1, 'knn__n_neighbors': 3, 'nb__alpha': 0.1, 'rf__max_depth': 20, 'rf__n_estimators': 50}	0.989121	0.983264	0.985762	0.986049	0.0024	1222
3.74466	0.443119	0.0643696	0.00165477	50	20	1	5	0.1	10	50	{'ada__n_estimators': 50, 'dt__max_depth': 20, 'final_estimator__C': 1, 'knn__n_neighbors': 5, 'nb__alpha': 0.1, 'rf__max_depth': 10, 'rf__n_estimators': 50}	0.989958	0.982427	0.985762	0.986049	0.00308136	1222
6.55305	0.519095	0.090223	0.0184795	50	20	1	5	0.1	20	100	{'ada__n_estimators': 50, 'dt__max_depth': 20, 'final_estimator__C': 1, 'knn__n_neighbors': 5, 'nb__alpha': 0.1, 'rf__max_depth': 20, 'rf__n_estimators': 100}	0.989958	0.982427	0.985762	0.986049	0.00308136	1222
6.43086	1.10707	0.104659	0.0397096	50	20	1	7	0.1	10	100	{'ada__n_estimators': 50, 'dt__max_depth': 20, 'final_estimator__C': 1, 'knn__n_neighbors': 7, 'nb__alpha': 0.1, 'rf__max_depth': 10, 'rf__n_estimators': 100}	0.989958	0.982427	0.985762	0.986049	0.00308136	1222
6.10285	0.942679	0.09805	0.0253221	50	20	1	7	1	20	100	{'ada__n_estimators': 50, 'dt__max_depth': 20, 'final_estimator__C': 1, 'knn__n_neighbors': 7, 'nb__alpha': 1.0, 'rf__max_depth': 20, 'rf__n_estimators': 100}	0.990795	0.98159	0.985762	0.986049	0.00376341	1222
8.27461	1.04311	0.123786	0.0495113	100		1	3	0.5	10	50	{'ada__n_estimators': 100, 'dt__max_depth': None, 'final_estimator__C': 1, 'knn__n_neighbors': 3, 'nb__alpha': 0.5, 'rf__max_depth': 10, 'rf__n_estimators': 50}	0.989121	0.983264	0.985762	0.986049	0.0024	1222
7.51461	0.666206	0.133642	0.0524998	100		1	3	0.5	20	100	{'ada__n_estimators': 100, 'dt__max_depth': None, 'final_estimator__C': 1, 'knn__n_neighbors': 3, 'nb__alpha': 0.5, 'rf__max_depth': 20, 'rf__n_estimators': 100}	0.989958	0.982427	0.985762	0.986049	0.00308136	1222
6.23494	0.853046	0.0846954	0.000110023	100		1	3	10	10	50	{'ada__n_estimators': 100, 'dt__max_depth': None, 'final_estimator__C': 1, 'knn__n_neighbors': 3, 'nb__alpha': 10.0, 'rf__max_depth': 10, 'rf__n_estimators': 50}	0.990795	0.98159	0.985762	0.986049	0.00376341	1222
6.10399	0.600179	0.10716	0.033594	100		1	5	0.01		10	{'ada__n_estimators': 100, 'dt__max_depth': None, 'final_estimator__C': 1, 'knn__n_neighbors': 5, 'nb__alpha': 0.01, 'rf__max_depth': None, 'rf__n_estimators': 10}	0.988285	0.9841	0.985762	0.986049	0.00172015	1222
8.33823	0.961082	0.126256	0.0436303	100		1	7	0.1	20	100	{'ada__n_estimators': 100, 'dt__max_depth': None, 'final_estimator__C': 1, 'knn__n_neighbors': 7, 'nb__alpha': 0.1, 'rf__max_depth': 20, 'rf__n_estimators': 100}	0.989958	0.982427	0.985762	0.986049	0.00308136	1222
5.27394	0.135276	0.0967043	0.030888	100		10	3	0.1	10	10	{'ada__n_estimators': 100, 'dt__max_depth': None, 'final_estimator__C': 10, 'knn__n_neighbors': 3, 'nb__alpha': 0.1, 'rf__max_depth': 10, 'rf__n_estimators': 10}	0.986611	0.985774	0.985762	0.986049	0.000397319	1222
5.51829	0.352276	0.115589	0.0294489	100	10	1	3	0.01	10	50	{'ada__n_estimators': 100, 'dt__max_depth': 10, 'final_estimator__C': 1, 'knn__n_neighbors': 3, 'nb__alpha': 0.01, 'rf__max_depth': 10, 'rf__n_estimators': 50}	0.989958	0.982427	0.985762	0.986049	0.00308136	1222
8.21401	0.593606	0.110641	0.0207392	100	10	1	3	0.01	20	100	{'ada__n_estimators': 100, 'dt__max_depth': 10, 'final_estimator__C': 1, 'knn__n_neighbors': 3, 'nb__alpha': 0.01, 'rf__max_depth': 20, 'rf__n_estimators': 100}	0.989958	0.982427	0.985762	0.986049	0.00308136	1222
4.16452	0.0539371	0.0752937	0.000576748	100	10	1	3	0.1	10	10	{'ada__n_estimators': 100, 'dt__max_depth': 10, 'final_estimator__C': 1, 'knn__n_neighbors': 3, 'nb__alpha': 0.1, 'rf__max_depth': 10, 'rf__n_estimators': 10}	0.989958	0.982427	0.985762	0.986049	0.00308136	1222
5.217	0.905547	0.0766093	0.00152383	100	10	1	3	0.5		10	{'ada__n_estimators': 100, 'dt__max_depth': 10, 'final_estimator__C': 1, 'knn__n_neighbors': 3, 'nb__alpha': 0.5, 'rf__max_depth': None, 'rf__n_estimators': 10}	0.989958	0.982427	0.985762	0.986049	0.00308136	1222
4.12354	0.00583595	0.0787086	0.00308126	100	10	1	3	1	20	10	{'ada__n_estimators': 100, 'dt__max_depth': 10, 'final_estimator__C': 1, 'knn__n_neighbors': 3, 'nb__alpha': 1.0, 'rf__max_depth': 20, 'rf__n_estimators': 10}	0.989121	0.983264	0.985762	0.986049	0.0024	1222
4.15233	0.0175022	0.109793	0.0444486	100	10	1	5	0.5	20	10	{'ada__n_estimators': 100, 'dt__max_depth': 10, 'final_estimator__C': 1, 'knn__n_neighbors': 5, 'nb__alpha': 0.5, 'rf__max_depth': 20, 'rf__n_estimators': 10}	0.990795	0.98159	0.985762	0.986049	0.00376341	1222
4.1155	0.0189291	0.0752767	0.000590933	100	10	1	5	1		10	{'ada__n_estimators': 100, 'dt__max_depth': 10, 'final_estimator__C': 1, 'knn__n_neighbors': 5, 'nb__alpha': 1.0, 'rf__max_depth': None, 'rf__n_estimators': 10}	0.988285	0.9841	0.985762	0.986049	0.00172015	1222
6.45096	1.05567	0.0962305	0.0111666	100	10	1	7	0.01		50	{'ada__n_estimators': 100, 'dt__max_depth': 10, 'final_estimator__C': 1, 'knn__n_neighbors': 7, 'nb__alpha': 0.01, 'rf__max_depth': None, 'rf__n_estimators': 50}	0.989121	0.983264	0.985762	0.986049	0.0024	1222
7.66732	1.09001	0.097698	0.002551	100	10	1	7	0.1	20	100	{'ada__n_estimators': 100, 'dt__max_depth': 10, 'final_estimator__C': 1, 'knn__n_neighbors': 7, 'nb__alpha': 0.1, 'rf__max_depth': 20, 'rf__n_estimators': 100}	0.989121	0.983264	0.985762	0.986049	0.0024	1222
4.13251	0.101036	0.107551	0.0401031	100	10	10	7	0.5	20	10	{'ada__n_estimators': 100, 'dt__max_depth': 10, 'final_estimator__C': 10, 'knn__n_neighbors': 7, 'nb__alpha': 0.5, 'rf__max_depth': 20, 'rf__n_estimators': 10}	0.989958	0.982427	0.985762	0.986049	0.00308136	1222
7.61914	1.24291	0.105712	0.0145464	100	20	1	3	0.1		100	{'ada__n_estimators': 100, 'dt__max_depth': 20, 'final_estimator__C': 1, 'knn__n_neighbors': 3, 'nb__alpha': 0.1, 'rf__max_depth': None, 'rf__n_estimators': 100}	0.989958	0.982427	0.985762	0.986049	0.00308136	1222
4.58693	0.660454	0.107306	0.0419534	100	20	1	3	0.5		10	{'ada__n_estimators': 100, 'dt__max_depth': 20, 'final_estimator__C': 1, 'knn__n_neighbors': 3, 'nb__alpha': 0.5, 'rf__max_depth': None, 'rf__n_estimators': 10}	0.990795	0.98159	0.985762	0.986049	0.00376341	1222
4.14398	0.0159649	0.0756464	0.000507263	100	20	1	3	0.5	10	10	{'ada__n_estimators': 100, 'dt__max_depth': 20, 'final_estimator__C': 1, 'knn__n_neighbors': 3, 'nb__alpha': 0.5, 'rf__max_depth': 10, 'rf__n_estimators': 10}	0.988285	0.9841	0.985762	0.986049	0.00172015	1222
5.5421	1.8644	0.0828325	0.00359565	100	20	1	7	0.1		10	{'ada__n_estimators': 100, 'dt__max_depth': 20, 'final_estimator__C': 1, 'knn__n_neighbors': 7, 'nb__alpha': 0.1, 'rf__max_depth': None, 'rf__n_estimators': 10}	0.990795	0.98159	0.985762	0.986049	0.00376341	1222
5.27716	0.635081	0.106095	0.0386407	100	20	1	7	0.1	20	10	{'ada__n_estimators': 100, 'dt__max_depth': 20, 'final_estimator__C': 1, 'knn__n_neighbors': 7, 'nb__alpha': 0.1, 'rf__max_depth': 20, 'rf__n_estimators': 10}	0.989121	0.983264	0.985762	0.986049	0.0024	1222
5.56379	0.772122	0.127411	0.0402489	100	20	10	7	0.01		10	{'ada__n_estimators': 100, 'dt__max_depth': 20, 'final_estimator__C': 10, 'knn__n_neighbors': 7, 'nb__alpha': 0.01, 'rf__max_depth': None, 'rf__n_estimators': 10}	0.989958	0.982427	0.985762	0.986049	0.00308136	1222
5.70766	0.739396	0.107039	0.0225559	100	20	10	7	1	10	10	{'ada__n_estimators': 100, 'dt__max_depth': 20, 'final_estimator__C': 10, 'knn__n_neighbors': 7, 'nb__alpha': 1.0, 'rf__max_depth': 10, 'rf__n_estimators': 10}	0.988285	0.9841	0.985762	0.986049	0.00172015	1222
4.8688	1.14023	0.0624498	0.000704327	50		1	3	0.1	20	50	{'ada__n_estimators': 50, 'dt__max_depth': None, 'final_estimator__C': 1, 'knn__n_neighbors': 3, 'nb__alpha': 0.1, 'rf__max_depth': 20, 'rf__n_estimators': 50}	0.989958	0.983264	0.984925	0.986049	0.0028463	1264
4.5367	0.839344	0.063248	0.00130095	50		1	3	1	10	50	{'ada__n_estimators': 50, 'dt__max_depth': None, 'final_estimator__C': 1, 'knn__n_neighbors': 3, 'nb__alpha': 1.0, 'rf__max_depth': 10, 'rf__n_estimators': 50}	0.990795	0.982427	0.984925	0.986049	0.00350756	1264
3.49671	0.265079	0.0866879	0.0305947	50		1	5	0.5	10	50	{'ada__n_estimators': 50, 'dt__max_depth': None, 'final_estimator__C': 1, 'knn__n_neighbors': 5, 'nb__alpha': 0.5, 'rf__max_depth': 10, 'rf__n_estimators': 50}	0.988285	0.984937	0.984925	0.986049	0.00158091	1264
4.82512	0.702578	0.107898	0.0315008	50		1	5	1		50	{'ada__n_estimators': 50, 'dt__max_depth': None, 'final_estimator__C': 1, 'knn__n_neighbors': 5, 'nb__alpha': 1.0, 'rf__max_depth': None, 'rf__n_estimators': 50}	0.989958	0.983264	0.984925	0.986049	0.0028463	1264
4.74525	0.149335	0.0987403	0.0336766	50		1	7	0.01	10	100	{'ada__n_estimators': 50, 'dt__max_depth': None, 'final_estimator__C': 1, 'knn__n_neighbors': 7, 'nb__alpha': 0.01, 'rf__max_depth': 10, 'rf__n_estimators': 100}	0.989958	0.983264	0.984925	0.986049	0.0028463	1264
12.5156	1.82736	0.186326	0.0433282	50		1	7	0.5	10	100	{'ada__n_estimators': 50, 'dt__max_depth': None, 'final_estimator__C': 1, 'knn__n_neighbors': 7, 'nb__alpha': 0.5, 'rf__max_depth': 10, 'rf__n_estimators': 100}	0.989958	0.983264	0.984925	0.986049	0.0028463	1264
4.28006	0.376129	0.071376	0.00174521	50		1	7	0.5	20	50	{'ada__n_estimators': 50, 'dt__max_depth': None, 'final_estimator__C': 1, 'knn__n_neighbors': 7, 'nb__alpha': 0.5, 'rf__max_depth': 20, 'rf__n_estimators': 50}	0.989121	0.9841	0.984925	0.986049	0.00219852	1264
4.43137	0.887714	0.0834844	0.0228282	50	10	1	3	1	10	50	{'ada__n_estimators': 50, 'dt__max_depth': 10, 'final_estimator__C': 1, 'knn__n_neighbors': 3, 'nb__alpha': 1.0, 'rf__max_depth': 10, 'rf__n_estimators': 50}	0.988285	0.984937	0.984925	0.986049	0.00158091	1264
4.29615	0.590813	0.0635196	0.000557167	50	10	1	5	0.01		50	{'ada__n_estimators': 50, 'dt__max_depth': 10, 'final_estimator__C': 1, 'knn__n_neighbors': 5, 'nb__alpha': 0.01, 'rf__max_depth': None, 'rf__n_estimators': 50}	0.989958	0.983264	0.984925	0.986049	0.0028463	1264
4.14527	0.974867	0.0877659	0.0339616	50	10	1	5	0.01	20	50	{'ada__n_estimators': 50, 'dt__max_depth': 10, 'final_estimator__C': 1, 'knn__n_neighbors': 5, 'nb__alpha': 0.01, 'rf__max_depth': 20, 'rf__n_estimators': 50}	0.989121	0.9841	0.984925	0.986049	0.00219852	1264
6.35224	0.945939	0.102649	0.0355762	50	10	1	5	10	20	100	{'ada__n_estimators': 50, 'dt__max_depth': 10, 'final_estimator__C': 1, 'knn__n_neighbors': 5, 'nb__alpha': 10.0, 'rf__max_depth': 20, 'rf__n_estimators': 100}	0.989958	0.983264	0.984925	0.986049	0.0028463	1264
4.89638	0.110529	0.101024	0.0371327	50	10	1	7	1	20	100	{'ada__n_estimators': 50, 'dt__max_depth': 10, 'final_estimator__C': 1, 'knn__n_neighbors': 7, 'nb__alpha': 1.0, 'rf__max_depth': 20, 'rf__n_estimators': 100}	0.990795	0.982427	0.984925	0.986049	0.00350756	1264
5.01465	0.164391	0.0800325	0.00234895	50	20	1	5	1	10	100	{'ada__n_estimators': 50, 'dt__max_depth': 20, 'final_estimator__C': 1, 'knn__n_neighbors': 5, 'nb__alpha': 1.0, 'rf__max_depth': 10, 'rf__n_estimators': 100}	0.988285	0.984937	0.984925	0.986049	0.00158091	1264
3.4527	0.0468419	0.074753	0.0131585	50	20	1	5	10		50	{'ada__n_estimators': 50, 'dt__max_depth': 20, 'final_estimator__C': 1, 'knn__n_neighbors': 5, 'nb__alpha': 10.0, 'rf__max_depth': None, 'rf__n_estimators': 50}	0.989958	0.983264	0.984925	0.986049	0.0028463	1264
3.54104	0.0574176	0.0644072	0.000481695	50	20	1	7	0.5	20	50	{'ada__n_estimators': 50, 'dt__max_depth': 20, 'final_estimator__C': 1, 'knn__n_neighbors': 7, 'nb__alpha': 0.5, 'rf__max_depth': 20, 'rf__n_estimators': 50}	0.989121	0.9841	0.984925	0.986049	0.00219852	1264
8.23398	1.09373	0.0965684	0.00213118	100		1	3	0.1		100	{'ada__n_estimators': 100, 'dt__max_depth': None, 'final_estimator__C': 1, 'knn__n_neighbors': 3, 'nb__alpha': 0.1, 'rf__max_depth': None, 'rf__n_estimators': 100}	0.989958	0.983264	0.984925	0.986049	0.0028463	1264
7.4316	1.23242	0.0936865	8.57e-05	100		1	3	1	10	100	{'ada__n_estimators': 100, 'dt__max_depth': None, 'final_estimator__C': 1, 'knn__n_neighbors': 3, 'nb__alpha': 1.0, 'rf__max_depth': 10, 'rf__n_estimators': 100}	0.990795	0.982427	0.984925	0.986049	0.00350756	1264
6.05706	1.23579	0.0843023	0.000956863	100		1	5	0.1		50	{'ada__n_estimators': 100, 'dt__max_depth': None, 'final_estimator__C': 1, 'knn__n_neighbors': 5, 'nb__alpha': 0.1, 'rf__max_depth': None, 'rf__n_estimators': 50}	0.989121	0.9841	0.984925	0.986049	0.00219852	1264
7.46383	1.18848	0.135504	0.0581338	100		1	5	1		100	{'ada__n_estimators': 100, 'dt__max_depth': None, 'final_estimator__C': 1, 'knn__n_neighbors': 5, 'nb__alpha': 1.0, 'rf__max_depth': None, 'rf__n_estimators': 100}	0.990795	0.982427	0.984925	0.986049	0.00350756	1264
4.17739	0.132728	0.0901766	0.0152331	100		1	7	0.5		10	{'ada__n_estimators': 100, 'dt__max_depth': None, 'final_estimator__C': 1, 'knn__n_neighbors': 7, 'nb__alpha': 0.5, 'rf__max_depth': None, 'rf__n_estimators': 10}	0.989958	0.983264	0.984925	0.986049	0.0028463	1264
4.33493	0.450304	0.0839274	0.00974559	100		10	7	0.01	20	10	{'ada__n_estimators': 100, 'dt__max_depth': None, 'final_estimator__C': 10, 'knn__n_neighbors': 7, 'nb__alpha': 0.01, 'rf__max_depth': 20, 'rf__n_estimators': 10}	0.987448	0.985774	0.984925	0.986049	0.0010482	1264
4.48671	0.487193	0.0918999	0.0228957	100	10	1	3	1	10	10	{'ada__n_estimators': 100, 'dt__max_depth': 10, 'final_estimator__C': 1, 'knn__n_neighbors': 3, 'nb__alpha': 1.0, 'rf__max_depth': 10, 'rf__n_estimators': 10}	0.989958	0.983264	0.984925	0.986049	0.0028463	1264
6.06578	1.11279	0.138474	0.0225641	100	10	1	5	0.1	10	50	{'ada__n_estimators': 100, 'dt__max_depth': 10, 'final_estimator__C': 1, 'knn__n_neighbors': 5, 'nb__alpha': 0.1, 'rf__max_depth': 10, 'rf__n_estimators': 50}	0.989121	0.9841	0.984925	0.986049	0.00219852	1264
6.60584	0.809884	0.132334	0.0378195	100	10	1	5	1	20	50	{'ada__n_estimators': 100, 'dt__max_depth': 10, 'final_estimator__C': 1, 'knn__n_neighbors': 5, 'nb__alpha': 1.0, 'rf__max_depth': 20, 'rf__n_estimators': 50}	0.991632	0.98159	0.984925	0.986049	0.00417592	1264
5.67199	1.13837	0.103944	0.0363033	100	10	1	7	0.5		10	{'ada__n_estimators': 100, 'dt__max_depth': 10, 'final_estimator__C': 1, 'knn__n_neighbors': 7, 'nb__alpha': 0.5, 'rf__max_depth': None, 'rf__n_estimators': 10}	0.990795	0.982427	0.984925	0.986049	0.00350756	1264
5.85708	0.737734	0.107755	0.045191	100	10	10	3	10	10	10	{'ada__n_estimators': 100, 'dt__max_depth': 10, 'final_estimator__C': 10, 'knn__n_neighbors': 3, 'nb__alpha': 10.0, 'rf__max_depth': 10, 'rf__n_estimators': 10}	0.990795	0.982427	0.984925	0.986049	0.00350756	1264
8.32261	0.655952	0.12761	0.0441342	100	20	1	3	0.1	20	100	{'ada__n_estimators': 100, 'dt__max_depth': 20, 'final_estimator__C': 1, 'knn__n_neighbors': 3, 'nb__alpha': 0.1, 'rf__max_depth': 20, 'rf__n_estimators': 100}	0.989121	0.9841	0.984925	0.986049	0.00219852	1264
8.08468	0.688665	0.0959949	0.000630923	100	20	1	5	0.01		100	{'ada__n_estimators': 100, 'dt__max_depth': 20, 'final_estimator__C': 1, 'knn__n_neighbors': 5, 'nb__alpha': 0.01, 'rf__max_depth': None, 'rf__n_estimators': 100}	0.990795	0.982427	0.984925	0.986049	0.00350756	1264
6.71507	1.11424	0.0849992	0.000804493	100	20	1	5	1	10	50	{'ada__n_estimators': 100, 'dt__max_depth': 20, 'final_estimator__C': 1, 'knn__n_neighbors': 5, 'nb__alpha': 1.0, 'rf__max_depth': 10, 'rf__n_estimators': 50}	0.989958	0.983264	0.984925	0.986049	0.0028463	1264
7.58429	1.23171	0.119573	0.0216655	100	20	1	5	10	10	100	{'ada__n_estimators': 100, 'dt__max_depth': 20, 'final_estimator__C': 1, 'knn__n_neighbors': 5, 'nb__alpha': 10.0, 'rf__max_depth': 10, 'rf__n_estimators': 100}	0.989958	0.983264	0.984925	0.986049	0.0028463	1264
7.58603	0.70764	0.135039	0.0451695	100	20	1	7	0.1	10	100	{'ada__n_estimators': 100, 'dt__max_depth': 20, 'final_estimator__C': 1, 'knn__n_neighbors': 7, 'nb__alpha': 0.1, 'rf__max_depth': 10, 'rf__n_estimators': 100}	0.989958	0.983264	0.984925	0.986049	0.0028463	1264
7.93951	1.04897	0.0962172	0.00105384	100	20	1	7	0.5		100	{'ada__n_estimators': 100, 'dt__max_depth': 20, 'final_estimator__C': 1, 'knn__n_neighbors': 7, 'nb__alpha': 0.5, 'rf__max_depth': None, 'rf__n_estimators': 100}	0.989958	0.983264	0.984925	0.986049	0.0028463	1264
4.80635	0.986938	0.0765403	0.000954416	100	20	10	5	1	10	10	{'ada__n_estimators': 100, 'dt__max_depth': 20, 'final_estimator__C': 10, 'knn__n_neighbors': 5, 'nb__alpha': 1.0, 'rf__max_depth': 10, 'rf__n_estimators': 10}	0.988285	0.984937	0.984925	0.986049	0.00158091	1264
3.34805	0.0470362	0.0625927	0.000750613	50		1	3	10		50	{'ada__n_estimators': 50, 'dt__max_depth': None, 'final_estimator__C': 1, 'knn__n_neighbors': 3, 'nb__alpha': 10.0, 'rf__max_depth': None, 'rf__n_estimators': 50}	0.989958	0.9841	0.984087	0.986049	0.00276451	1297
2.8307	0.495914	0.0750969	0.0189317	50		1	5	0.01		10	{'ada__n_estimators': 50, 'dt__max_depth': None, 'final_estimator__C': 1, 'knn__n_neighbors': 5, 'nb__alpha': 0.01, 'rf__max_depth': None, 'rf__n_estimators': 10}	0.989958	0.9841	0.984087	0.986049	0.00276451	1297
2.48	0.0595049	0.0572895	0.000977911	50	10	1	7	0.1	10	10	{'ada__n_estimators': 50, 'dt__max_depth': 10, 'final_estimator__C': 1, 'knn__n_neighbors': 7, 'nb__alpha': 0.1, 'rf__max_depth': 10, 'rf__n_estimators': 10}	0.990795	0.983264	0.984087	0.986049	0.00337302	1297
3.83043	0.627835	0.0684759	0.00844517	50	20	1	3	0.5	20	50	{'ada__n_estimators': 50, 'dt__max_depth': 20, 'final_estimator__C': 1, 'knn__n_neighbors': 3, 'nb__alpha': 0.5, 'rf__max_depth': 20, 'rf__n_estimators': 50}	0.989121	0.984937	0.984087	0.986049	0.00220033	1297
2.66251	0.43351	0.0601053	0.00374792	50	20	1	5	10		10	{'ada__n_estimators': 50, 'dt__max_depth': 20, 'final_estimator__C': 1, 'knn__n_neighbors': 5, 'nb__alpha': 10.0, 'rf__max_depth': None, 'rf__n_estimators': 10}	0.988285	0.985774	0.984087	0.986049	0.00172455	1297
2.32106	0.0145081	0.0649124	0.0127705	50	20	10	3	1		10	{'ada__n_estimators': 50, 'dt__max_depth': 20, 'final_estimator__C': 10, 'knn__n_neighbors': 3, 'nb__alpha': 1.0, 'rf__max_depth': None, 'rf__n_estimators': 10}	0.989958	0.9841	0.984087	0.986049	0.00276451	1297
6.04866	1.17191	0.0924506	0.00434465	100		1	7	0.01	20	50	{'ada__n_estimators': 100, 'dt__max_depth': None, 'final_estimator__C': 1, 'knn__n_neighbors': 7, 'nb__alpha': 0.01, 'rf__max_depth': 20, 'rf__n_estimators': 50}	0.989958	0.9841	0.984087	0.986049	0.00276451	1297
7.93358	1.12513	0.104424	0.011622	100	20	1	5	0.5	10	100	{'ada__n_estimators': 100, 'dt__max_depth': 20, 'final_estimator__C': 1, 'knn__n_neighbors': 5, 'nb__alpha': 0.5, 'rf__max_depth': 10, 'rf__n_estimators': 100}	0.989121	0.984937	0.984087	0.986049	0.00220033	1297
8.03821	1.00238	0.138116	0.042688	100	20	1	7	0.5	10	100	{'ada__n_estimators': 100, 'dt__max_depth': 20, 'final_estimator__C': 1, 'knn__n_neighbors': 7, 'nb__alpha': 0.5, 'rf__max_depth': 10, 'rf__n_estimators': 100}	0.989958	0.9841	0.984087	0.986049	0.00276451	1297
6.07095	0.593117	0.096772	0.0130628	100		1	3	10		50	{'ada__n_estimators': 100, 'dt__max_depth': None, 'final_estimator__C': 1, 'knn__n_neighbors': 3, 'nb__alpha': 10.0, 'rf__max_depth': None, 'rf__n_estimators': 50}	0.989958	0.984937	0.98325	0.986048	0.00284923	1306
5.83354	1.51492	0.10371	0.0385242	100	20	1	5	0.5		10	{'ada__n_estimators': 100, 'dt__max_depth': 20, 'final_estimator__C': 1, 'knn__n_neighbors': 5, 'nb__alpha': 0.5, 'rf__max_depth': None, 'rf__n_estimators': 10}	0.990795	0.984937	0.982412	0.986048	0.0035113	1307
2.87063	0.466943	0.0914968	0.0257406	50		10	5	0.01	20	10	{'ada__n_estimators': 50, 'dt__max_depth': None, 'final_estimator__C': 10, 'knn__n_neighbors': 5, 'nb__alpha': 0.01, 'rf__max_depth': 20, 'rf__n_estimators': 10}	0.985774	0.982427	0.989112	0.985771	0.00272932	1308
3.27964	0.0280844	0.063333	0.000503264	50		1	5	10	10	50	{'ada__n_estimators': 50, 'dt__max_depth': None, 'final_estimator__C': 1, 'knn__n_neighbors': 5, 'nb__alpha': 10.0, 'rf__max_depth': 10, 'rf__n_estimators': 50}	0.989958	0.979079	0.988275	0.985771	0.00478111	1309
5.82546	0.593614	0.103648	0.0382219	100		10	5	0.1	10	10	{'ada__n_estimators': 100, 'dt__max_depth': None, 'final_estimator__C': 10, 'knn__n_neighbors': 5, 'nb__alpha': 0.1, 'rf__max_depth': 10, 'rf__n_estimators': 10}	0.989121	0.979916	0.988275	0.985771	0.00415414	1309
4.17026	0.0963333	0.0780726	0.00135936	100		10	7	1	10	10	{'ada__n_estimators': 100, 'dt__max_depth': None, 'final_estimator__C': 10, 'knn__n_neighbors': 7, 'nb__alpha': 1.0, 'rf__max_depth': 10, 'rf__n_estimators': 10}	0.987448	0.98159	0.988275	0.985771	0.00297551	1309
5.80834	1.1012	0.108198	0.0252623	50		1	3	0.5		100	{'ada__n_estimators': 50, 'dt__max_depth': None, 'final_estimator__C': 1, 'knn__n_neighbors': 3, 'nb__alpha': 0.5, 'rf__max_depth': None, 'rf__n_estimators': 100}	0.989121	0.980753	0.987437	0.985771	0.00361386	1312
3.31401	0.0221739	0.0662263	0.00195153	50		1	5	0.01	10	50	{'ada__n_estimators': 50, 'dt__max_depth': None, 'final_estimator__C': 1, 'knn__n_neighbors': 5, 'nb__alpha': 0.01, 'rf__max_depth': 10, 'rf__n_estimators': 50}	0.989121	0.980753	0.987437	0.985771	0.00361386	1312
2.23414	0.0311601	0.0533868	0.000518467	50		1	5	0.1		10	{'ada__n_estimators': 50, 'dt__max_depth': None, 'final_estimator__C': 1, 'knn__n_neighbors': 5, 'nb__alpha': 0.1, 'rf__max_depth': None, 'rf__n_estimators': 10}	0.986611	0.983264	0.987437	0.985771	0.0018045	1312
3.45259	0.731878	0.0743063	0.0281636	50		1	5	0.5		10	{'ada__n_estimators': 50, 'dt__max_depth': None, 'final_estimator__C': 1, 'knn__n_neighbors': 5, 'nb__alpha': 0.5, 'rf__max_depth': None, 'rf__n_estimators': 10}	0.987448	0.982427	0.987437	0.985771	0.00236441	1312
4.80246	1.10105	0.064653	0.000513002	50		1	7	0.01	10	50	{'ada__n_estimators': 50, 'dt__max_depth': None, 'final_estimator__C': 1, 'knn__n_neighbors': 7, 'nb__alpha': 0.01, 'rf__max_depth': 10, 'rf__n_estimators': 50}	0.989121	0.980753	0.987437	0.985771	0.00361386	1312
4.89881	0.558412	0.116581	0.0370317	100		1	3	10		10	{'ada__n_estimators': 100, 'dt__max_depth': None, 'final_estimator__C': 1, 'knn__n_neighbors': 3, 'nb__alpha': 10.0, 'rf__max_depth': None, 'rf__n_estimators': 10}	0.989121	0.980753	0.987437	0.985771	0.00361386	1312
6.13036	1.23613	0.0891467	0.00540654	100	10	1	3	0.5	10	50	{'ada__n_estimators': 100, 'dt__max_depth': 10, 'final_estimator__C': 1, 'knn__n_neighbors': 3, 'nb__alpha': 0.5, 'rf__max_depth': 10, 'rf__n_estimators': 50}	0.989121	0.980753	0.987437	0.985771	0.00361386	1312
5.20746	1.09291	0.0768743	0.0015976	100	10	1	5	10		10	{'ada__n_estimators': 100, 'dt__max_depth': 10, 'final_estimator__C': 1, 'knn__n_neighbors': 5, 'nb__alpha': 10.0, 'rf__max_depth': None, 'rf__n_estimators': 10}	0.988285	0.98159	0.987437	0.985771	0.0029763	1312
5.48386	0.80905	0.114491	0.0363736	100	20	1	3	10	20	10	{'ada__n_estimators': 100, 'dt__max_depth': 20, 'final_estimator__C': 1, 'knn__n_neighbors': 3, 'nb__alpha': 10.0, 'rf__max_depth': 20, 'rf__n_estimators': 10}	0.987448	0.982427	0.987437	0.985771	0.00236441	1312
3.36689	0.132949	0.0814006	0.0254471	50		1	5	1	20	50	{'ada__n_estimators': 50, 'dt__max_depth': None, 'final_estimator__C': 1, 'knn__n_neighbors': 5, 'nb__alpha': 1.0, 'rf__max_depth': 20, 'rf__n_estimators': 50}	0.988285	0.982427	0.9866	0.98577	0.00246227	1321
2.29837	0.0411925	0.057707	0.00399015	50	20	1	5	0.01	20	10	{'ada__n_estimators': 50, 'dt__max_depth': 20, 'final_estimator__C': 1, 'knn__n_neighbors': 5, 'nb__alpha': 0.01, 'rf__max_depth': 20, 'rf__n_estimators': 10}	0.989958	0.980753	0.9866	0.98577	0.00380342	1321
2.67296	0.435583	0.0595396	0.00403658	50	20	1	5	1		10	{'ada__n_estimators': 50, 'dt__max_depth': 20, 'final_estimator__C': 1, 'knn__n_neighbors': 5, 'nb__alpha': 1.0, 'rf__max_depth': None, 'rf__n_estimators': 10}	0.989958	0.980753	0.9866	0.98577	0.00380342	1321
5.53935	0.297573	0.0897462	0.0052813	100		1	3	0.1	10	50	{'ada__n_estimators': 100, 'dt__max_depth': None, 'final_estimator__C': 1, 'knn__n_neighbors': 3, 'nb__alpha': 0.1, 'rf__max_depth': 10, 'rf__n_estimators': 50}	0.987448	0.983264	0.9866	0.98577	0.00180602	1321
8.53315	1.13163	0.132496	0.0511559	100		1	7	0.01		100	{'ada__n_estimators': 100, 'dt__max_depth': None, 'final_estimator__C': 1, 'knn__n_neighbors': 7, 'nb__alpha': 0.01, 'rf__max_depth': None, 'rf__n_estimators': 100}	0.989121	0.98159	0.9866	0.98577	0.0031301	1321
5.56697	0.523052	0.109423	0.0210055	100		1	7	10		50	{'ada__n_estimators': 100, 'dt__max_depth': None, 'final_estimator__C': 1, 'knn__n_neighbors': 7, 'nb__alpha': 10.0, 'rf__max_depth': None, 'rf__n_estimators': 50}	0.989958	0.980753	0.9866	0.98577	0.00380342	1321
4.53001	0.558849	0.076143	0.000542542	100		10	5	1		10	{'ada__n_estimators': 100, 'dt__max_depth': None, 'final_estimator__C': 10, 'knn__n_neighbors': 5, 'nb__alpha': 1.0, 'rf__max_depth': None, 'rf__n_estimators': 10}	0.990795	0.979916	0.9866	0.98577	0.00447975	1321
5.29896	0.892087	0.131549	0.0400628	100	10	1	3	1		10	{'ada__n_estimators': 100, 'dt__max_depth': 10, 'final_estimator__C': 1, 'knn__n_neighbors': 3, 'nb__alpha': 1.0, 'rf__max_depth': None, 'rf__n_estimators': 10}	0.990795	0.979916	0.9866	0.98577	0.00447975	1321
5.34599	0.15696	0.123298	0.0480633	100	10	1	7	0.5		50	{'ada__n_estimators': 100, 'dt__max_depth': 10, 'final_estimator__C': 1, 'knn__n_neighbors': 7, 'nb__alpha': 0.5, 'rf__max_depth': None, 'rf__n_estimators': 50}	0.987448	0.983264	0.9866	0.98577	0.00180602	1321
7.08043	0.586975	0.110396	0.0232593	100	20	1	3	0.5	20	50	{'ada__n_estimators': 100, 'dt__max_depth': 20, 'final_estimator__C': 1, 'knn__n_neighbors': 3, 'nb__alpha': 0.5, 'rf__max_depth': 20, 'rf__n_estimators': 50}	0.989121	0.98159	0.9866	0.98577	0.0031301	1321
5.37314	0.281936	0.0856588	0.00208263	100	20	1	3	10	20	50	{'ada__n_estimators': 100, 'dt__max_depth': 20, 'final_estimator__C': 1, 'knn__n_neighbors': 3, 'nb__alpha': 10.0, 'rf__max_depth': 20, 'rf__n_estimators': 50}	0.990795	0.979916	0.9866	0.98577	0.00447975	1321
4.70517	0.0735946	0.0986101	0.0257103	50		1	3	10	20	50	{'ada__n_estimators': 50, 'dt__max_depth': None, 'final_estimator__C': 1, 'knn__n_neighbors': 3, 'nb__alpha': 10.0, 'rf__max_depth': 20, 'rf__n_estimators': 50}	0.989121	0.982427	0.985762	0.98577	0.00273305	1332
5.5077	0.921647	0.074183	0.00259917	50	10	1	3	0.5		100	{'ada__n_estimators': 50, 'dt__max_depth': 10, 'final_estimator__C': 1, 'knn__n_neighbors': 3, 'nb__alpha': 0.5, 'rf__max_depth': None, 'rf__n_estimators': 100}	0.989121	0.982427	0.985762	0.98577	0.00273305	1332
5.54223	0.788698	0.132226	0.0394877	50	10	1	5	0.01		100	{'ada__n_estimators': 50, 'dt__max_depth': 10, 'final_estimator__C': 1, 'knn__n_neighbors': 5, 'nb__alpha': 0.01, 'rf__max_depth': None, 'rf__n_estimators': 100}	0.989121	0.982427	0.985762	0.98577	0.00273305	1332
3.49125	0.0301823	0.0641874	0.000635336	50	10	1	5	10	10	50	{'ada__n_estimators': 50, 'dt__max_depth': 10, 'final_estimator__C': 1, 'knn__n_neighbors': 5, 'nb__alpha': 10.0, 'rf__max_depth': 10, 'rf__n_estimators': 50}	0.989121	0.982427	0.985762	0.98577	0.00273305	1332
6.58851	1.00931	0.114625	0.0544008	50	10	1	7	0.01	20	100	{'ada__n_estimators': 50, 'dt__max_depth': 10, 'final_estimator__C': 1, 'knn__n_neighbors': 7, 'nb__alpha': 0.01, 'rf__max_depth': 20, 'rf__n_estimators': 100}	0.989121	0.982427	0.985762	0.98577	0.00273305	1332
6.79277	0.679956	0.102653	0.0384489	50	20	1	3	0.1	20	100	{'ada__n_estimators': 50, 'dt__max_depth': 20, 'final_estimator__C': 1, 'knn__n_neighbors': 3, 'nb__alpha': 0.1, 'rf__max_depth': 20, 'rf__n_estimators': 100}	0.989121	0.982427	0.985762	0.98577	0.00273305	1332
3.48728	0.0458557	0.0656912	0.00116477	50	20	1	7	0.01		50	{'ada__n_estimators': 50, 'dt__max_depth': 20, 'final_estimator__C': 1, 'knn__n_neighbors': 7, 'nb__alpha': 0.01, 'rf__max_depth': None, 'rf__n_estimators': 50}	0.989121	0.982427	0.985762	0.98577	0.00273305	1332
2.36919	0.0124709	0.0551065	0.000306466	50	20	1	7	1	10	10	{'ada__n_estimators': 50, 'dt__max_depth': 20, 'final_estimator__C': 1, 'knn__n_neighbors': 7, 'nb__alpha': 1.0, 'rf__max_depth': 10, 'rf__n_estimators': 10}	0.989121	0.982427	0.985762	0.98577	0.00273305	1332
7.41031	1.23311	0.0967803	0.00116542	100		1	5	0.1		100	{'ada__n_estimators': 100, 'dt__max_depth': None, 'final_estimator__C': 1, 'knn__n_neighbors': 5, 'nb__alpha': 0.1, 'rf__max_depth': None, 'rf__n_estimators': 100}	0.989121	0.982427	0.985762	0.98577	0.00273305	1332
7.66499	0.989665	0.0960755	0.000404989	100		1	5	1	10	100	{'ada__n_estimators': 100, 'dt__max_depth': None, 'final_estimator__C': 1, 'knn__n_neighbors': 5, 'nb__alpha': 1.0, 'rf__max_depth': 10, 'rf__n_estimators': 100}	0.989121	0.982427	0.985762	0.98577	0.00273305	1332
7.61697	0.945167	0.116613	0.0313995	100	10	1	3	10		100	{'ada__n_estimators': 100, 'dt__max_depth': 10, 'final_estimator__C': 1, 'knn__n_neighbors': 3, 'nb__alpha': 10.0, 'rf__max_depth': None, 'rf__n_estimators': 100}	0.989121	0.982427	0.985762	0.98577	0.00273305	1332
8.11872	1.09993	0.0975906	0.00164928	100	10	1	5	0.5	20	100	{'ada__n_estimators': 100, 'dt__max_depth': 10, 'final_estimator__C': 1, 'knn__n_neighbors': 5, 'nb__alpha': 0.5, 'rf__max_depth': 20, 'rf__n_estimators': 100}	0.989121	0.982427	0.985762	0.98577	0.00273305	1332
9.3891	2.17182	0.137384	0.0526649	100	10	1	5	1	10	100	{'ada__n_estimators': 100, 'dt__max_depth': 10, 'final_estimator__C': 1, 'knn__n_neighbors': 5, 'nb__alpha': 1.0, 'rf__max_depth': 10, 'rf__n_estimators': 100}	0.989121	0.982427	0.985762	0.98577	0.00273305	1332
8.10664	0.830905	0.135895	0.0431013	100	10	1	5	10	20	100	{'ada__n_estimators': 100, 'dt__max_depth': 10, 'final_estimator__C': 1, 'knn__n_neighbors': 5, 'nb__alpha': 10.0, 'rf__max_depth': 20, 'rf__n_estimators': 100}	0.989121	0.982427	0.985762	0.98577	0.00273305	1332
5.52893	0.426621	0.0979256	0.0277037	100	20	10	5	10		10	{'ada__n_estimators': 100, 'dt__max_depth': 20, 'final_estimator__C': 10, 'knn__n_neighbors': 5, 'nb__alpha': 10.0, 'rf__max_depth': None, 'rf__n_estimators': 10}	0.989121	0.982427	0.985762	0.98577	0.00273305	1332
4.10265	0.563672	0.0655294	0.00399276	50		1	3	0.01	10	50	{'ada__n_estimators': 50, 'dt__max_depth': None, 'final_estimator__C': 1, 'knn__n_neighbors': 3, 'nb__alpha': 0.01, 'rf__max_depth': 10, 'rf__n_estimators': 50}	0.988285	0.983264	0.985762	0.98577	0.00204979	1347
2.27356	0.0176535	0.059852	0.003955	50		1	7	0.1	10	10	{'ada__n_estimators': 50, 'dt__max_depth': None, 'final_estimator__C': 1, 'knn__n_neighbors': 7, 'nb__alpha': 0.1, 'rf__max_depth': 10, 'rf__n_estimators': 10}	0.987448	0.9841	0.985762	0.98577	0.00136653	1347
4.10402	0.841023	0.0910551	0.0324874	50	20	1	3	0.01	10	50	{'ada__n_estimators': 50, 'dt__max_depth': 20, 'final_estimator__C': 1, 'knn__n_neighbors': 3, 'nb__alpha': 0.01, 'rf__max_depth': 10, 'rf__n_estimators': 50}	0.988285	0.983264	0.985762	0.98577	0.00204979	1347
3.53059	0.0415311	0.0664379	0.0017616	50	20	1	7	10		50	{'ada__n_estimators': 50, 'dt__max_depth': 20, 'final_estimator__C': 1, 'knn__n_neighbors': 7, 'nb__alpha': 10.0, 'rf__max_depth': None, 'rf__n_estimators': 50}	0.988285	0.983264	0.985762	0.98577	0.00204979	1347
5.80351	0.678594	0.114634	0.0302598	100		1	5	0.1	10	10	{'ada__n_estimators': 100, 'dt__max_depth': None, 'final_estimator__C': 1, 'knn__n_neighbors': 5, 'nb__alpha': 0.1, 'rf__max_depth': 10, 'rf__n_estimators': 10}	0.987448	0.9841	0.985762	0.98577	0.00136653	1347
6.11006	1.29851	0.0921408	0.00721175	100		1	5	1		50	{'ada__n_estimators': 100, 'dt__max_depth': None, 'final_estimator__C': 1, 'knn__n_neighbors': 5, 'nb__alpha': 1.0, 'rf__max_depth': None, 'rf__n_estimators': 50}	0.990795	0.980753	0.985762	0.98577	0.00409957	1347
5.4762	0.458878	0.0875986	0.0018243	100		1	7	0.1	10	50	{'ada__n_estimators': 100, 'dt__max_depth': None, 'final_estimator__C': 1, 'knn__n_neighbors': 7, 'nb__alpha': 0.1, 'rf__max_depth': 10, 'rf__n_estimators': 50}	0.990795	0.980753	0.985762	0.98577	0.00409957	1347
6.62129	0.822402	0.120546	0.0479183	100		1	7	0.5	10	50	{'ada__n_estimators': 100, 'dt__max_depth': None, 'final_estimator__C': 1, 'knn__n_neighbors': 7, 'nb__alpha': 0.5, 'rf__max_depth': 10, 'rf__n_estimators': 50}	0.988285	0.983264	0.985762	0.98577	0.00204979	1347
8.18022	1.05601	0.099132	0.000750694	100	10	1	3	0.5	20	100	{'ada__n_estimators': 100, 'dt__max_depth': 10, 'final_estimator__C': 1, 'knn__n_neighbors': 3, 'nb__alpha': 0.5, 'rf__max_depth': 20, 'rf__n_estimators': 100}	0.990795	0.980753	0.985762	0.98577	0.00409957	1347
5.28507	1.08047	0.0846807	0.0129295	100	10	1	5	0.01	10	10	{'ada__n_estimators': 100, 'dt__max_depth': 10, 'final_estimator__C': 1, 'knn__n_neighbors': 5, 'nb__alpha': 0.01, 'rf__max_depth': 10, 'rf__n_estimators': 10}	0.990795	0.980753	0.985762	0.98577	0.00409957	1347
8.02361	0.980495	0.133497	0.047706	100	20	1	3	0.01		100	{'ada__n_estimators': 100, 'dt__max_depth': 20, 'final_estimator__C': 1, 'knn__n_neighbors': 3, 'nb__alpha': 0.01, 'rf__max_depth': None, 'rf__n_estimators': 100}	0.989958	0.98159	0.985762	0.98577	0.00341631	1347
6.26856	1.37918	0.0958513	0.014404	100	20	1	7	10	20	50	{'ada__n_estimators': 100, 'dt__max_depth': 20, 'final_estimator__C': 1, 'knn__n_neighbors': 7, 'nb__alpha': 10.0, 'rf__max_depth': 20, 'rf__n_estimators': 50}	0.989958	0.98159	0.985762	0.98577	0.00341631	1347
5.93453	1.07649	0.0755561	0.00129215	50		1	7	10	10	100	{'ada__n_estimators': 50, 'dt__max_depth': None, 'final_estimator__C': 1, 'knn__n_neighbors': 7, 'nb__alpha': 10.0, 'rf__max_depth': 10, 'rf__n_estimators': 100}	0.989958	0.982427	0.984925	0.98577	0.00313222	1359
4.89715	0.11112	0.0893897	0.019555	50	10	1	3	0.1		100	{'ada__n_estimators': 50, 'dt__max_depth': 10, 'final_estimator__C': 1, 'knn__n_neighbors': 3, 'nb__alpha': 0.1, 'rf__max_depth': None, 'rf__n_estimators': 100}	0.989958	0.982427	0.984925	0.98577	0.00313222	1359
3.08762	0.828559	0.0786257	0.0298533	50	10	1	5	0.01	10	10	{'ada__n_estimators': 50, 'dt__max_depth': 10, 'final_estimator__C': 1, 'knn__n_neighbors': 5, 'nb__alpha': 0.01, 'rf__max_depth': 10, 'rf__n_estimators': 10}	0.987448	0.984937	0.984925	0.98577	0.00118643	1359
5.37996	1.0906	0.0894989	0.0368937	50	10	1	7	0.1	10	50	{'ada__n_estimators': 50, 'dt__max_depth': 10, 'final_estimator__C': 1, 'knn__n_neighbors': 7, 'nb__alpha': 0.1, 'rf__max_depth': 10, 'rf__n_estimators': 50}	0.989121	0.983264	0.984925	0.98577	0.00246497	1359
2.39323	0.0131294	0.0568875	0.00212347	50	10	10	5	0.1	10	10	{'ada__n_estimators': 50, 'dt__max_depth': 10, 'final_estimator__C': 10, 'knn__n_neighbors': 5, 'nb__alpha': 0.1, 'rf__max_depth': 10, 'rf__n_estimators': 10}	0.987448	0.984937	0.984925	0.98577	0.00118643	1359
2.31864	0.0242318	0.0551875	0.00184643	50	20	1	3	10	10	10	{'ada__n_estimators': 50, 'dt__max_depth': 20, 'final_estimator__C': 1, 'knn__n_neighbors': 3, 'nb__alpha': 10.0, 'rf__max_depth': 10, 'rf__n_estimators': 10}	0.989958	0.982427	0.984925	0.98577	0.00313222	1359
3.65292	0.069874	0.0750927	0.0153174	50	20	1	5	1	20	50	{'ada__n_estimators': 50, 'dt__max_depth': 20, 'final_estimator__C': 1, 'knn__n_neighbors': 5, 'nb__alpha': 1.0, 'rf__max_depth': 20, 'rf__n_estimators': 50}	0.989121	0.983264	0.984925	0.98577	0.00246497	1359
6.21315	0.971624	0.0834944	0.00901686	50	20	1	5	1	20	100	{'ada__n_estimators': 50, 'dt__max_depth': 20, 'final_estimator__C': 1, 'knn__n_neighbors': 5, 'nb__alpha': 1.0, 'rf__max_depth': 20, 'rf__n_estimators': 100}	0.989958	0.982427	0.984925	0.98577	0.00313222	1359
6.25405	1.01563	0.102825	0.0376638	50	20	1	7	0.01		100	{'ada__n_estimators': 50, 'dt__max_depth': 20, 'final_estimator__C': 1, 'knn__n_neighbors': 7, 'nb__alpha': 0.01, 'rf__max_depth': None, 'rf__n_estimators': 100}	0.989121	0.983264	0.984925	0.98577	0.00246497	1359
4.06722	0.380915	0.0661621	0.000465006	50	20	1	7	1	20	50	{'ada__n_estimators': 50, 'dt__max_depth': 20, 'final_estimator__C': 1, 'knn__n_neighbors': 7, 'nb__alpha': 1.0, 'rf__max_depth': 20, 'rf__n_estimators': 50}	0.988285	0.9841	0.984925	0.98577	0.00180969	1359
5.93386	1.09634	0.0774408	0.00261051	50	20	1	7	10	10	100	{'ada__n_estimators': 50, 'dt__max_depth': 20, 'final_estimator__C': 1, 'knn__n_neighbors': 7, 'nb__alpha': 10.0, 'rf__max_depth': 10, 'rf__n_estimators': 100}	0.989958	0.982427	0.984925	0.98577	0.00313222	1359
6.41864	0.475011	0.127557	0.0292815	100		1	3	0.01		50	{'ada__n_estimators': 100, 'dt__max_depth': None, 'final_estimator__C': 1, 'knn__n_neighbors': 3, 'nb__alpha': 0.01, 'rf__max_depth': None, 'rf__n_estimators': 50}	0.989121	0.983264	0.984925	0.98577	0.00246497	1359
4.39095	0.268514	0.0997033	0.0349581	100		1	3	0.5	10	10	{'ada__n_estimators': 100, 'dt__max_depth': None, 'final_estimator__C': 1, 'knn__n_neighbors': 3, 'nb__alpha': 0.5, 'rf__max_depth': 10, 'rf__n_estimators': 10}	0.989958	0.982427	0.984925	0.98577	0.00313222	1359
7.35753	1.13594	0.112518	0.0198867	100		1	3	0.5	10	100	{'ada__n_estimators': 100, 'dt__max_depth': None, 'final_estimator__C': 1, 'knn__n_neighbors': 3, 'nb__alpha': 0.5, 'rf__max_depth': 10, 'rf__n_estimators': 100}	0.989958	0.982427	0.984925	0.98577	0.00313222	1359
8.20211	1.02822	0.116622	0.0261792	100		1	3	10	10	100	{'ada__n_estimators': 100, 'dt__max_depth': None, 'final_estimator__C': 1, 'knn__n_neighbors': 3, 'nb__alpha': 10.0, 'rf__max_depth': 10, 'rf__n_estimators': 100}	0.989121	0.983264	0.984925	0.98577	0.00246497	1359
8.15775	1.10846	0.132163	0.0426264	100		1	3	10	20	100	{'ada__n_estimators': 100, 'dt__max_depth': None, 'final_estimator__C': 1, 'knn__n_neighbors': 3, 'nb__alpha': 10.0, 'rf__max_depth': 20, 'rf__n_estimators': 100}	0.989121	0.983264	0.984925	0.98577	0.00246497	1359
4.25444	0.230126	0.106142	0.0428718	100		1	5	10	10	10	{'ada__n_estimators': 100, 'dt__max_depth': None, 'final_estimator__C': 1, 'knn__n_neighbors': 5, 'nb__alpha': 10.0, 'rf__max_depth': 10, 'rf__n_estimators': 10}	0.989958	0.982427	0.984925	0.98577	0.00313222	1359
8.34223	1.21978	0.103104	0.00758082	100		1	5	10	10	100	{'ada__n_estimators': 100, 'dt__max_depth': None, 'final_estimator__C': 1, 'knn__n_neighbors': 5, 'nb__alpha': 10.0, 'rf__max_depth': 10, 'rf__n_estimators': 100}	0.989121	0.983264	0.984925	0.98577	0.00246497	1359
5.53634	0.519535	0.0993326	0.0262348	100		1	7	0.1		10	{'ada__n_estimators': 100, 'dt__max_depth': None, 'final_estimator__C': 1, 'knn__n_neighbors': 7, 'nb__alpha': 0.1, 'rf__max_depth': None, 'rf__n_estimators': 10}	0.987448	0.984937	0.984925	0.98577	0.00118643	1359
4.6018	0.589908	0.107955	0.0343253	100		1	7	0.1	20	10	{'ada__n_estimators': 100, 'dt__max_depth': None, 'final_estimator__C': 1, 'knn__n_neighbors': 7, 'nb__alpha': 0.1, 'rf__max_depth': 20, 'rf__n_estimators': 10}	0.988285	0.9841	0.984925	0.98577	0.00180969	1359
5.78576	1.20656	0.0773114	0.000535198	100		1	7	10	10	10	{'ada__n_estimators': 100, 'dt__max_depth': None, 'final_estimator__C': 1, 'knn__n_neighbors': 7, 'nb__alpha': 10.0, 'rf__max_depth': 10, 'rf__n_estimators': 10}	0.990795	0.98159	0.984925	0.98577	0.00380516	1359
4.27408	0.257759	0.104372	0.0412596	100	10	1	3	0.1		10	{'ada__n_estimators': 100, 'dt__max_depth': 10, 'final_estimator__C': 1, 'knn__n_neighbors': 3, 'nb__alpha': 0.1, 'rf__max_depth': None, 'rf__n_estimators': 10}	0.989121	0.983264	0.984925	0.98577	0.00246497	1359
4.08822	0.0476233	0.0762137	0.0013517	100	10	1	5	0.1		10	{'ada__n_estimators': 100, 'dt__max_depth': 10, 'final_estimator__C': 1, 'knn__n_neighbors': 5, 'nb__alpha': 0.1, 'rf__max_depth': None, 'rf__n_estimators': 10}	0.990795	0.98159	0.984925	0.98577	0.00380516	1359
5.78639	1.23736	0.0842845	0.010004	100	10	1	5	0.5		10	{'ada__n_estimators': 100, 'dt__max_depth': 10, 'final_estimator__C': 1, 'knn__n_neighbors': 5, 'nb__alpha': 0.5, 'rf__max_depth': None, 'rf__n_estimators': 10}	0.988285	0.9841	0.984925	0.98577	0.00180969	1359
6.71477	0.958154	0.0854302	0.000564445	100	10	1	5	0.5	20	50	{'ada__n_estimators': 100, 'dt__max_depth': 10, 'final_estimator__C': 1, 'knn__n_neighbors': 5, 'nb__alpha': 0.5, 'rf__max_depth': 20, 'rf__n_estimators': 50}	0.989958	0.982427	0.984925	0.98577	0.00313222	1359
4.07147	0.0306487	0.0791895	0.00283971	100	10	1	7	0.5	20	10	{'ada__n_estimators': 100, 'dt__max_depth': 10, 'final_estimator__C': 1, 'knn__n_neighbors': 7, 'nb__alpha': 0.5, 'rf__max_depth': 20, 'rf__n_estimators': 10}	0.989121	0.983264	0.984925	0.98577	0.00246497	1359
5.10055	0.449439	0.0764275	0.00085595	100	10	1	7	10		10	{'ada__n_estimators': 100, 'dt__max_depth': 10, 'final_estimator__C': 1, 'knn__n_neighbors': 7, 'nb__alpha': 10.0, 'rf__max_depth': None, 'rf__n_estimators': 10}	0.988285	0.9841	0.984925	0.98577	0.00180969	1359
5.66452	0.597779	0.1048	0.0399787	100	10	1	7	10	10	10	{'ada__n_estimators': 100, 'dt__max_depth': 10, 'final_estimator__C': 1, 'knn__n_neighbors': 7, 'nb__alpha': 10.0, 'rf__max_depth': 10, 'rf__n_estimators': 10}	0.989121	0.983264	0.984925	0.98577	0.00246497	1359
8.2097	1.78524	0.133004	0.0398618	100	20	1	3	0.01	20	100	{'ada__n_estimators': 100, 'dt__max_depth': 20, 'final_estimator__C': 1, 'knn__n_neighbors': 3, 'nb__alpha': 0.01, 'rf__max_depth': 20, 'rf__n_estimators': 100}	0.989121	0.983264	0.984925	0.98577	0.00246497	1359
5.95955	1.00252	0.0967669	0.0122475	100	20	1	3	10	10	50	{'ada__n_estimators': 100, 'dt__max_depth': 20, 'final_estimator__C': 1, 'knn__n_neighbors': 3, 'nb__alpha': 10.0, 'rf__max_depth': 10, 'rf__n_estimators': 50}	0.988285	0.9841	0.984925	0.98577	0.00180969	1359
7.69875	0.792247	0.140136	0.0542162	100	20	1	5	0.01	20	100	{'ada__n_estimators': 100, 'dt__max_depth': 20, 'final_estimator__C': 1, 'knn__n_neighbors': 5, 'nb__alpha': 0.01, 'rf__max_depth': 20, 'rf__n_estimators': 100}	0.989121	0.983264	0.984925	0.98577	0.00246497	1359
8.34459	1.20945	0.0962454	0.00121808	100	20	1	5	1	10	100	{'ada__n_estimators': 100, 'dt__max_depth': 20, 'final_estimator__C': 1, 'knn__n_neighbors': 5, 'nb__alpha': 1.0, 'rf__max_depth': 10, 'rf__n_estimators': 100}	0.989121	0.983264	0.984925	0.98577	0.00246497	1359
4.15588	0.011363	0.0830364	0.00658599	100	20	1	7	1	20	10	{'ada__n_estimators': 100, 'dt__max_depth': 20, 'final_estimator__C': 1, 'knn__n_neighbors': 7, 'nb__alpha': 1.0, 'rf__max_depth': 20, 'rf__n_estimators': 10}	0.989121	0.983264	0.984925	0.98577	0.00246497	1359
4.09521	0.0392715	0.0768394	0.00111486	100	20	10	5	0.01		10	{'ada__n_estimators': 100, 'dt__max_depth': 20, 'final_estimator__C': 10, 'knn__n_neighbors': 5, 'nb__alpha': 0.01, 'rf__max_depth': None, 'rf__n_estimators': 10}	0.987448	0.984937	0.984925	0.98577	0.00118643	1359
6.54013	0.687978	0.100895	0.0372206	50	10	1	5	0.1	20	100	{'ada__n_estimators': 50, 'dt__max_depth': 10, 'final_estimator__C': 1, 'knn__n_neighbors': 5, 'nb__alpha': 0.1, 'rf__max_depth': 20, 'rf__n_estimators': 100}	0.989121	0.9841	0.984087	0.98577	0.00237003	1393
4.14518	0.0206687	0.076717	0.00056603	100		1	3	0.5		10	{'ada__n_estimators': 100, 'dt__max_depth': None, 'final_estimator__C': 1, 'knn__n_neighbors': 3, 'nb__alpha': 0.5, 'rf__max_depth': None, 'rf__n_estimators': 10}	0.989121	0.9841	0.984087	0.98577	0.00237003	1393
7.51533	0.698922	0.140845	0.0448464	100		1	5	0.01	20	100	{'ada__n_estimators': 100, 'dt__max_depth': None, 'final_estimator__C': 1, 'knn__n_neighbors': 5, 'nb__alpha': 0.01, 'rf__max_depth': 20, 'rf__n_estimators': 100}	0.989958	0.983264	0.984087	0.98577	0.00298076	1393
6.91774	1.20352	0.0891055	0.00393119	100		1	5	0.5	10	50	{'ada__n_estimators': 100, 'dt__max_depth': None, 'final_estimator__C': 1, 'knn__n_neighbors': 5, 'nb__alpha': 0.5, 'rf__max_depth': 10, 'rf__n_estimators': 50}	0.989121	0.9841	0.984087	0.98577	0.00237003	1393
5.34067	0.227706	0.112989	0.0277886	100		1	7	10	10	50	{'ada__n_estimators': 100, 'dt__max_depth': None, 'final_estimator__C': 1, 'knn__n_neighbors': 7, 'nb__alpha': 10.0, 'rf__max_depth': 10, 'rf__n_estimators': 50}	0.990795	0.982427	0.984087	0.98577	0.00361754	1393
8.4219	1.24378	0.0959613	0.00335107	100	10	1	3	0.1		100	{'ada__n_estimators': 100, 'dt__max_depth': 10, 'final_estimator__C': 1, 'knn__n_neighbors': 3, 'nb__alpha': 0.1, 'rf__max_depth': None, 'rf__n_estimators': 100}	0.988285	0.984937	0.984087	0.98577	0.00181185	1393
5.85605	0.926115	0.117856	0.0457538	100	20	1	5	0.1	20	50	{'ada__n_estimators': 100, 'dt__max_depth': 20, 'final_estimator__C': 1, 'knn__n_neighbors': 5, 'nb__alpha': 0.1, 'rf__max_depth': 20, 'rf__n_estimators': 50}	0.989958	0.983264	0.984087	0.98577	0.00298076	1393
5.55423	0.442977	0.108201	0.0277008	100	20	1	5	0.5	10	50	{'ada__n_estimators': 100, 'dt__max_depth': 20, 'final_estimator__C': 1, 'knn__n_neighbors': 5, 'nb__alpha': 0.5, 'rf__max_depth': 10, 'rf__n_estimators': 50}	0.989121	0.9841	0.984087	0.98577	0.00237003	1393
8.86695	2.09143	0.139972	0.0614557	100	20	1	5	1	20	100	{'ada__n_estimators': 100, 'dt__max_depth': 20, 'final_estimator__C': 1, 'knn__n_neighbors': 5, 'nb__alpha': 1.0, 'rf__max_depth': 20, 'rf__n_estimators': 100}	0.989121	0.9841	0.984087	0.98577	0.00237003	1393
6.14166	1.18194	0.089498	0.00486373	100	20	1	7	0.1	20	50	{'ada__n_estimators': 100, 'dt__max_depth': 20, 'final_estimator__C': 1, 'knn__n_neighbors': 7, 'nb__alpha': 0.1, 'rf__max_depth': 20, 'rf__n_estimators': 50}	0.989958	0.983264	0.984087	0.98577	0.00298076	1393
3.35478	0.215416	0.0611156	0.00856182	50		1	5	1	20	10	{'ada__n_estimators': 50, 'dt__max_depth': None, 'final_estimator__C': 1, 'knn__n_neighbors': 5, 'nb__alpha': 1.0, 'rf__max_depth': 20, 'rf__n_estimators': 10}	0.989121	0.984937	0.98325	0.985769	0.0024683	1403
5.80518	0.592034	0.102611	0.0226184	100		1	3	0.1		10	{'ada__n_estimators': 100, 'dt__max_depth': None, 'final_estimator__C': 1, 'knn__n_neighbors': 3, 'nb__alpha': 0.1, 'rf__max_depth': None, 'rf__n_estimators': 10}	0.989958	0.9841	0.98325	0.985769	0.00298221	1403
8.10791	1.16021	0.101277	0.00405286	100		1	5	1	20	100	{'ada__n_estimators': 100, 'dt__max_depth': None, 'final_estimator__C': 1, 'knn__n_neighbors': 5, 'nb__alpha': 1.0, 'rf__max_depth': 20, 'rf__n_estimators': 100}	0.991632	0.982427	0.98325	0.985769	0.00415894	1403
5.91379	0.929682	0.0870872	0.00142323	100		1	5	10		50	{'ada__n_estimators': 100, 'dt__max_depth': None, 'final_estimator__C': 1, 'knn__n_neighbors': 5, 'nb__alpha': 10.0, 'rf__max_depth': None, 'rf__n_estimators': 50}	0.989958	0.9841	0.98325	0.985769	0.00298221	1403
2.45153	0.172363	0.086757	0.0233329	50		10	5	1	10	10	{'ada__n_estimators': 50, 'dt__max_depth': None, 'final_estimator__C': 10, 'knn__n_neighbors': 5, 'nb__alpha': 1.0, 'rf__max_depth': 10, 'rf__n_estimators': 10}	0.985774	0.983264	0.987437	0.985492	0.00171553	1407
4.37765	0.426686	0.112991	0.0450186	100		10	5	0.5	20	10	{'ada__n_estimators': 100, 'dt__max_depth': None, 'final_estimator__C': 10, 'knn__n_neighbors': 5, 'nb__alpha': 0.5, 'rf__max_depth': 20, 'rf__n_estimators': 10}	0.989958	0.979079	0.987437	0.985492	0.00464939	1407
6.88073	1.07936	0.143912	0.0423605	100	20	1	5	0.01	20	50	{'ada__n_estimators': 100, 'dt__max_depth': 20, 'final_estimator__C': 1, 'knn__n_neighbors': 5, 'nb__alpha': 0.01, 'rf__max_depth': 20, 'rf__n_estimators': 50}	0.988285	0.980753	0.987437	0.985492	0.00336842	1407
3.1219	0.626083	0.0753846	0.0291991	50		1	3	0.01	10	10	{'ada__n_estimators': 50, 'dt__max_depth': None, 'final_estimator__C': 1, 'knn__n_neighbors': 3, 'nb__alpha': 0.01, 'rf__max_depth': 10, 'rf__n_estimators': 10}	0.987448	0.982427	0.9866	0.985491	0.00219448	1410
4.26801	0.604072	0.0660127	0.00221759	50		1	7	1	20	50	{'ada__n_estimators': 50, 'dt__max_depth': None, 'final_estimator__C': 1, 'knn__n_neighbors': 7, 'nb__alpha': 1.0, 'rf__max_depth': 20, 'rf__n_estimators': 50}	0.989121	0.980753	0.9866	0.985491	0.00350504	1410
2.70672	0.30187	0.0907632	0.026438	50		10	3	1		10	{'ada__n_estimators': 50, 'dt__max_depth': None, 'final_estimator__C': 10, 'knn__n_neighbors': 3, 'nb__alpha': 1.0, 'rf__max_depth': None, 'rf__n_estimators': 10}	0.984937	0.984937	0.9866	0.985491	0.000783675	1410
2.77358	0.627623	0.0553664	0.000716137	50	10	10	7	0.01	20	10	{'ada__n_estimators': 50, 'dt__max_depth': 10, 'final_estimator__C': 10, 'knn__n_neighbors': 7, 'nb__alpha': 0.01, 'rf__max_depth': 20, 'rf__n_estimators': 10}	0.988285	0.98159	0.9866	0.985491	0.00284318	1410
7.85933	1.00472	0.128216	0.0422628	100		1	7	1		100	{'ada__n_estimators': 100, 'dt__max_depth': None, 'final_estimator__C': 1, 'knn__n_neighbors': 7, 'nb__alpha': 1.0, 'rf__max_depth': None, 'rf__n_estimators': 100}	0.989121	0.980753	0.9866	0.985491	0.00350504	1410
5.82464	0.909012	0.0984334	0.0300943	100	10	1	3	0.01	10	10	{'ada__n_estimators': 100, 'dt__max_depth': 10, 'final_estimator__C': 1, 'knn__n_neighbors': 3, 'nb__alpha': 0.01, 'rf__max_depth': 10, 'rf__n_estimators': 10}	0.989121	0.980753	0.9866	0.985491	0.00350504	1410
5.58209	0.282496	0.0998542	0.032739	100	10	1	3	0.5	10	10	{'ada__n_estimators': 100, 'dt__max_depth': 10, 'final_estimator__C': 1, 'knn__n_neighbors': 3, 'nb__alpha': 0.5, 'rf__max_depth': 10, 'rf__n_estimators': 10}	0.989121	0.980753	0.9866	0.985491	0.00350504	1410
5.05399	0.954999	0.0784388	0.000508353	100	10	1	7	0.1	10	10	{'ada__n_estimators': 100, 'dt__max_depth': 10, 'final_estimator__C': 1, 'knn__n_neighbors': 7, 'nb__alpha': 0.1, 'rf__max_depth': 10, 'rf__n_estimators': 10}	0.989121	0.980753	0.9866	0.985491	0.00350504	1410
4.08714	0.0225622	0.078228	0.00226917	100	20	1	5	1	20	10	{'ada__n_estimators': 100, 'dt__max_depth': 20, 'final_estimator__C': 1, 'knn__n_neighbors': 5, 'nb__alpha': 1.0, 'rf__max_depth': 20, 'rf__n_estimators': 10}	0.988285	0.98159	0.9866	0.985491	0.00284318	1410
5.98611	1.04825	0.0737483	0.00121903	50		1	3	0.5	20	100	{'ada__n_estimators': 50, 'dt__max_depth': None, 'final_estimator__C': 1, 'knn__n_neighbors': 3, 'nb__alpha': 0.5, 'rf__max_depth': 20, 'rf__n_estimators': 100}	0.989121	0.98159	0.985762	0.985491	0.00308064	1419
2.46701	0.317188	0.0755403	0.0194871	50		1	3	1	10	10	{'ada__n_estimators': 50, 'dt__max_depth': None, 'final_estimator__C': 1, 'knn__n_neighbors': 3, 'nb__alpha': 1.0, 'rf__max_depth': 10, 'rf__n_estimators': 10}	0.988285	0.982427	0.985762	0.985491	0.00239908	1419
6.73521	0.968732	0.115767	0.0353982	50		1	7	0.5	20	100	{'ada__n_estimators': 50, 'dt__max_depth': None, 'final_estimator__C': 1, 'knn__n_neighbors': 7, 'nb__alpha': 0.5, 'rf__max_depth': 20, 'rf__n_estimators': 100}	0.989121	0.98159	0.985762	0.985491	0.00308064	1419
4.9473	1.05021	0.0711197	0.00427238	50	10	1	7	0.5	20	50	{'ada__n_estimators': 50, 'dt__max_depth': 10, 'final_estimator__C': 1, 'knn__n_neighbors': 7, 'nb__alpha': 0.5, 'rf__max_depth': 20, 'rf__n_estimators': 50}	0.988285	0.982427	0.985762	0.985491	0.00239908	1419
6.02014	0.976034	0.0999615	0.035476	50	10	1	7	10		100	{'ada__n_estimators': 50, 'dt__max_depth': 10, 'final_estimator__C': 1, 'knn__n_neighbors': 7, 'nb__alpha': 10.0, 'rf__max_depth': None, 'rf__n_estimators': 100}	0.988285	0.982427	0.985762	0.985491	0.00239908	1419
2.77034	0.578253	0.0550995	0.000542343	50	10	10	3	10	10	10	{'ada__n_estimators': 50, 'dt__max_depth': 10, 'final_estimator__C': 10, 'knn__n_neighbors': 3, 'nb__alpha': 10.0, 'rf__max_depth': 10, 'rf__n_estimators': 10}	0.989121	0.98159	0.985762	0.985491	0.00308064	1419
6.01006	1.02467	0.0751675	0.00285804	50	20	1	3	0.01	10	100	{'ada__n_estimators': 50, 'dt__max_depth': 20, 'final_estimator__C': 1, 'knn__n_neighbors': 3, 'nb__alpha': 0.01, 'rf__max_depth': 10, 'rf__n_estimators': 100}	0.989121	0.98159	0.985762	0.985491	0.00308064	1419
3.85175	0.403638	0.110159	0.0232996	50	20	1	3	0.5		10	{'ada__n_estimators': 50, 'dt__max_depth': 20, 'final_estimator__C': 1, 'knn__n_neighbors': 3, 'nb__alpha': 0.5, 'rf__max_depth': None, 'rf__n_estimators': 10}	0.988285	0.982427	0.985762	0.985491	0.00239908	1419
2.39269	0.00795076	0.0564198	0.000803005	50	20	1	7	0.01	20	10	{'ada__n_estimators': 50, 'dt__max_depth': 20, 'final_estimator__C': 1, 'knn__n_neighbors': 7, 'nb__alpha': 0.01, 'rf__max_depth': 20, 'rf__n_estimators': 10}	0.988285	0.982427	0.985762	0.985491	0.00239908	1419
2.34974	0.0291265	0.0557956	0.000309744	50	20	1	7	1		10	{'ada__n_estimators': 50, 'dt__max_depth': 20, 'final_estimator__C': 1, 'knn__n_neighbors': 7, 'nb__alpha': 1.0, 'rf__max_depth': None, 'rf__n_estimators': 10}	0.988285	0.982427	0.985762	0.985491	0.00239908	1419
5.11842	0.673109	0.112034	0.0312881	50	20	1	7	1	10	50	{'ada__n_estimators': 50, 'dt__max_depth': 20, 'final_estimator__C': 1, 'knn__n_neighbors': 7, 'nb__alpha': 1.0, 'rf__max_depth': 10, 'rf__n_estimators': 50}	0.988285	0.982427	0.985762	0.985491	0.00239908	1419
7.54217	0.678353	0.128241	0.0431633	100		1	7	0.01	10	100	{'ada__n_estimators': 100, 'dt__max_depth': None, 'final_estimator__C': 1, 'knn__n_neighbors': 7, 'nb__alpha': 0.01, 'rf__max_depth': 10, 'rf__n_estimators': 100}	0.988285	0.982427	0.985762	0.985491	0.00239908	1419
5.65057	0.604596	0.0834218	0.000850016	100	10	1	3	0.01	20	50	{'ada__n_estimators': 100, 'dt__max_depth': 10, 'final_estimator__C': 1, 'knn__n_neighbors': 3, 'nb__alpha': 0.01, 'rf__max_depth': 20, 'rf__n_estimators': 50}	0.988285	0.982427	0.985762	0.985491	0.00239908	1419
6.06529	1.01479	0.0851572	0.000646158	100	10	1	7	0.5	10	50	{'ada__n_estimators': 100, 'dt__max_depth': 10, 'final_estimator__C': 1, 'knn__n_neighbors': 7, 'nb__alpha': 0.5, 'rf__max_depth': 10, 'rf__n_estimators': 50}	0.988285	0.982427	0.985762	0.985491	0.00239908	1419
5.54792	0.511085	0.10154	0.00923295	100	20	1	3	0.1	20	50	{'ada__n_estimators': 100, 'dt__max_depth': 20, 'final_estimator__C': 1, 'knn__n_neighbors': 3, 'nb__alpha': 0.1, 'rf__max_depth': 20, 'rf__n_estimators': 50}	0.989121	0.98159	0.985762	0.985491	0.00308064	1419
7.7675	0.943228	0.145539	0.0492151	100	20	1	7	1	20	100	{'ada__n_estimators': 100, 'dt__max_depth': 20, 'final_estimator__C': 1, 'knn__n_neighbors': 7, 'nb__alpha': 1.0, 'rf__max_depth': 20, 'rf__n_estimators': 100}	0.989121	0.98159	0.985762	0.985491	0.00308064	1419
3.34955	0.0325296	0.074267	0.00743834	50		1	7	0.01	20	50	{'ada__n_estimators': 50, 'dt__max_depth': None, 'final_estimator__C': 1, 'knn__n_neighbors': 7, 'nb__alpha': 0.01, 'rf__max_depth': 20, 'rf__n_estimators': 50}	0.987448	0.983264	0.985762	0.985491	0.00171887	1435
2.30116	0.0285283	0.056541	0.00155365	50		1	7	10	20	10	{'ada__n_estimators': 50, 'dt__max_depth': None, 'final_estimator__C': 1, 'knn__n_neighbors': 7, 'nb__alpha': 10.0, 'rf__max_depth': 20, 'rf__n_estimators': 10}	0.987448	0.983264	0.985762	0.985491	0.00171887	1435
2.32384	0.0392355	0.0623591	0.00621173	50	10	10	5	0.01		10	{'ada__n_estimators': 50, 'dt__max_depth': 10, 'final_estimator__C': 10, 'knn__n_neighbors': 5, 'nb__alpha': 0.01, 'rf__max_depth': None, 'rf__n_estimators': 10}	0.986611	0.9841	0.985762	0.985491	0.00104265	1435
8.07054	1.08866	0.133006	0.0469607	100		1	5	0.01		100	{'ada__n_estimators': 100, 'dt__max_depth': None, 'final_estimator__C': 1, 'knn__n_neighbors': 5, 'nb__alpha': 0.01, 'rf__max_depth': None, 'rf__n_estimators': 100}	0.989958	0.980753	0.985762	0.985491	0.00376282	1435
7.40057	1.19793	0.0979268	0.00106303	100		1	7	1	20	100	{'ada__n_estimators': 100, 'dt__max_depth': None, 'final_estimator__C': 1, 'knn__n_neighbors': 7, 'nb__alpha': 1.0, 'rf__max_depth': 20, 'rf__n_estimators': 100}	0.989958	0.980753	0.985762	0.985491	0.00376282	1435
6.62641	0.988983	0.101793	0.0235866	100	20	1	3	0.01		50	{'ada__n_estimators': 100, 'dt__max_depth': 20, 'final_estimator__C': 1, 'knn__n_neighbors': 3, 'nb__alpha': 0.01, 'rf__max_depth': None, 'rf__n_estimators': 50}	0.987448	0.983264	0.985762	0.985491	0.00171887	1435
6.46221	1.0565	0.0871677	0.00406443	100	20	1	3	0.5		50	{'ada__n_estimators': 100, 'dt__max_depth': 20, 'final_estimator__C': 1, 'knn__n_neighbors': 3, 'nb__alpha': 0.5, 'rf__max_depth': None, 'rf__n_estimators': 50}	0.987448	0.983264	0.985762	0.985491	0.00171887	1435
7.55674	1.25268	0.0987337	0.0017445	100	20	1	5	0.5		100	{'ada__n_estimators': 100, 'dt__max_depth': 20, 'final_estimator__C': 1, 'knn__n_neighbors': 5, 'nb__alpha': 0.5, 'rf__max_depth': None, 'rf__n_estimators': 100}	0.989958	0.980753	0.985762	0.985491	0.00376282	1435
5.04779	0.450239	0.0759141	0.00200255	50		1	3	10	20	100	{'ada__n_estimators': 50, 'dt__max_depth': None, 'final_estimator__C': 1, 'knn__n_neighbors': 3, 'nb__alpha': 10.0, 'rf__max_depth': 20, 'rf__n_estimators': 100}	0.989958	0.98159	0.984925	0.985491	0.00343969	1443
2.53886	0.42106	0.055362	0.000297695	50		1	7	0.1		10	{'ada__n_estimators': 50, 'dt__max_depth': None, 'final_estimator__C': 1, 'knn__n_neighbors': 7, 'nb__alpha': 0.1, 'rf__max_depth': None, 'rf__n_estimators': 10}	0.991632	0.979916	0.984925	0.985491	0.00479956	1443
5.37541	0.761444	0.105997	0.0452815	50	10	1	3	0.01		100	{'ada__n_estimators': 50, 'dt__max_depth': 10, 'final_estimator__C': 1, 'knn__n_neighbors': 3, 'nb__alpha': 0.01, 'rf__max_depth': None, 'rf__n_estimators': 100}	0.990795	0.980753	0.984925	0.985491	0.00411907	1443
6.8589	1.62925	0.106672	0.0470606	50	10	1	3	10	20	100	{'ada__n_estimators': 50, 'dt__max_depth': 10, 'final_estimator__C': 1, 'knn__n_neighbors': 3, 'nb__alpha': 10.0, 'rf__max_depth': 20, 'rf__n_estimators': 100}	0.988285	0.983264	0.984925	0.985491	0.00208853	1443
2.46021	0.148876	0.0560042	0.00112121	50	10	1	7	1	10	10	{'ada__n_estimators': 50, 'dt__max_depth': 10, 'final_estimator__C': 1, 'knn__n_neighbors': 7, 'nb__alpha': 1.0, 'rf__max_depth': 10, 'rf__n_estimators': 10}	0.989121	0.982427	0.984925	0.985491	0.00276222	1443
2.38604	0.00314784	0.0555953	0.00147694	50	20	0.1	5	1		10	{'ada__n_estimators': 50, 'dt__max_depth': 20, 'final_estimator__C': 0.1, 'knn__n_neighbors': 5, 'nb__alpha': 1.0, 'rf__max_depth': None, 'rf__n_estimators': 10}	0.988285	0.983264	0.984925	0.985491	0.00208853	1443
3.68381	0.18828	0.080006	0.0291385	50	20	1	5	0.01		10	{'ada__n_estimators': 50, 'dt__max_depth': 20, 'final_estimator__C': 1, 'knn__n_neighbors': 5, 'nb__alpha': 0.01, 'rf__max_depth': None, 'rf__n_estimators': 10}	0.989121	0.982427	0.984925	0.985491	0.00276222	1443
2.89483	0.799174	0.0597169	0.0032154	50	20	1	5	0.1	20	10	{'ada__n_estimators': 50, 'dt__max_depth': 20, 'final_estimator__C': 1, 'knn__n_neighbors': 5, 'nb__alpha': 0.1, 'rf__max_depth': 20, 'rf__n_estimators': 10}	0.988285	0.983264	0.984925	0.985491	0.00208853	1443
3.64608	0.296775	0.0652545	0.00307377	50	20	1	5	1		50	{'ada__n_estimators': 50, 'dt__max_depth': 20, 'final_estimator__C': 1, 'knn__n_neighbors': 5, 'nb__alpha': 1.0, 'rf__max_depth': None, 'rf__n_estimators': 50}	0.988285	0.983264	0.984925	0.985491	0.00208853	1443
3.9555	0.783564	0.0762876	0.0263981	50	20	1	5	1	20	10	{'ada__n_estimators': 50, 'dt__max_depth': 20, 'final_estimator__C': 1, 'knn__n_neighbors': 5, 'nb__alpha': 1.0, 'rf__max_depth': 20, 'rf__n_estimators': 10}	0.989121	0.982427	0.984925	0.985491	0.00276222	1443
4.0282	0.85067	0.0725062	0.0106474	50	20	1	7	1		50	{'ada__n_estimators': 50, 'dt__max_depth': 20, 'final_estimator__C': 1, 'knn__n_neighbors': 7, 'nb__alpha': 1.0, 'rf__max_depth': None, 'rf__n_estimators': 50}	0.989121	0.982427	0.984925	0.985491	0.00276222	1443
5.37075	0.336292	0.0860864	0.00344934	100		1	3	1	20	50	{'ada__n_estimators': 100, 'dt__max_depth': None, 'final_estimator__C': 1, 'knn__n_neighbors': 3, 'nb__alpha': 1.0, 'rf__max_depth': 20, 'rf__n_estimators': 50}	0.989121	0.982427	0.984925	0.985491	0.00276222	1443
4.36254	0.395488	0.0839356	0.0091637	100		1	5	0.01	10	10	{'ada__n_estimators': 100, 'dt__max_depth': None, 'final_estimator__C': 1, 'knn__n_neighbors': 5, 'nb__alpha': 0.01, 'rf__max_depth': 10, 'rf__n_estimators': 10}	0.987448	0.9841	0.984925	0.985491	0.00142398	1443
4.58309	0.667116	0.0785628	0.0016032	100		1	7	1		10	{'ada__n_estimators': 100, 'dt__max_depth': None, 'final_estimator__C': 1, 'knn__n_neighbors': 7, 'nb__alpha': 1.0, 'rf__max_depth': None, 'rf__n_estimators': 10}	0.988285	0.983264	0.984925	0.985491	0.00208853	1443
5.7634	0.883178	0.0871328	0.00162188	100		1	7	10	20	50	{'ada__n_estimators': 100, 'dt__max_depth': None, 'final_estimator__C': 1, 'knn__n_neighbors': 7, 'nb__alpha': 10.0, 'rf__max_depth': 20, 'rf__n_estimators': 50}	0.989958	0.98159	0.984925	0.985491	0.00343969	1443
5.13403	1.56372	0.0799166	0.00436969	100	10	1	5	0.1	10	10	{'ada__n_estimators': 100, 'dt__max_depth': 10, 'final_estimator__C': 1, 'knn__n_neighbors': 5, 'nb__alpha': 0.1, 'rf__max_depth': 10, 'rf__n_estimators': 10}	0.987448	0.9841	0.984925	0.985491	0.00142398	1443
7.94189	0.976737	0.113561	0.0234119	100	10	1	5	1		100	{'ada__n_estimators': 100, 'dt__max_depth': 10, 'final_estimator__C': 1, 'knn__n_neighbors': 5, 'nb__alpha': 1.0, 'rf__max_depth': None, 'rf__n_estimators': 100}	0.989121	0.982427	0.984925	0.985491	0.00276222	1443
4.76035	0.833467	0.0781914	0.00286918	100	10	1	5	1	20	10	{'ada__n_estimators': 100, 'dt__max_depth': 10, 'final_estimator__C': 1, 'knn__n_neighbors': 5, 'nb__alpha': 1.0, 'rf__max_depth': 20, 'rf__n_estimators': 10}	0.986611	0.984937	0.984925	0.985491	0.000791952	1443
4.89596	0.573422	0.130534	0.0383178	100	20	1	5	0.01		10	{'ada__n_estimators': 100, 'dt__max_depth': 20, 'final_estimator__C': 1, 'knn__n_neighbors': 5, 'nb__alpha': 0.01, 'rf__max_depth': None, 'rf__n_estimators': 10}	0.989121	0.982427	0.984925	0.985491	0.00276222	1443
8.05208	1.11921	0.132646	0.0499141	100	20	1	5	0.01	10	100	{'ada__n_estimators': 100, 'dt__max_depth': 20, 'final_estimator__C': 1, 'knn__n_neighbors': 5, 'nb__alpha': 0.01, 'rf__max_depth': 10, 'rf__n_estimators': 100}	0.989958	0.98159	0.984925	0.985491	0.00343969	1443
5.94026	1.083	0.0874652	0.00138731	100	20	1	5	0.1	10	50	{'ada__n_estimators': 100, 'dt__max_depth': 20, 'final_estimator__C': 1, 'knn__n_neighbors': 5, 'nb__alpha': 0.1, 'rf__max_depth': 10, 'rf__n_estimators': 50}	0.989121	0.982427	0.984925	0.985491	0.00276222	1443
4.28732	0.265427	0.103049	0.0351239	100	20	1	5	1	10	10	{'ada__n_estimators': 100, 'dt__max_depth': 20, 'final_estimator__C': 1, 'knn__n_neighbors': 5, 'nb__alpha': 1.0, 'rf__max_depth': 10, 'rf__n_estimators': 10}	0.988285	0.983264	0.984925	0.985491	0.00208853	1443
5.80693	1.22247	0.100814	0.0368373	100	20	10	3	10	10	10	{'ada__n_estimators': 100, 'dt__max_depth': 20, 'final_estimator__C': 10, 'knn__n_neighbors': 3, 'nb__alpha': 10.0, 'rf__max_depth': 10, 'rf__n_estimators': 10}	0.990795	0.980753	0.984925	0.985491	0.00411907	1443
5.03877	0.269312	0.0987942	0.0202815	50	10	1	3	0.5	10	100	{'ada__n_estimators': 50, 'dt__max_depth': 10, 'final_estimator__C': 1, 'knn__n_neighbors': 3, 'nb__alpha': 0.5, 'rf__max_depth': 10, 'rf__n_estimators': 100}	0.988285	0.9841	0.984087	0.985491	0.00197555	1466
2.34471	0.0096516	0.0553095	0.00220888	50	10	1	3	10	20	10	{'ada__n_estimators': 50, 'dt__max_depth': 10, 'final_estimator__C': 1, 'knn__n_neighbors': 3, 'nb__alpha': 10.0, 'rf__max_depth': 20, 'rf__n_estimators': 10}	0.988285	0.9841	0.984087	0.985491	0.00197555	1466
3.43597	0.715483	0.0743716	0.0284302	50	10	1	5	0.1	20	10	{'ada__n_estimators': 50, 'dt__max_depth': 10, 'final_estimator__C': 1, 'knn__n_neighbors': 5, 'nb__alpha': 0.1, 'rf__max_depth': 20, 'rf__n_estimators': 10}	0.989958	0.982427	0.984087	0.985491	0.00323089	1466
2.46138	0.211421	0.0748111	0.0245958	50	10	1	7	0.5	20	10	{'ada__n_estimators': 50, 'dt__max_depth': 10, 'final_estimator__C': 1, 'knn__n_neighbors': 7, 'nb__alpha': 0.5, 'rf__max_depth': 20, 'rf__n_estimators': 10}	0.990795	0.98159	0.984087	0.985491	0.00388678	1466
3.46796	0.0168378	0.0689297	0.00464679	50	10	1	7	1		50	{'ada__n_estimators': 50, 'dt__max_depth': 10, 'final_estimator__C': 1, 'knn__n_neighbors': 7, 'nb__alpha': 1.0, 'rf__max_depth': None, 'rf__n_estimators': 50}	0.988285	0.9841	0.984087	0.985491	0.00197555	1466
3.58272	0.378279	0.0943411	0.0250647	50	10	1	7	10		10	{'ada__n_estimators': 50, 'dt__max_depth': 10, 'final_estimator__C': 1, 'knn__n_neighbors': 7, 'nb__alpha': 10.0, 'rf__max_depth': None, 'rf__n_estimators': 10}	0.990795	0.98159	0.984087	0.985491	0.00388678	1466
2.29099	0.0134025	0.0552494	0.000920845	50	20	1	5	0.1		10	{'ada__n_estimators': 50, 'dt__max_depth': 20, 'final_estimator__C': 1, 'knn__n_neighbors': 5, 'nb__alpha': 0.1, 'rf__max_depth': None, 'rf__n_estimators': 10}	0.990795	0.98159	0.984087	0.985491	0.00388678	1466
4.90059	1.12489	0.0773944	0.00123899	100	10	1	3	0.1	20	10	{'ada__n_estimators': 100, 'dt__max_depth': 10, 'final_estimator__C': 1, 'knn__n_neighbors': 3, 'nb__alpha': 0.1, 'rf__max_depth': 20, 'rf__n_estimators': 10}	0.989958	0.982427	0.984087	0.985491	0.00323089	1466
8.85577	2.10895	0.12854	0.0466064	100	10	1	5	0.1		100	{'ada__n_estimators': 100, 'dt__max_depth': 10, 'final_estimator__C': 1, 'knn__n_neighbors': 5, 'nb__alpha': 0.1, 'rf__max_depth': None, 'rf__n_estimators': 100}	0.989121	0.983264	0.984087	0.985491	0.00258918	1466
4.9361	0.876863	0.136687	0.0404067	100	10	1	5	0.5	10	10	{'ada__n_estimators': 100, 'dt__max_depth': 10, 'final_estimator__C': 1, 'knn__n_neighbors': 5, 'nb__alpha': 0.5, 'rf__max_depth': 10, 'rf__n_estimators': 10}	0.989958	0.982427	0.984087	0.985491	0.00323089	1466
5.76157	0.813309	0.119534	0.0421204	100	10	1	7	0.1	20	50	{'ada__n_estimators': 100, 'dt__max_depth': 10, 'final_estimator__C': 1, 'knn__n_neighbors': 7, 'nb__alpha': 0.1, 'rf__max_depth': 20, 'rf__n_estimators': 50}	0.989958	0.982427	0.984087	0.985491	0.00323089	1466
7.43133	0.631886	0.103177	0.00828812	100	10	1	7	1	20	100	{'ada__n_estimators': 100, 'dt__max_depth': 10, 'final_estimator__C': 1, 'knn__n_neighbors': 7, 'nb__alpha': 1.0, 'rf__max_depth': 20, 'rf__n_estimators': 100}	0.989121	0.983264	0.984087	0.985491	0.00258918	1466
4.3052	0.33468	0.0793932	0.00426446	100	20	1	5	0.1		10	{'ada__n_estimators': 100, 'dt__max_depth': 20, 'final_estimator__C': 1, 'knn__n_neighbors': 5, 'nb__alpha': 0.1, 'rf__max_depth': None, 'rf__n_estimators': 10}	0.989121	0.983264	0.984087	0.985491	0.00258918	1466
[truncated: 952 more rows]

## Sheet: MLP
mean fit time	std fit time	mean score time	std score time	param activation	param alpha	param hidden layer sizes	param learning rate	param max iter	param solver	params	split0 test score	split1 test score	split2 test score	split3 test score	split4 test score	split5 test score	split6 test score	split7 test score	split8 test score	split9 test score	mean test score	std test score	rank test score
[truncated: 360 more rows]

[truncated: 14 more sheets: AdaBoosting, SVM, GBC, RF, Bagging, LogReg, Ridge, DTC, LDA, QDA, BNB, RNC, MNB, KNN]
